# Supplementary material for: Shenlian (SL) Decoction Treat Diabetic Nephropathy by Regulating M1 Polarization of Macrophages and Pyroptosis of Renal Tubular Epithelial Cells
Source: J Diabetes Res. 2026 Apr 27;2026:1757275. doi: 10.1155/jdr/1757275 (PMC13121875; doi:10.1155/jdr/1757275)
Supplement: Supplementary file 1 — Supporting Information 1 Table S1: Potential targets for active ingredients in SL decoction. [file JDR-2026-1757275-s001.xlsx]

## Sheet: Sheet1
	Components	Targets
Rhizoma Coptidis	berberine	ACHE
Rhizoma Coptidis	berberine	HTR2B
Rhizoma Coptidis	berberine	BCHE
Rhizoma Coptidis	berberine	ADRA2C
Rhizoma Coptidis	berberine	ADRA2B
Rhizoma Coptidis	berberine	CHRM1
Rhizoma Coptidis	berberine	SIGMAR1
Rhizoma Coptidis	berberine	CYP2D6
Rhizoma Coptidis	berberine	SAE1 UBA2
Rhizoma Coptidis	berberine	RAC1
Rhizoma Coptidis	berberine	CDC42
Rhizoma Coptidis	berberine	RPS6KB1
Rhizoma Coptidis	berberine	AURKA
Rhizoma Coptidis	berberine	AURKB
Rhizoma Coptidis	berberine	CYP11B2
Rhizoma Coptidis	berberine	PRF1
Rhizoma Coptidis	berberine	GRIA1
Rhizoma Coptidis	berberine	TBXAS1
Rhizoma Coptidis	berberine	HPGD
Rhizoma Coptidis	berberine	SLC1A3
Rhizoma Coptidis	berberine	GABRB3 GABRA3 GABRG2
Rhizoma Coptidis	berberine	GABRB3 GABRG2 GABRA1
Rhizoma Coptidis	berberine	GABRB3 GABRG2 GABRA5
Rhizoma Coptidis	berberine	PIM1
Rhizoma Coptidis	berberine	PIM2
Rhizoma Coptidis	berberine	MET
Rhizoma Coptidis	berberine	HTR3A
Rhizoma Coptidis	berberine	GRK5
Rhizoma Coptidis	berberine	CYP11B1
Rhizoma Coptidis	berberine	IMPDH2
Rhizoma Coptidis	berberine	PIK3CA PIK3R1
Rhizoma Coptidis	berberine	F3
Rhizoma Coptidis	berberine	CYP19A1
Rhizoma Coptidis	berberine	BCAT2
Rhizoma Coptidis	berberine	TRPM8
Rhizoma Coptidis	berberine	ICAM1
Rhizoma Coptidis	berberine	SELE
Rhizoma Coptidis	berberine	MAOB
Rhizoma Coptidis	berberine	PIK3CD
Rhizoma Coptidis	berberine	PIK3CB
Rhizoma Coptidis	berberine	PIK3CG
Rhizoma Coptidis	berberine	MAPKAPK2
Rhizoma Coptidis	berberine	PARP10
Rhizoma Coptidis	berberine	CHEK2
Rhizoma Coptidis	berberine	CCNC CDK8
Rhizoma Coptidis	berberine	CDK8
Rhizoma Coptidis	berberine	MAPK10
Rhizoma Coptidis	berberine	AGPAT2
Rhizoma Coptidis	berberine	TGM2
Rhizoma Coptidis	berberine	SCD
Rhizoma Coptidis	berberine	XBP1
Rhizoma Coptidis	berberine	TYMS
Rhizoma Coptidis	berberine	DHFR
Rhizoma Coptidis	berberine	GABRA2 GABRB3 GABRG2
Rhizoma Coptidis	berberine	ROCK1
Rhizoma Coptidis	berberine	PRKACA
Rhizoma Coptidis	berberine	CHRM4
Rhizoma Coptidis	berberine	JAK2
Rhizoma Coptidis	berberine	LCK
Rhizoma Coptidis	berberine	CDK9
Rhizoma Coptidis	berberine	PTPN1
Rhizoma Coptidis	berberine	ALOX5AP
Rhizoma Coptidis	berberine	CHEK1
Rhizoma Coptidis	berberine	KIT
Rhizoma Coptidis	berberine	SRC
Rhizoma Coptidis	berberine	MKNK1
Rhizoma Coptidis	berberine	IKBKB
Rhizoma Coptidis	berberine	MAPK14
Rhizoma Coptidis	berberine	LRRK2
Rhizoma Coptidis	berberine	ROCK2
Rhizoma Coptidis	berberine	ATR
Rhizoma Coptidis	berberine	AOC3
Rhizoma Coptidis	berberine	GRK3
Rhizoma Coptidis	berberine	PLK1
Rhizoma Coptidis	berberine	GRK2
Rhizoma Coptidis	berberine	NPY5R
Rhizoma Coptidis	berberine	MAP4K4
Rhizoma Coptidis	berberine	NTRK1
Rhizoma Coptidis	berberine	ABL1
Rhizoma Coptidis	berberine	CDK1 CCNB1
Rhizoma Coptidis	berberine	NR3C2
Rhizoma Coptidis	berberine	PGR
Rhizoma Coptidis	berberine	DRD4
Rhizoma Coptidis	berberine	PTGS2
Rhizoma Coptidis	berberine	DRD3
Rhizoma Coptidis	berberine	CDK2
Rhizoma Coptidis	berberine	CDK4
Rhizoma Coptidis	berberine	SIRT2
Rhizoma Coptidis	berberine	ADORA2A
Rhizoma Coptidis	berberine	ADORA3
Rhizoma Coptidis	berberine	GRM5
Rhizoma Coptidis	berberine	QPCT
Rhizoma Coptidis	berberine	CSF1R
Rhizoma Coptidis	berberine	CNR2
Rhizoma Coptidis	berberine	CBFB
Rhizoma Coptidis	berberine	HSD17B1
Rhizoma Coptidis	berberine	PNMT
Rhizoma Coptidis	berberine	PARP2
Rhizoma Coptidis	berberine	PTGES
Rhizoma Coptidis	berberine	RPS27
Rhizoma Coptidis	Obacunone	OPRK1
Rhizoma Coptidis	Obacunone	OPRM1
Rhizoma Coptidis	Obacunone	OPRD1
Rhizoma Coptidis	Obacunone	MIF
Rhizoma Coptidis	Obacunone	P2RX3
Rhizoma Coptidis	Obacunone	AOC3
Rhizoma Coptidis	Obacunone	BACE2
Rhizoma Coptidis	Obacunone	BACE1
Rhizoma Coptidis	Obacunone	CTSK
Rhizoma Coptidis	Obacunone	CTSS
Rhizoma Coptidis	Obacunone	CTSV
Rhizoma Coptidis	Obacunone	MAPK1
Rhizoma Coptidis	Obacunone	P2RX7
Rhizoma Coptidis	Obacunone	PSEN2 PSENEN NCSTN APH1A PSEN1 APH1B
Rhizoma Coptidis	Obacunone	PDE7A
Rhizoma Coptidis	Obacunone	DRD2
Rhizoma Coptidis	Obacunone	HTR2A
Rhizoma Coptidis	Obacunone	PLA2G2A
Rhizoma Coptidis	Obacunone	PIM1
Rhizoma Coptidis	Obacunone	FBP1
Rhizoma Coptidis	Obacunone	PIM2
Rhizoma Coptidis	Obacunone	HMGCR
Rhizoma Coptidis	Obacunone	CDK5R1 CDK5
Rhizoma Coptidis	Obacunone	DYRK1A
Rhizoma Coptidis	Obacunone	HTR7
Rhizoma Coptidis	Obacunone	EPHX2
Rhizoma Coptidis	Obacunone	CTSL
Rhizoma Coptidis	Obacunone	PFKFB3
Rhizoma Coptidis	Obacunone	CCR1
Rhizoma Coptidis	Obacunone	CYP19A1
Rhizoma Coptidis	Obacunone	AVPR1A
Rhizoma Coptidis	Obacunone	C5AR1
Rhizoma Coptidis	Obacunone	ITK
Rhizoma Coptidis	Obacunone	CDK9
Rhizoma Coptidis	Obacunone	CDK2 CCNA1 CCNA2
Rhizoma Coptidis	Obacunone	PARP1
Rhizoma Coptidis	Obacunone	MDM2
Rhizoma Coptidis	Obacunone	SCN9A
Rhizoma Coptidis	Obacunone	EPHX1
Rhizoma Coptidis	Obacunone	OXTR
Rhizoma Coptidis	Obacunone	CFD
Rhizoma Coptidis	Obacunone	CNR1
Rhizoma Coptidis	Obacunone	SERPINA6
Rhizoma Coptidis	Obacunone	CNR2
Rhizoma Coptidis	Obacunone	MAPK14
Rhizoma Coptidis	Obacunone	HDAC1
Rhizoma Coptidis	Obacunone	SHBG
Rhizoma Coptidis	Obacunone	HDAC4
Rhizoma Coptidis	Obacunone	BRS3
Rhizoma Coptidis	Obacunone	LRRK2
Rhizoma Coptidis	Obacunone	MAOB
Rhizoma Coptidis	Obacunone	CCNE1 CDK2
Rhizoma Coptidis	Obacunone	SCN5A
Rhizoma Coptidis	Obacunone	NR1I2
Rhizoma Coptidis	Obacunone	CLK4
Rhizoma Coptidis	Obacunone	CLK1
Rhizoma Coptidis	Obacunone	CLK2
Rhizoma Coptidis	Obacunone	HSD11B1
Rhizoma Coptidis	Obacunone	AKR1C3
Rhizoma Coptidis	Obacunone	DYRK1B
Rhizoma Coptidis	Obacunone	PSMB8
Rhizoma Coptidis	Obacunone	SMYD2
Rhizoma Coptidis	Obacunone	PDE9A
Rhizoma Coptidis	Obacunone	F2R
Rhizoma Coptidis	Obacunone	CHRM2
Rhizoma Coptidis	Obacunone	CHRM1
Rhizoma Coptidis	Obacunone	CHRM3
Rhizoma Coptidis	Obacunone	SIGMAR1
Rhizoma Coptidis	Obacunone	MAP2K1
Rhizoma Coptidis	Obacunone	LIPE
Rhizoma Coptidis	Obacunone	NAMPT
Rhizoma Coptidis	Obacunone	ADRA2B
Rhizoma Coptidis	Obacunone	DRD3
Rhizoma Coptidis	Obacunone	ADORA3
Rhizoma Coptidis	Obacunone	KDR
Rhizoma Coptidis	Obacunone	CDK1
Rhizoma Coptidis	Obacunone	MET
Rhizoma Coptidis	Obacunone	FASN
Rhizoma Coptidis	Obacunone	TAAR1
Rhizoma Coptidis	berberrubine	CHRM1
Rhizoma Coptidis	berberrubine	SIGMAR1
Rhizoma Coptidis	berberrubine	CYP2D6
Rhizoma Coptidis	berberrubine	SAE1 UBA2
Rhizoma Coptidis	berberrubine	BCHE
Rhizoma Coptidis	berberrubine	ADRA2C
Rhizoma Coptidis	berberrubine	ADRA2B
Rhizoma Coptidis	berberrubine	ACHE
Rhizoma Coptidis	berberrubine	HTR2B
Rhizoma Coptidis	berberrubine	CDC42
Rhizoma Coptidis	berberrubine	RAC1
Rhizoma Coptidis	berberrubine	GLO1
Rhizoma Coptidis	berberrubine	MMP12
Rhizoma Coptidis	berberrubine	ADORA2A
Rhizoma Coptidis	berberrubine	CA2
Rhizoma Coptidis	berberrubine	SRC
Rhizoma Coptidis	berberrubine	PTK2B
Rhizoma Coptidis	berberrubine	RAF1
Rhizoma Coptidis	berberrubine	EZR
Rhizoma Coptidis	berberrubine	TERT
Rhizoma Coptidis	berberrubine	SLC22A12
Rhizoma Coptidis	berberrubine	XBP1
Rhizoma Coptidis	epiberberine	SAE1 UBA2
Rhizoma Coptidis	epiberberine	ACHE
Rhizoma Coptidis	epiberberine	BCHE
Rhizoma Coptidis	epiberberine	SIGMAR1
Rhizoma Coptidis	epiberberine	HTR2B
Rhizoma Coptidis	epiberberine	ADRA2C
Rhizoma Coptidis	epiberberine	ADRA2B
Rhizoma Coptidis	epiberberine	CHRM1
Rhizoma Coptidis	epiberberine	CYP2D6
Rhizoma Coptidis	epiberberine	RAC1
Rhizoma Coptidis	epiberberine	RPS6KB1
Rhizoma Coptidis	epiberberine	AURKA
Rhizoma Coptidis	epiberberine	CDC42
Rhizoma Coptidis	epiberberine	HPGD
Rhizoma Coptidis	epiberberine	TBXAS1
Rhizoma Coptidis	epiberberine	MAOB
Rhizoma Coptidis	epiberberine	PIK3CG
Rhizoma Coptidis	epiberberine	GRK5
Rhizoma Coptidis	epiberberine	CYP19A1
Rhizoma Coptidis	epiberberine	SCD
Rhizoma Coptidis	epiberberine	AURKB
Rhizoma Coptidis	epiberberine	XBP1
Rhizoma Coptidis	epiberberine	NTRK1
Rhizoma Coptidis	epiberberine	PIK3CD
Rhizoma Coptidis	epiberberine	PIK3CB
Rhizoma Coptidis	epiberberine	GRIA1
Rhizoma Coptidis	epiberberine	MAPKAPK2
Rhizoma Coptidis	epiberberine	JAK2
Rhizoma Coptidis	epiberberine	IMPDH2
Rhizoma Coptidis	epiberberine	CHEK2
Rhizoma Coptidis	epiberberine	TGM2
Rhizoma Coptidis	epiberberine	CD38
Rhizoma Coptidis	epiberberine	LCK
Rhizoma Coptidis	epiberberine	PIM1
Rhizoma Coptidis	epiberberine	PIM2
Rhizoma Coptidis	epiberberine	MAPK10
Rhizoma Coptidis	epiberberine	MAP4K4
Rhizoma Coptidis	epiberberine	PARP1
Rhizoma Coptidis	epiberberine	F3
Rhizoma Coptidis	epiberberine	TRPM8
Rhizoma Coptidis	epiberberine	ABL1
Rhizoma Coptidis	epiberberine	SIRT3
Rhizoma Coptidis	epiberberine	SIRT2
Rhizoma Coptidis	epiberberine	SIRT1
Rhizoma Coptidis	epiberberine	NR3C2
Rhizoma Coptidis	epiberberine	DHFR
Rhizoma Coptidis	epiberberine	FLT1
Rhizoma Coptidis	epiberberine	ALOX5AP
Rhizoma Coptidis	epiberberine	ROCK1
Rhizoma Coptidis	epiberberine	BCAT2
Rhizoma Coptidis	epiberberine	PRKACA
Rhizoma Coptidis	epiberberine	CYP11B2
Rhizoma Coptidis	epiberberine	ICAM1
Rhizoma Coptidis	epiberberine	SELE
Rhizoma Coptidis	epiberberine	AGPAT2
Rhizoma Coptidis	epiberberine	DRD4
Rhizoma Coptidis	epiberberine	DRD3
Rhizoma Coptidis	epiberberine	KIT
Rhizoma Coptidis	epiberberine	SRC
Rhizoma Coptidis	epiberberine	MKNK1
Rhizoma Coptidis	epiberberine	FLT3
Rhizoma Coptidis	epiberberine	IKBKB
Rhizoma Coptidis	epiberberine	ADORA2A
Rhizoma Coptidis	epiberberine	ADORA3
Rhizoma Coptidis	epiberberine	PTPN1
Rhizoma Coptidis	epiberberine	ZAP70
Rhizoma Coptidis	epiberberine	SNCA
Rhizoma Coptidis	epiberberine	JAK3
Rhizoma Coptidis	epiberberine	GSK3A
Rhizoma Coptidis	epiberberine	IRAK4
Rhizoma Coptidis	epiberberine	MAPK1
Rhizoma Coptidis	epiberberine	SLC22A12
Rhizoma Coptidis	epiberberine	HTR3A
Rhizoma Coptidis	epiberberine	AKR1B1
Rhizoma Coptidis	epiberberine	TYMS
Rhizoma Coptidis	epiberberine	CHEK1
Rhizoma Coptidis	epiberberine	ERBB2
Rhizoma Coptidis	epiberberine	MAPK8
Rhizoma Coptidis	epiberberine	SCN9A
Rhizoma Coptidis	epiberberine	NPY5R
Rhizoma Coptidis	epiberberine	SLC5A1
Rhizoma Coptidis	epiberberine	PDE4B
Rhizoma Coptidis	epiberberine	CCNE1 CDK2
Rhizoma Coptidis	epiberberine	CYP11B1
Rhizoma Coptidis	epiberberine	EPHA2
Rhizoma Coptidis	epiberberine	FAAH
Rhizoma Coptidis	epiberberine	MST1R
Rhizoma Coptidis	epiberberine	DPP4
Rhizoma Coptidis	epiberberine	ROCK2
Rhizoma Coptidis	epiberberine	CCNC CDK8
Rhizoma Coptidis	epiberberine	MET
Rhizoma Coptidis	epiberberine	STAT3
Rhizoma Coptidis	epiberberine	AXL
Rhizoma Coptidis	epiberberine	CDK8
Rhizoma Coptidis	epiberberine	MME
Rhizoma Coptidis	epiberberine	RPS6KA3
Rhizoma Coptidis	epiberberine	EPHX2
Rhizoma Coptidis	epiberberine	QPCT
Rhizoma Coptidis	epiberberine	MARS
Rhizoma Coptidis	epiberberine	MMP9
Rhizoma Coptidis	(R)-Canadine	DRD1
Rhizoma Coptidis	(R)-Canadine	DRD2
Rhizoma Coptidis	(R)-Canadine	F3
Rhizoma Coptidis	(R)-Canadine	HTR7
Rhizoma Coptidis	(R)-Canadine	CHRM4
Rhizoma Coptidis	(R)-Canadine	HTR1A
Rhizoma Coptidis	(R)-Canadine	ADRA1D
Rhizoma Coptidis	(R)-Canadine	DRD4
Rhizoma Coptidis	(R)-Canadine	SIGMAR1
Rhizoma Coptidis	(R)-Canadine	DRD3
Rhizoma Coptidis	(R)-Canadine	ADRA1A
Rhizoma Coptidis	(R)-Canadine	ADRA1B
Rhizoma Coptidis	(R)-Canadine	SLC6A3
Rhizoma Coptidis	(R)-Canadine	DRD5
Rhizoma Coptidis	(R)-Canadine	HTR2A
Rhizoma Coptidis	(R)-Canadine	HCRTR1
Rhizoma Coptidis	(R)-Canadine	ADRB2
Rhizoma Coptidis	(R)-Canadine	ADRB3
Rhizoma Coptidis	(R)-Canadine	HTR2C
Rhizoma Coptidis	(R)-Canadine	ADRB1
Rhizoma Coptidis	(R)-Canadine	ABCB1
Rhizoma Coptidis	(R)-Canadine	TBXA2R
Rhizoma Coptidis	(R)-Canadine	ACHE
Rhizoma Coptidis	(R)-Canadine	MAOA
Rhizoma Coptidis	(R)-Canadine	HTR2B
Rhizoma Coptidis	(R)-Canadine	MTNR1B
Rhizoma Coptidis	(R)-Canadine	BCHE
Rhizoma Coptidis	(R)-Canadine	DHCR7
Rhizoma Coptidis	(R)-Canadine	ADRA2C
Rhizoma Coptidis	(R)-Canadine	KCNN3
Rhizoma Coptidis	(R)-Canadine	CDC7
Rhizoma Coptidis	(R)-Canadine	CHRNB4 CHRNA2
Rhizoma Coptidis	(R)-Canadine	CHRNA3 CHRNB2
Rhizoma Coptidis	(R)-Canadine	PIK3CD
Rhizoma Coptidis	(R)-Canadine	PIK3CB
Rhizoma Coptidis	(R)-Canadine	PIK3CA
Rhizoma Coptidis	(R)-Canadine	GRIA1
Rhizoma Coptidis	(R)-Canadine	PIK3CA PIK3R1
Rhizoma Coptidis	(R)-Canadine	CHRNA4 CHRNB2
Rhizoma Coptidis	(R)-Canadine	HCRTR2
Rhizoma Coptidis	(R)-Canadine	KCNN1
Rhizoma Coptidis	(R)-Canadine	KCNN2
Rhizoma Coptidis	(R)-Canadine	CDK2 CCNA1 CCNA2
Rhizoma Coptidis	(R)-Canadine	MAOB
Rhizoma Coptidis	(R)-Canadine	PPP1CA
Rhizoma Coptidis	(R)-Canadine	CDK2
Rhizoma Coptidis	(R)-Canadine	CDK4
Rhizoma Coptidis	(R)-Canadine	CTSL
Rhizoma Coptidis	(R)-Canadine	MTNR1A
Rhizoma Coptidis	(R)-Canadine	CYP19A1
Rhizoma Coptidis	(R)-Canadine	ADRA2B
Rhizoma Coptidis	(R)-Canadine	CYP11B1
Rhizoma Coptidis	(R)-Canadine	CYP11B2
Rhizoma Coptidis	(R)-Canadine	SLC1A3
Rhizoma Coptidis	(R)-Canadine	BTK
Rhizoma Coptidis	(R)-Canadine	SCN9A
Rhizoma Coptidis	(R)-Canadine	MKNK1
Rhizoma Coptidis	(R)-Canadine	ADRA2A
Rhizoma Coptidis	(R)-Canadine	CDK5R1 CDK5
Rhizoma Coptidis	(R)-Canadine	CCNB3 CDK1 CCNB1 CCNB2
Rhizoma Coptidis	(R)-Canadine	PTGS2
Rhizoma Coptidis	(R)-Canadine	TGFBR1
Rhizoma Coptidis	(R)-Canadine	MAPKAPK2
Rhizoma Coptidis	(R)-Canadine	SYK
Rhizoma Coptidis	(R)-Canadine	CDK9
Rhizoma Coptidis	(R)-Canadine	HTR6
Rhizoma Coptidis	(R)-Canadine	ADORA1
Rhizoma Coptidis	(R)-Canadine	GCK
Rhizoma Coptidis	(R)-Canadine	KCNH2
Rhizoma Coptidis	(R)-Canadine	ESR1
Rhizoma Coptidis	(R)-Canadine	CHRNA3 CHRNB4
Rhizoma Coptidis	(R)-Canadine	OPRM1
Rhizoma Coptidis	(R)-Canadine	PARP1
Rhizoma Coptidis	(R)-Canadine	MAPK8
Rhizoma Coptidis	(R)-Canadine	ABCC1
Rhizoma Coptidis	(R)-Canadine	PDE10A
Rhizoma Coptidis	(R)-Canadine	PARP2
Rhizoma Coptidis	(R)-Canadine	SLC18A2
Rhizoma Coptidis	(R)-Canadine	NR3C2
Rhizoma Coptidis	(R)-Canadine	QTRT1
Rhizoma Coptidis	(R)-Canadine	ABL1
Rhizoma Coptidis	(R)-Canadine	CTSK
Rhizoma Coptidis	(R)-Canadine	HTR1B
Rhizoma Coptidis	(R)-Canadine	TBXAS1
Rhizoma Coptidis	(R)-Canadine	TYMS
Rhizoma Coptidis	(R)-Canadine	NTRK1
Rhizoma Coptidis	(R)-Canadine	GRM5
Rhizoma Coptidis	(R)-Canadine	GRM1
Rhizoma Coptidis	(R)-Canadine	RPS6KB1
Rhizoma Coptidis	(R)-Canadine	AURKA
Rhizoma Coptidis	(R)-Canadine	NEK1
Rhizoma Coptidis	(R)-Canadine	GSTP1
Rhizoma Coptidis	(R)-Canadine	GSTM2
Rhizoma Coptidis	(R)-Canadine	GRK3
Rhizoma Coptidis	(R)-Canadine	TDP2
Rhizoma Coptidis	(R)-Canadine	AURKB
Rhizoma Coptidis	(R)-Canadine	MET
Rhizoma Coptidis	(R)-Canadine	GRK2
Rhizoma Coptidis	(R)-Canadine	GRK5
Rhizoma Coptidis	(R)-Canadine	CSF1R
Rhizoma Coptidis	Berlambine	HTR2B
Rhizoma Coptidis	Berlambine	BCHE
Rhizoma Coptidis	Berlambine	ADRA2C
Rhizoma Coptidis	Berlambine	ADRA2B
Rhizoma Coptidis	Berlambine	CHRM1
Rhizoma Coptidis	Berlambine	ACHE
Rhizoma Coptidis	Berlambine	SIGMAR1
Rhizoma Coptidis	Berlambine	CYP2D6
Rhizoma Coptidis	Berlambine	SAE1 UBA2
Rhizoma Coptidis	Berlambine	MKNK1
Rhizoma Coptidis	Berlambine	DRD2
Rhizoma Coptidis	Berlambine	F3
Rhizoma Coptidis	Berlambine	F2
Rhizoma Coptidis	Berlambine	CDK2 CCNA1 CCNA2
Rhizoma Coptidis	Berlambine	TGFBR1
Rhizoma Coptidis	Berlambine	SLC1A3
Rhizoma Coptidis	Berlambine	RAC1
Rhizoma Coptidis	Berlambine	DYRK1A
Rhizoma Coptidis	Berlambine	CLK4
Rhizoma Coptidis	Berlambine	FLT3
Rhizoma Coptidis	Berlambine	PIK3CA
Rhizoma Coptidis	Berlambine	CDC7
Rhizoma Coptidis	Berlambine	RPS6KB1
Rhizoma Coptidis	Berlambine	MAPK8
Rhizoma Coptidis	Berlambine	MAPK9
Rhizoma Coptidis	Berlambine	GABRB3 GABRA3 GABRG2
Rhizoma Coptidis	Berlambine	GABRB3 GABRG2 GABRA1
Rhizoma Coptidis	Berlambine	GABRB3 GABRG2 GABRA5
Rhizoma Coptidis	Berlambine	GABRA2 GABRB3 GABRG2
Rhizoma Coptidis	Berlambine	CDK2
Rhizoma Coptidis	Berlambine	CDK4
Rhizoma Coptidis	Berlambine	NAAA
Rhizoma Coptidis	Berlambine	CCND1 CDK4
Rhizoma Coptidis	Berlambine	TTK
Rhizoma Coptidis	Berlambine	PIM1
Rhizoma Coptidis	Berlambine	PFKFB3
Rhizoma Coptidis	Berlambine	CLK1
Rhizoma Coptidis	Berlambine	CLK3
Rhizoma Coptidis	Berlambine	SCN9A
Rhizoma Coptidis	Berlambine	DYRK2
Rhizoma Coptidis	Berlambine	CDC42
Rhizoma Coptidis	Berlambine	DHFR
Rhizoma Coptidis	Berlambine	PIK3CA PIK3R1
Rhizoma Coptidis	Berlambine	PGK1
Rhizoma Coptidis	Berlambine	MAP2K1
Rhizoma Coptidis	Berlambine	GAK
Rhizoma Coptidis	Berlambine	MET
Rhizoma Coptidis	Berlambine	AURKA
Rhizoma Coptidis	Berlambine	CBFB
Rhizoma Coptidis	Berlambine	ATP4B ATP4A
Rhizoma Coptidis	Berlambine	ABL1
Rhizoma Coptidis	Berlambine	MAPKAPK2
Rhizoma Coptidis	Berlambine	MAPK10
Rhizoma Coptidis	Berlambine	ALOX5AP
Rhizoma Coptidis	Berlambine	CDK9 CCNT1
Rhizoma Coptidis	Berlambine	ROCK2
Rhizoma Coptidis	Berlambine	ABCB1
Rhizoma Coptidis	Berlambine	HTR3A
Rhizoma Coptidis	Berlambine	ITK
Rhizoma Coptidis	Berlambine	ILK
Rhizoma Coptidis	Berlambine	EIF2AK3
Rhizoma Coptidis	Berlambine	CPT1A
Rhizoma Coptidis	Berlambine	CCNE2 CDK2 CCNE1
Rhizoma Coptidis	Berlambine	TRPC6
Rhizoma Coptidis	Berlambine	GRM5
Rhizoma Coptidis	Berlambine	GRM1
Rhizoma Coptidis	Berlambine	HSP90AA1
Rhizoma Coptidis	Berlambine	ALOX5
Rhizoma Coptidis	Berlambine	JAK2
Rhizoma Coptidis	Berlambine	PLK1
Rhizoma Coptidis	Berlambine	ROCK1
Rhizoma Coptidis	Berlambine	MAPK3
Rhizoma Coptidis	Berlambine	MAPK1
Rhizoma Coptidis	Berlambine	PRKACA
Rhizoma Coptidis	Berlambine	PTGES
Rhizoma Coptidis	Berlambine	LCK
Rhizoma Coptidis	Berlambine	ALDH3A1
Rhizoma Coptidis	Berlambine	FASN
Rhizoma Coptidis	Berlambine	RPS6KA3
Rhizoma Coptidis	Berlambine	CSNK1D
Rhizoma Coptidis	Berlambine	IRAK4
Rhizoma Coptidis	Berlambine	PLK3
Rhizoma Coptidis	Berlambine	SETD7
Rhizoma Coptidis	Berlambine	TRPM8
Rhizoma Coptidis	Berlambine	AURKB
Rhizoma Coptidis	Berlambine	CTSK
Rhizoma Coptidis	Berlambine	IDO1
Rhizoma Coptidis	Berlambine	AXL
Rhizoma Coptidis	Berlambine	TBK1
Rhizoma Coptidis	Berlambine	PDE4B
Rhizoma Coptidis	Berlambine	PDE4D
Rhizoma Coptidis	Berlambine	PLK2
Rhizoma Coptidis	Berlambine	GABRG2 GABRB3 GABRA6
Rhizoma Coptidis	Berlambine	PDE4A
Rhizoma Coptidis	Berlambine	PRKCQ
Rhizoma Coptidis	Berlambine	FLT1
Rhizoma Coptidis	Berlambine	CA7
Rhizoma Coptidis	Berlambine	BACE2
Rhizoma Coptidis	Berlambine	PDE2A
Rhizoma Coptidis	Berlambine	PIK3CB
Rhizoma Coptidis	Corchoroside A_qt	ATP1A1
Rhizoma Coptidis	Corchoroside A_qt	STAT3
Rhizoma Coptidis	Corchoroside A_qt	RORC
Rhizoma Coptidis	Corchoroside A_qt	PTPN1
Rhizoma Coptidis	Corchoroside A_qt	PTGS2
Rhizoma Coptidis	Corchoroside A_qt	GLRA1
Rhizoma Coptidis	Corchoroside A_qt	GLRA2
Rhizoma Coptidis	Corchoroside A_qt	F2RL1
Rhizoma Coptidis	Corchoroside A_qt	PRKCA
Rhizoma Coptidis	Corchoroside A_qt	PRKCD
Rhizoma Coptidis	Corchoroside A_qt	PPP2CA
Rhizoma Coptidis	Corchoroside A_qt	PGK1
Rhizoma Coptidis	Corchoroside A_qt	HSD11B1
Rhizoma Coptidis	Corchoroside A_qt	BCL2L1
Rhizoma Coptidis	Corchoroside A_qt	PRKCQ
Rhizoma Coptidis	Corchoroside A_qt	MAP2K1
Rhizoma Coptidis	Corchoroside A_qt	F2
Rhizoma Coptidis	Corchoroside A_qt	TTL
Rhizoma Coptidis	Corchoroside A_qt	SLC5A2
Rhizoma Coptidis	Corchoroside A_qt	MKNK2
Rhizoma Coptidis	Corchoroside A_qt	SLC5A1
Rhizoma Coptidis	Corchoroside A_qt	SIRT2
Rhizoma Coptidis	Corchoroside A_qt	PPP1CC
Rhizoma Coptidis	Corchoroside A_qt	PRKCB
Rhizoma Coptidis	Corchoroside A_qt	ADORA2A
Rhizoma Coptidis	Corchoroside A_qt	NR4A2
Rhizoma Coptidis	Corchoroside A_qt	BCL2A1
Rhizoma Coptidis	Corchoroside A_qt	NR3C1
Rhizoma Coptidis	Corchoroside A_qt	CHEK1
Rhizoma Coptidis	Corchoroside A_qt	PTPA
Rhizoma Coptidis	Corchoroside A_qt	KDR
Rhizoma Coptidis	Corchoroside A_qt	MAPK1
Rhizoma Coptidis	Corchoroside A_qt	CTSD
Rhizoma Coptidis	Corchoroside A_qt	MAPK14
Rhizoma Coptidis	Corchoroside A_qt	ADORA3
Rhizoma Coptidis	Corchoroside A_qt	SYK
Rhizoma Coptidis	Corchoroside A_qt	UPP1
Rhizoma Coptidis	Corchoroside A_qt	CSF1R
Rhizoma Coptidis	Corchoroside A_qt	NTRK1
Rhizoma Coptidis	Corchoroside A_qt	MET
Rhizoma Coptidis	Corchoroside A_qt	CLK4
Rhizoma Coptidis	Corchoroside A_qt	CLK1
Rhizoma Coptidis	Corchoroside A_qt	CLK2
Rhizoma Coptidis	Corchoroside A_qt	DYRK1B
Rhizoma Coptidis	Corchoroside A_qt	CDC25B
Rhizoma Coptidis	Corchoroside A_qt	PAK1
Rhizoma Coptidis	Corchoroside A_qt	HCAR2
Rhizoma Coptidis	Corchoroside A_qt	PIM1
Rhizoma Coptidis	Corchoroside A_qt	PIM2
Rhizoma Coptidis	Corchoroside A_qt	CTSK
Rhizoma Coptidis	Corchoroside A_qt	CTSS
Rhizoma Coptidis	Corchoroside A_qt	CDK2
Rhizoma Coptidis	Corchoroside A_qt	CTSL
Rhizoma Coptidis	Corchoroside A_qt	AURKA
Rhizoma Coptidis	Corchoroside A_qt	CBFB
Rhizoma Coptidis	Corchoroside A_qt	GRIA1
Rhizoma Coptidis	Corchoroside A_qt	CCNA2 CDK2
Rhizoma Coptidis	Corchoroside A_qt	CASP3
Rhizoma Coptidis	Corchoroside A_qt	CASP7
Rhizoma Coptidis	Corchoroside A_qt	GABRA5
Rhizoma Coptidis	Corchoroside A_qt	SLC29A1
Rhizoma Coptidis	Corchoroside A_qt	AR
Rhizoma Coptidis	Corchoroside A_qt	ITGAL ICAM1 ITGB2
Rhizoma Coptidis	Corchoroside A_qt	CCNT1
Rhizoma Coptidis	Corchoroside A_qt	ATP12A
Rhizoma Coptidis	Corchoroside A_qt	S1PR3
Rhizoma Coptidis	Corchoroside A_qt	S1PR1
Rhizoma Coptidis	Corchoroside A_qt	PDE10A
Rhizoma Coptidis	Corchoroside A_qt	ALK
Rhizoma Coptidis	Corchoroside A_qt	IARS
Rhizoma Coptidis	Corchoroside A_qt	CDK6
Rhizoma Coptidis	Corchoroside A_qt	CDK4
Rhizoma Coptidis	Corchoroside A_qt	PRF1
Rhizoma Coptidis	Corchoroside A_qt	MAPK8
Rhizoma Coptidis	Corchoroside A_qt	PDE3A
Rhizoma Coptidis	Corchoroside A_qt	PDE3B
Rhizoma Coptidis	Corchoroside A_qt	ICAM1
Rhizoma Coptidis	Corchoroside A_qt	GRB2
Rhizoma Coptidis	Corchoroside A_qt	MAPK9
Rhizoma Coptidis	Corchoroside A_qt	CCNE1 CDK2
Rhizoma Coptidis	Corchoroside A_qt	ADK
Rhizoma Coptidis	Corchoroside A_qt	CDK5
Rhizoma Coptidis	Corchoroside A_qt	PDE2A
Rhizoma Coptidis	Corchoroside A_qt	PTK2
Rhizoma Coptidis	Corchoroside A_qt	PDE4B
Rhizoma Coptidis	Corchoroside A_qt	AMPD3
Rhizoma Coptidis	Corchoroside A_qt	JAK2
Rhizoma Coptidis	Corchoroside A_qt	FER
Rhizoma Coptidis	Corchoroside A_qt	TNK2
Rhizoma Coptidis	Corchoroside A_qt	NTRK2
Rhizoma Coptidis	Corchoroside A_qt	FES
Rhizoma Coptidis	Corchoroside A_qt	PTK2B
Rhizoma Coptidis	Corchoroside A_qt	SCD
Rhizoma Coptidis	Corchoroside A_qt	ROS1
Rhizoma Coptidis	Corchoroside A_qt	NTRK3
Rhizoma Coptidis	Corchoroside A_qt	LTK
Rhizoma Coptidis	Corchoroside A_qt	PRKCE
Rhizoma Coptidis	Corchoroside A_qt	PRKCH
Rhizoma Coptidis	Corchoroside A_qt	FLT3
Rhizoma Coptidis	Corchoroside A_qt	TYMS
Rhizoma Coptidis	Magnograndiolide	PTGS2
Rhizoma Coptidis	Magnograndiolide	CYP19A1
Rhizoma Coptidis	Magnograndiolide	POLB
Rhizoma Coptidis	Magnograndiolide	BRD4
Rhizoma Coptidis	Magnograndiolide	BRD2
Rhizoma Coptidis	Magnograndiolide	FKBP1A
Rhizoma Coptidis	Magnograndiolide	CDC7
Rhizoma Coptidis	Magnograndiolide	PRKCA
Rhizoma Coptidis	Magnograndiolide	F2
Rhizoma Coptidis	Magnograndiolide	PRSS1
Rhizoma Coptidis	Magnograndiolide	CTRC
Rhizoma Coptidis	Magnograndiolide	AR
Rhizoma Coptidis	Magnograndiolide	TERT
Rhizoma Coptidis	Magnograndiolide	HSD11B1
Rhizoma Coptidis	Magnograndiolide	JAK1
Rhizoma Coptidis	Magnograndiolide	DRD2
Rhizoma Coptidis	Magnograndiolide	LRRK2
Rhizoma Coptidis	Magnograndiolide	PTGS1
Rhizoma Coptidis	Magnograndiolide	NOS2
Rhizoma Coptidis	Magnograndiolide	PREP
Rhizoma Coptidis	Magnograndiolide	JAK3
Rhizoma Coptidis	Magnograndiolide	TYK2
Rhizoma Coptidis	Magnograndiolide	ABCB1
Rhizoma Coptidis	Magnograndiolide	JAK2
Rhizoma Coptidis	Magnograndiolide	MPO
Rhizoma Coptidis	Magnograndiolide	CYP11B1
Rhizoma Coptidis	Magnograndiolide	CYP11B2
Rhizoma Coptidis	Magnograndiolide	PDE10A
Rhizoma Coptidis	Magnograndiolide	TRPM8
Rhizoma Coptidis	Magnograndiolide	PTGES
Rhizoma Coptidis	Magnograndiolide	KCNA5
Rhizoma Coptidis	Magnograndiolide	CDK5R1 CDK5
Rhizoma Coptidis	Magnograndiolide	NR3C1
Rhizoma Coptidis	Magnograndiolide	TAAR1
Rhizoma Coptidis	Magnograndiolide	HTR1D
Rhizoma Coptidis	Magnograndiolide	MAPK14
Rhizoma Coptidis	Magnograndiolide	PARP1
Rhizoma Coptidis	Magnograndiolide	LIPA
Rhizoma Coptidis	Magnograndiolide	TLR8
Rhizoma Coptidis	Magnograndiolide	TLR7
Rhizoma Coptidis	Magnograndiolide	CXCR2
Rhizoma Coptidis	Magnograndiolide	PRKDC
Rhizoma Coptidis	Magnograndiolide	PDCD4
Rhizoma Coptidis	Magnograndiolide	MAP2K1
Rhizoma Coptidis	Palmidin A	CSNK2A1
Rhizoma Coptidis	Palmidin A	PTP4A3
Rhizoma Coptidis	Palmidin A	CTNNB1
Rhizoma Coptidis	Palmidin A	MCL1
Rhizoma Coptidis	Palmidin A	FTO
Rhizoma Coptidis	Palmidin A	ESR1
Rhizoma Coptidis	Palmidin A	ESR2
Rhizoma Coptidis	Palmidin A	CYP19A1
Rhizoma Coptidis	Palmidin A	PIM1
Rhizoma Coptidis	Palmidin A	PDK1
Rhizoma Coptidis	Palmidin A	ABCG2
Rhizoma Coptidis	Palmidin A	HNF4A
Rhizoma Coptidis	Palmidin A	HSP90AA1
Rhizoma Coptidis	Palmidin A	BACE1
Rhizoma Coptidis	Palmidin A	BCHE
Rhizoma Coptidis	Palmidin A	AKR1B1
Rhizoma Coptidis	Palmidin A	SRC
Rhizoma Coptidis	Palmidin A	IDH1
Rhizoma Coptidis	Palmidin A	PTGS1
Rhizoma Coptidis	Palmidin A	PTGS2
Rhizoma Coptidis	Palmidin A	HSP90B1
Rhizoma Coptidis	Palmidin A	KLK1
Rhizoma Coptidis	Palmidin A	KLK2
Rhizoma Coptidis	Palmidin A	ABCB1
Rhizoma Coptidis	Palmidin A	PDE5A
Rhizoma Coptidis	Palmidin A	CNR2
Rhizoma Coptidis	Palmidin A	FBP1
Rhizoma Coptidis	Palmidin A	NOS2
Rhizoma Coptidis	Palmidin A	ERN1
Rhizoma Coptidis	Palmidin A	CCR5
Rhizoma Coptidis	Palmidin A	RELA
Rhizoma Coptidis	Palmidin A	LDHA
Rhizoma Coptidis	Palmidin A	LDHB
Rhizoma Coptidis	Palmidin A	BCL2
Rhizoma Coptidis	palmatine	ACHE
Rhizoma Coptidis	palmatine	HTR2B
Rhizoma Coptidis	palmatine	BCHE
Rhizoma Coptidis	palmatine	ADRA2C
Rhizoma Coptidis	palmatine	ADRA2B
Rhizoma Coptidis	palmatine	CHRM1
Rhizoma Coptidis	palmatine	SIGMAR1
Rhizoma Coptidis	palmatine	CYP2D6
Rhizoma Coptidis	palmatine	SAE1 UBA2
Rhizoma Coptidis	palmatine	RAC1
Rhizoma Coptidis	palmatine	CDC42
Rhizoma Coptidis	palmatine	MAP2K1
Rhizoma Coptidis	palmatine	AURKB
Rhizoma Coptidis	palmatine	AURKA
Rhizoma Coptidis	palmatine	CDK2 CCNA1 CCNA2
Rhizoma Coptidis	palmatine	PLK1
Rhizoma Coptidis	palmatine	TTK
Rhizoma Coptidis	palmatine	PLK3
Rhizoma Coptidis	palmatine	PLK2
Rhizoma Coptidis	palmatine	PGK1
Rhizoma Coptidis	palmatine	TRPC6
Rhizoma Coptidis	palmatine	MAPKAPK2
Rhizoma Coptidis	palmatine	CCNC CDK8
Rhizoma Coptidis	palmatine	CDK8
Rhizoma Coptidis	palmatine	HPGD
Rhizoma Coptidis	palmatine	DYRK1A
Rhizoma Coptidis	palmatine	GRM5
Rhizoma Coptidis	palmatine	HTR3A
Rhizoma Coptidis	palmatine	CYP1A1
Rhizoma Coptidis	palmatine	NQO1
Rhizoma Coptidis	palmatine	NQO2
Rhizoma Coptidis	palmatine	CYP1B1
Rhizoma Coptidis	palmatine	DRD4
Rhizoma Coptidis	palmatine	PRF1
Rhizoma Coptidis	palmatine	EPHX2
Rhizoma Coptidis	palmatine	NTRK1
Rhizoma Coptidis	palmatine	MTOR
Rhizoma Coptidis	palmatine	MARK1
Rhizoma Coptidis	palmatine	PIK3CD
Rhizoma Coptidis	palmatine	PIK3CB
Rhizoma Coptidis	palmatine	PIK3CG
Rhizoma Coptidis	palmatine	KDM5B
Rhizoma Coptidis	palmatine	ERBB2
Rhizoma Coptidis	palmatine	GRM1
Rhizoma Coptidis	palmatine	ABCG2
Rhizoma Coptidis	palmatine	DHFR
Rhizoma Coptidis	palmatine	CLK4
Rhizoma Coptidis	palmatine	NAAA
Rhizoma Coptidis	palmatine	PPIA
Rhizoma Coptidis	palmatine	LCK
Rhizoma Coptidis	palmatine	MET
Rhizoma Coptidis	palmatine	LYN
Rhizoma Coptidis	palmatine	EPHB4
Rhizoma Coptidis	palmatine	TBXAS1
Rhizoma Coptidis	palmatine	TEK
Rhizoma Coptidis	palmatine	CDC25B
Rhizoma Coptidis	palmatine	SCD
Rhizoma Coptidis	palmatine	KIT
Rhizoma Coptidis	palmatine	PIM1
Rhizoma Coptidis	palmatine	CYP11B2
Rhizoma Coptidis	palmatine	SLC1A3
Rhizoma Coptidis	palmatine	CLK1
Rhizoma Coptidis	palmatine	DYRK2
Rhizoma Coptidis	palmatine	MDM2
Rhizoma Coptidis	palmatine	CCND1 CDK4
Rhizoma Coptidis	palmatine	GCK
Rhizoma Coptidis	palmatine	ALDH2
Rhizoma Coptidis	palmatine	MAPK8
Rhizoma Coptidis	palmatine	MAPK10
Rhizoma Coptidis	palmatine	MCHR1
Rhizoma Coptidis	palmatine	HCRTR2
Rhizoma Coptidis	palmatine	TRPV1
Rhizoma Coptidis	palmatine	CSF1R
Rhizoma Coptidis	palmatine	CFD
Rhizoma Coptidis	palmatine	ROCK2
Rhizoma Coptidis	palmatine	RAF1
Rhizoma Coptidis	palmatine	IKBKB
Rhizoma Coptidis	palmatine	HSD17B2
Rhizoma Coptidis	palmatine	F3
Rhizoma Coptidis	palmatine	FPR2
Rhizoma Coptidis	palmatine	LRRK2
Rhizoma Coptidis	palmatine	RPS6KA2
Rhizoma Coptidis	palmatine	NAMPT
Rhizoma Coptidis	palmatine	MST1R
Rhizoma Coptidis	palmatine	CSNK1D
Rhizoma Coptidis	palmatine	MMP3
Rhizoma Coptidis	palmatine	CDK2
Rhizoma Coptidis	palmatine	MMP9
Rhizoma Coptidis	palmatine	CDK4
Rhizoma Coptidis	palmatine	MMP1
Rhizoma Coptidis	palmatine	SIRT2
Rhizoma Coptidis	palmatine	FLT4
Rhizoma Coptidis	palmatine	RET
Rhizoma Coptidis	palmatine	ITK
Rhizoma Coptidis	palmatine	HSD17B1
Rhizoma Coptidis	palmatine	STAT3
Rhizoma Coptidis	palmatine	HSD11B1
Rhizoma Coptidis	palmatine	PTGER2
Rhizoma Coptidis	palmatine	PDGFRB
Rhizoma Coptidis	palmatine	PFKFB3
Rhizoma Coptidis	quercetin	NOX4
Rhizoma Coptidis	quercetin	AVPR2
Rhizoma Coptidis	quercetin	AKR1B1
Rhizoma Coptidis	quercetin	XDH
Rhizoma Coptidis	quercetin	MAOA
Rhizoma Coptidis	quercetin	IGF1R
Rhizoma Coptidis	quercetin	FLT3
Rhizoma Coptidis	quercetin	CYP19A1
Rhizoma Coptidis	quercetin	EGFR
Rhizoma Coptidis	quercetin	F2
Rhizoma Coptidis	quercetin	CA2
Rhizoma Coptidis	quercetin	PIM1
Rhizoma Coptidis	quercetin	ALOX5
Rhizoma Coptidis	quercetin	AURKB
Rhizoma Coptidis	quercetin	DRD4
Rhizoma Coptidis	quercetin	ADORA1
Rhizoma Coptidis	quercetin	CA7
Rhizoma Coptidis	quercetin	GLO1
Rhizoma Coptidis	quercetin	MPO
Rhizoma Coptidis	quercetin	PIK3R1
Rhizoma Coptidis	quercetin	ADORA2A
Rhizoma Coptidis	quercetin	DAPK1
Rhizoma Coptidis	quercetin	PYGL
Rhizoma Coptidis	quercetin	CA1
Rhizoma Coptidis	quercetin	GSK3B
Rhizoma Coptidis	quercetin	SRC
Rhizoma Coptidis	quercetin	PTK2
Rhizoma Coptidis	quercetin	HSD17B2
Rhizoma Coptidis	quercetin	KDR
Rhizoma Coptidis	quercetin	MMP13
Rhizoma Coptidis	quercetin	MMP3
Rhizoma Coptidis	quercetin	CA3
Rhizoma Coptidis	quercetin	ALOX15
Rhizoma Coptidis	quercetin	ABCC1
Rhizoma Coptidis	quercetin	PLK1
Rhizoma Coptidis	quercetin	CA6
Rhizoma Coptidis	quercetin	CDK1
Rhizoma Coptidis	quercetin	MMP9
Rhizoma Coptidis	quercetin	CA12
Rhizoma Coptidis	quercetin	MMP2
Rhizoma Coptidis	quercetin	PKN1
Rhizoma Coptidis	quercetin	CA14
Rhizoma Coptidis	quercetin	CA9
Rhizoma Coptidis	quercetin	CSNK2A1
Rhizoma Coptidis	quercetin	ALOX12
Rhizoma Coptidis	quercetin	MET
Rhizoma Coptidis	quercetin	CA4
Rhizoma Coptidis	quercetin	NEK2
Rhizoma Coptidis	quercetin	CXCR1
Rhizoma Coptidis	quercetin	CAMK2B
Rhizoma Coptidis	quercetin	ALK
Rhizoma Coptidis	quercetin	AKT1
Rhizoma Coptidis	quercetin	ABCB1
Rhizoma Coptidis	quercetin	NEK6
Rhizoma Coptidis	quercetin	PLA2G1B
Rhizoma Coptidis	quercetin	CA5A
Rhizoma Coptidis	quercetin	BACE1
Rhizoma Coptidis	quercetin	CYP1B1
Rhizoma Coptidis	quercetin	AXL
Rhizoma Coptidis	quercetin	ABCG2
Rhizoma Coptidis	quercetin	NUAK1
Rhizoma Coptidis	quercetin	AKR1C2
Rhizoma Coptidis	quercetin	AKR1C1
Rhizoma Coptidis	quercetin	AKR1C3
Rhizoma Coptidis	quercetin	AKR1C4
Rhizoma Coptidis	quercetin	CA13
Rhizoma Coptidis	quercetin	AKR1A1
Rhizoma Coptidis	quercetin	GPR35
Rhizoma Coptidis	quercetin	MAPT
Rhizoma Coptidis	quercetin	KDM4E
Rhizoma Coptidis	quercetin	TOP2A
Rhizoma Coptidis	quercetin	INSR
Rhizoma Coptidis	quercetin	ACHE
Rhizoma Coptidis	quercetin	MYLK
Rhizoma Coptidis	quercetin	SYK
Rhizoma Coptidis	quercetin	PIK3CG
Rhizoma Coptidis	quercetin	APEX1
Rhizoma Coptidis	quercetin	PTPRS
Rhizoma Coptidis	quercetin	ESR2
Rhizoma Coptidis	quercetin	MPG
Rhizoma Coptidis	quercetin	SLC22A12
Rhizoma Coptidis	quercetin	CDK5R1 CDK5
Rhizoma Coptidis	quercetin	CCNB3 CDK1 CCNB1 CCNB2
Rhizoma Coptidis	quercetin	ARG1
Rhizoma Coptidis	quercetin	CDK6
Rhizoma Coptidis	quercetin	CDK2
Rhizoma Coptidis	quercetin	TYR
Rhizoma Coptidis	quercetin	HSD17B1
Rhizoma Coptidis	quercetin	AHR
Rhizoma Coptidis	quercetin	ESRRA
Rhizoma Coptidis	quercetin	APP
Rhizoma Coptidis	quercetin	PARP1
Rhizoma Coptidis	quercetin	TTR
Rhizoma Coptidis	quercetin	MMP12
Rhizoma Coptidis	quercetin	CD38
Rhizoma Coptidis	quercetin	AKR1B10
Rhizoma Coptidis	quercetin	TNKS2
Rhizoma Coptidis	quercetin	TNKS
Rhizoma Coptidis	quercetin	TOP1
Rhizoma Coptidis	quercetin	TERT
Rhizoma Coptidis	coptisine	ACHE
Rhizoma Coptidis	coptisine	SIGMAR1
Rhizoma Coptidis	coptisine	CHRM1
Rhizoma Coptidis	coptisine	HTR2B
Rhizoma Coptidis	coptisine	BCHE
Rhizoma Coptidis	coptisine	ADRA2C
Rhizoma Coptidis	coptisine	ADRA2B
Rhizoma Coptidis	coptisine	CYP2D6
Rhizoma Coptidis	coptisine	SAE1 UBA2
Rhizoma Coptidis	coptisine	RAC1
Rhizoma Coptidis	coptisine	CDC42
Rhizoma Coptidis	coptisine	CHRM4
Rhizoma Coptidis	coptisine	TBXAS1
Rhizoma Coptidis	coptisine	XBP1
Rhizoma Coptidis	coptisine	IKBKB
Rhizoma Coptidis	coptisine	PLK1
Rhizoma Coptidis	coptisine	PRF1
Rhizoma Coptidis	coptisine	ABL1
Rhizoma Coptidis	coptisine	CHEK2
Rhizoma Coptidis	coptisine	SCN9A
Rhizoma Coptidis	coptisine	CDC7
Rhizoma Coptidis	coptisine	LIMK1
Rhizoma Coptidis	coptisine	SCD
Rhizoma Coptidis	Worenine	SIGMAR1
Rhizoma Coptidis	Worenine	CHRM1
Rhizoma Coptidis	Worenine	ACHE
Rhizoma Coptidis	Worenine	SAE1 UBA2
Rhizoma Coptidis	Worenine	BCHE
Rhizoma Coptidis	Worenine	HTR2B
Rhizoma Coptidis	Worenine	ADRA2C
Rhizoma Coptidis	Worenine	ADRA2B
Rhizoma Coptidis	Worenine	CYP2D6
Rhizoma Coptidis	Worenine	CDC42
Rhizoma Coptidis	Worenine	XBP1
Rhizoma Coptidis	Worenine	CHRM4
Rhizoma Coptidis	Worenine	AURKA
Rhizoma Coptidis	Worenine	FLT3
Rhizoma Coptidis	Worenine	CA14
Rhizoma Coptidis	Worenine	ADK
Rhizoma Coptidis	Worenine	STS
Rhizoma Coptidis	Worenine	PRF1
Rhizoma Coptidis	Worenine	CA2
Rhizoma Coptidis	Worenine	ABL1
Rhizoma Coptidis	Worenine	CDC7
Rhizoma Coptidis	Worenine	ESR1
Rhizoma Coptidis	Worenine	CYP19A1
Rhizoma Coptidis	Moupinamide	MMP9
Rhizoma Coptidis	Moupinamide	MMP2
Rhizoma Coptidis	Moupinamide	MMP1
Rhizoma Coptidis	Moupinamide	EGFR
Rhizoma Coptidis	Moupinamide	CNR2
Rhizoma Coptidis	Moupinamide	TYR
Rhizoma Coptidis	Moupinamide	MAOB
Rhizoma Coptidis	Moupinamide	PTGS2
Rhizoma Coptidis	Moupinamide	BRAF
Rhizoma Coptidis	Moupinamide	ALOX5
Rhizoma Coptidis	Moupinamide	ALDH2
Rhizoma Coptidis	Moupinamide	MMP3
Rhizoma Coptidis	Moupinamide	MMP8
Rhizoma Coptidis	Moupinamide	CHEK1
Rhizoma Coptidis	Moupinamide	WEE1
Rhizoma Coptidis	Moupinamide	DNM1
Rhizoma Coptidis	Moupinamide	PRKCZ
Rhizoma Coptidis	Moupinamide	THRA
Rhizoma Coptidis	Moupinamide	CDK5R1 CDK5
Rhizoma Coptidis	Moupinamide	THRB
Rhizoma Coptidis	Moupinamide	CTSL
Rhizoma Coptidis	Moupinamide	HSP90AA1
Rhizoma Coptidis	Moupinamide	ABL1
Rhizoma Coptidis	Moupinamide	SYK
Rhizoma Coptidis	Moupinamide	GLI2
Rhizoma Coptidis	Moupinamide	PDK1
Rhizoma Coptidis	Moupinamide	BCHE
Rhizoma Coptidis	Moupinamide	DRD2
Rhizoma Coptidis	Moupinamide	DRD3
Rhizoma Coptidis	Moupinamide	BMP1
Rhizoma Coptidis	Moupinamide	CDK1
Rhizoma Coptidis	Moupinamide	RPS6KB1
Rhizoma Coptidis	Moupinamide	CDK1 CCNB1
Rhizoma Coptidis	Moupinamide	CCNE1 CDK2
Rhizoma Coptidis	Moupinamide	CCNE1 CDK3
Rhizoma Coptidis	Moupinamide	GRK2
Rhizoma Coptidis	Moupinamide	ACHE
Rhizoma Coptidis	Moupinamide	EP300
Rhizoma Coptidis	Moupinamide	DUSP3
Rhizoma Coptidis	Moupinamide	ESRRA
Rhizoma Coptidis	Moupinamide	ESRRB
Rhizoma Coptidis	Moupinamide	HSD17B2
Rhizoma Coptidis	Moupinamide	HSD17B1
Rhizoma Coptidis	Moupinamide	INSR
Rhizoma Coptidis	Moupinamide	EPHA2
Rhizoma Coptidis	Moupinamide	EPHB2
Rhizoma Coptidis	Moupinamide	EPHA5
Rhizoma Coptidis	Moupinamide	EPHA4
Rhizoma Coptidis	Moupinamide	EPHA8
Rhizoma Coptidis	Moupinamide	EPHA7
Rhizoma Coptidis	Moupinamide	EPHB3
Rhizoma Coptidis	Moupinamide	EPHA3
Rhizoma Coptidis	Moupinamide	EPHB1
Rhizoma Coptidis	Moupinamide	EPHA1
Rhizoma Coptidis	Moupinamide	MYLK
Rhizoma Coptidis	Moupinamide	MTOR
Rhizoma Coptidis	Moupinamide	TRPM8
Rhizoma Coptidis	Moupinamide	MMP13
Rhizoma Coptidis	Moupinamide	MMP7
Rhizoma Coptidis	Moupinamide	AKT2
Rhizoma Coptidis	Moupinamide	CDK4
Rhizoma Coptidis	Moupinamide	MCL1
Rhizoma Coptidis	Moupinamide	HPGDS
Rhizoma Coptidis	Moupinamide	HDAC1
Rhizoma Coptidis	Moupinamide	ANPEP
Rhizoma Coptidis	Moupinamide	FNTA FNTB
Rhizoma Coptidis	Moupinamide	ADAM17
Rhizoma Coptidis	Moupinamide	GRM2
Rhizoma Coptidis	Moupinamide	HTR3A
Rhizoma Coptidis	Moupinamide	AGTR1
Rhizoma Coptidis	Moupinamide	ADORA1
Rhizoma Coptidis	Moupinamide	ADORA2A
Rhizoma Coptidis	Moupinamide	ROCK2
Rhizoma Coptidis	Moupinamide	CA7
Rhizoma Coptidis	Moupinamide	CA6
Rhizoma Coptidis	Moupinamide	CA14
Rhizoma Coptidis	Moupinamide	CA9
Rhizoma Coptidis	Moupinamide	CA5A
Rhizoma Coptidis	Moupinamide	VCP
Rhizoma Coptidis	Moupinamide	ATP4B ATP4A
Rhizoma Coptidis	Moupinamide	CHEK2
Rhizoma Coptidis	Moupinamide	PDE4D
Rhizoma Coptidis	Moupinamide	PDE4C
Rhizoma Coptidis	Moupinamide	MMP14
Rhizoma Coptidis	Moupinamide	BRD4
Rhizoma Coptidis	Moupinamide	TNF
Rhizoma Coptidis	Moupinamide	BRD9
Rhizoma Coptidis	Moupinamide	PNMT
Rhizoma Coptidis	Moupinamide	BCL2L1
Rhizoma Coptidis	Moupinamide	BCL2
Rhizoma Coptidis	Moupinamide	SLC5A1
Rhizoma Coptidis	Moupinamide	TRAP1
Rhizoma Coptidis	Moupinamide	HSP90B1
Rhizoma Coptidis	Moupinamide	TBXA2R
Rhizoma Coptidis	Moupinamide	CFD
Rhizoma Coptidis	Moupinamide	ALK
Rhizoma Coptidis	Moupinamide	HSP90AB1
Rhizoma Coptidis	Moupinamide	CA12
Rhizoma Coptidis	Moupinamide	MELK
Rhizoma Coptidis	Moupinamide	SPHK2
Ginseng	Diop	PRKCD
Ginseng	Diop	PTPN2
Ginseng	Diop	AR
Ginseng	Diop	PTPN1
Ginseng	Diop	KCNK2
Ginseng	Stigmasterol	NPC1L1
Ginseng	Stigmasterol	NR1H3
Ginseng	Stigmasterol	RORC
Ginseng	Stigmasterol	ESR1
Ginseng	Stigmasterol	ESR2
Ginseng	Stigmasterol	SHBG
Ginseng	Stigmasterol	SREBF2
Ginseng	Stigmasterol	HMGCR
Ginseng	Stigmasterol	CYP19A1
Ginseng	Stigmasterol	AR
Ginseng	Stigmasterol	CYP17A1
Ginseng	Stigmasterol	CYP51A1
Ginseng	Stigmasterol	RORA
Ginseng	Stigmasterol	CYP2C19
Ginseng	Stigmasterol	PTPN1
Ginseng	Stigmasterol	SERPINA6
Ginseng	Stigmasterol	G6PD
Ginseng	Stigmasterol	ACHE
Ginseng	Stigmasterol	SLC6A4
Ginseng	Stigmasterol	NR1I3
Ginseng	Stigmasterol	CHRM2
Ginseng	Stigmasterol	SLC6A2
Ginseng	Stigmasterol	BCHE
Ginseng	Stigmasterol	NR1H2
Ginseng	Stigmasterol	PTGER1
Ginseng	Stigmasterol	PTGER2
Ginseng	Stigmasterol	TBXAS1
Ginseng	Stigmasterol	PTGES
Ginseng	Stigmasterol	PPARA
Ginseng	Stigmasterol	PPARD
Ginseng	Stigmasterol	SQLE
Ginseng	Stigmasterol	VDR
Ginseng	Stigmasterol	DHCR7
Ginseng	Stigmasterol	PTPN6
Ginseng	Stigmasterol	PTPN2
Ginseng	Stigmasterol	FDFT1
Ginseng	Stigmasterol	HSD11B1
Ginseng	Stigmasterol	NOS2
Ginseng	Stigmasterol	PPARG
Ginseng	Stigmasterol	UGT2B7
Ginseng	Stigmasterol	GLRA1
Ginseng	Stigmasterol	POLB
Ginseng	beta-sitosterol	NPC1L1
Ginseng	beta-sitosterol	NR1H3
Ginseng	beta-sitosterol	RORC
Ginseng	beta-sitosterol	SHBG
Ginseng	beta-sitosterol	HMGCR
Ginseng	beta-sitosterol	CYP17A1
Ginseng	beta-sitosterol	SREBF2
Ginseng	beta-sitosterol	CYP19A1
Ginseng	beta-sitosterol	AR
Ginseng	beta-sitosterol	CYP51A1
Ginseng	beta-sitosterol	RORA
Ginseng	beta-sitosterol	ESR1
Ginseng	beta-sitosterol	ESR2
Ginseng	beta-sitosterol	PTPN1
Ginseng	beta-sitosterol	CYP2C19
Ginseng	beta-sitosterol	ACHE
Ginseng	beta-sitosterol	SERPINA6
Ginseng	beta-sitosterol	G6PD
Ginseng	beta-sitosterol	SLC6A2
Ginseng	beta-sitosterol	SLC6A4
Ginseng	beta-sitosterol	BCHE
Ginseng	beta-sitosterol	CHRM2
Ginseng	beta-sitosterol	NR1I3
Ginseng	beta-sitosterol	NR1H2
Ginseng	beta-sitosterol	VDR
Ginseng	beta-sitosterol	PTGER1
Ginseng	beta-sitosterol	PTGER2
Ginseng	beta-sitosterol	TBXAS1
Ginseng	beta-sitosterol	PTGES
Ginseng	beta-sitosterol	DHCR7
Ginseng	beta-sitosterol	PPARD
Ginseng	beta-sitosterol	SQLE
Ginseng	beta-sitosterol	GLRA1
Ginseng	beta-sitosterol	HSD11B1
Ginseng	beta-sitosterol	PTPN6
Ginseng	beta-sitosterol	PTPN2
Ginseng	beta-sitosterol	FDFT1
Ginseng	beta-sitosterol	CES2
Ginseng	beta-sitosterol	NOS2
Ginseng	beta-sitosterol	PPARG
Ginseng	beta-sitosterol	UGT2B7
Ginseng	beta-sitosterol	NR3C1
Ginseng	beta-sitosterol	POLB
Ginseng	Inermin	ALOX15
Ginseng	Inermin	PTPN1
Ginseng	Inermin	ESRRA
Ginseng	Inermin	ESRRB
Ginseng	Inermin	ERN1
Ginseng	Inermin	AR
Ginseng	Inermin	RPS6KA3
Ginseng	Inermin	EZR
Ginseng	Inermin	CLK1
Ginseng	Inermin	DYRK1B
Ginseng	Inermin	TRPM8
Ginseng	Inermin	CHEK2
Ginseng	Inermin	RPS6KA1
Ginseng	Inermin	HSD17B2
Ginseng	Inermin	LNPEP
Ginseng	Inermin	CHEK1
Ginseng	Inermin	WEE1
Ginseng	Inermin	F3
Ginseng	Inermin	PGF
Ginseng	Inermin	VEGFA
Ginseng	Inermin	PARP1
Ginseng	Inermin	HSD17B3
Ginseng	Inermin	TBK1
Ginseng	Inermin	MIF
Ginseng	Inermin	MAPKAPK2
Ginseng	Inermin	ADAM17
Ginseng	Inermin	RET
Ginseng	Inermin	IMPDH1
Ginseng	Inermin	IMPDH2
Ginseng	Inermin	TUBB1
Ginseng	Inermin	ADCY5
Ginseng	Inermin	SRC
Ginseng	Inermin	TUBB3
Ginseng	Inermin	LCK
Ginseng	Inermin	DAO
Ginseng	kaempferol	NOX4
Ginseng	kaempferol	AKR1B1
Ginseng	kaempferol	XDH
Ginseng	kaempferol	TYR
Ginseng	kaempferol	FLT3
Ginseng	kaempferol	CA2
Ginseng	kaempferol	ALOX5
Ginseng	kaempferol	CA7
Ginseng	kaempferol	HSD17B2
Ginseng	kaempferol	ABCC1
Ginseng	kaempferol	HSD17B1
Ginseng	kaempferol	AHR
Ginseng	kaempferol	CA12
Ginseng	kaempferol	ESRRA
Ginseng	kaempferol	ABCB1
Ginseng	kaempferol	CYP1B1
Ginseng	kaempferol	ABCG2
Ginseng	kaempferol	ADORA1
Ginseng	kaempferol	CA4
Ginseng	kaempferol	ACHE
Ginseng	kaempferol	MAOA
Ginseng	kaempferol	GLO1
Ginseng	kaempferol	SYK
Ginseng	kaempferol	GSK3B
Ginseng	kaempferol	MMP9
Ginseng	kaempferol	MMP2
Ginseng	kaempferol	ALOX15
Ginseng	kaempferol	ALOX12
Ginseng	kaempferol	PTPRS
Ginseng	kaempferol	ADORA2A
Ginseng	kaempferol	CDK5R1 CDK5
Ginseng	kaempferol	CCNB3 CDK1 CCNB1 CCNB2
Ginseng	kaempferol	ARG1
Ginseng	kaempferol	GPR35
Ginseng	kaempferol	ESR2
Ginseng	kaempferol	DAPK1
Ginseng	kaempferol	MPG
Ginseng	kaempferol	SLC22A12
Ginseng	kaempferol	TTR
Ginseng	kaempferol	AKR1B10
Ginseng	kaempferol	TNKS2
Ginseng	kaempferol	TNKS
Ginseng	kaempferol	CDK6
Ginseng	kaempferol	CDK2
Ginseng	kaempferol	CYP19A1
Ginseng	kaempferol	CSNK2A1
Ginseng	kaempferol	EGFR
Ginseng	kaempferol	AVPR2
Ginseng	kaempferol	IGF1R
Ginseng	kaempferol	F2
Ginseng	kaempferol	PIM1
Ginseng	kaempferol	AURKB
Ginseng	kaempferol	DRD4
Ginseng	kaempferol	MPO
Ginseng	kaempferol	PIK3R1
Ginseng	kaempferol	PYGL
Ginseng	kaempferol	CA1
Ginseng	kaempferol	SRC
Ginseng	kaempferol	PTK2
Ginseng	kaempferol	KDR
Ginseng	kaempferol	MMP13
Ginseng	kaempferol	MMP3
Ginseng	kaempferol	CA3
Ginseng	kaempferol	PLK1
Ginseng	kaempferol	CA6
Ginseng	kaempferol	CDK1
Ginseng	kaempferol	PKN1
Ginseng	kaempferol	CA14
Ginseng	kaempferol	CA9
Ginseng	kaempferol	MET
Ginseng	kaempferol	NEK2
Ginseng	kaempferol	CXCR1
Ginseng	kaempferol	CAMK2B
Ginseng	kaempferol	ALK
Ginseng	kaempferol	AKT1
Ginseng	kaempferol	NEK6
Ginseng	kaempferol	PLA2G1B
Ginseng	kaempferol	CA5A
Ginseng	kaempferol	BACE1
Ginseng	kaempferol	AXL
Ginseng	kaempferol	NUAK1
Ginseng	kaempferol	AKR1C2
Ginseng	kaempferol	AKR1C1
Ginseng	kaempferol	AKR1C3
Ginseng	kaempferol	AKR1C4
Ginseng	kaempferol	CA13
Ginseng	kaempferol	AKR1A1
Ginseng	kaempferol	APP
Ginseng	kaempferol	PARP1
Ginseng	kaempferol	MMP12
Ginseng	kaempferol	CD38
Ginseng	kaempferol	TOP1
Ginseng	kaempferol	ESR1
Ginseng	kaempferol	PTGS2
Ginseng	kaempferol	CFTR
Ginseng	kaempferol	PFKFB3
Ginseng	kaempferol	AMY1A
Ginseng	kaempferol	GRK6
Ginseng	kaempferol	TERT
Ginseng	kaempferol	MAPT
Ginseng	Chrysanthemaxanthin	ALOX5
Ginseng	Celabenzine	DRD4
Ginseng	Celabenzine	OPRM1
Ginseng	Celabenzine	HTR2A
Ginseng	Celabenzine	OPRK1
Ginseng	Celabenzine	SLC6A4
Ginseng	Celabenzine	CCR5
Ginseng	Celabenzine	SLC6A3
Ginseng	Celabenzine	EPHX2
Ginseng	Celabenzine	EGFR
Ginseng	Celabenzine	ADRA1A
Ginseng	Celabenzine	ADRA1B
Ginseng	Celabenzine	CHRNA4 CHRNB2
Ginseng	Celabenzine	ADRA1D
Ginseng	Celabenzine	OPRD1
Ginseng	Celabenzine	CTSB
Ginseng	Celabenzine	PRCP
Ginseng	Celabenzine	THRB
Ginseng	Celabenzine	MC4R
Ginseng	Celabenzine	SLC6A2
Ginseng	Celabenzine	ACACA
Ginseng	Celabenzine	ACACB
Ginseng	Celabenzine	DPP4
Ginseng	Celabenzine	CAPN1
Ginseng	Celabenzine	P2RX7
Ginseng	Celabenzine	EP300
Ginseng	Celabenzine	TACR1
Ginseng	Celabenzine	HSD11B1
Ginseng	Celabenzine	DRD2
Ginseng	Celabenzine	DRD3
Ginseng	Celabenzine	IKBKB
Ginseng	Celabenzine	MMP8
Ginseng	Celabenzine	CCR3
Ginseng	Celabenzine	PGGT1B FNTA
Ginseng	Celabenzine	SIGMAR1
Ginseng	Celabenzine	ITGA2B ITGB3
Ginseng	Celabenzine	F2
Ginseng	Celabenzine	KCNH2
Ginseng	Celabenzine	F10
Ginseng	Celabenzine	MLYCD
Ginseng	Celabenzine	LGMN
Ginseng	Celabenzine	CHRM4
Ginseng	Celabenzine	GABRB3 GABRG2 GABRA1
Ginseng	Celabenzine	GABRB3 GABRG2 GABRA5
Ginseng	Celabenzine	MAPKAPK2
Ginseng	Celabenzine	PDE10A
Ginseng	Celabenzine	TNKS2
Ginseng	Celabenzine	TNKS
Ginseng	Celabenzine	CYP27A1
Ginseng	Celabenzine	MTOR
Ginseng	Celabenzine	PIK3CA
Ginseng	Celabenzine	ADORA1
Ginseng	Celabenzine	SCD
Ginseng	Celabenzine	L3MBTL3
Ginseng	Celabenzine	CYP11B2
Ginseng	Celabenzine	PARP3
Ginseng	Celabenzine	GPBAR1
Ginseng	Celabenzine	PARP4
Ginseng	Celabenzine	L3MBTL1
Ginseng	Celabenzine	BAZ2B
Ginseng	Celabenzine	CECR2
Ginseng	Celabenzine	BAZ2A
Ginseng	Celabenzine	CCR1
Ginseng	Celabenzine	CHRM2
Ginseng	Celabenzine	CREBBP
Ginseng	Celabenzine	UTS2R
Ginseng	Celabenzine	TACR2
Ginseng	Celabenzine	PPIA
Ginseng	Celabenzine	PLA2G2A
Ginseng	Celabenzine	MAPK8
Ginseng	Celabenzine	SYK
Ginseng	Celabenzine	ABCC1
Ginseng	Celabenzine	PDE5A
Ginseng	Celabenzine	APP
Ginseng	Celabenzine	ABCG2
Ginseng	Celabenzine	MET
Ginseng	Celabenzine	CHRM1
Ginseng	Celabenzine	PDE4D
Ginseng	Celabenzine	MAPK13
Ginseng	Celabenzine	GRM1
Ginseng	Celabenzine	TGFBR1
Ginseng	Celabenzine	AURKB
Ginseng	Celabenzine	AURKA
Ginseng	Celabenzine	ACHE
Ginseng	Celabenzine	CFD
Ginseng	Celabenzine	PSMB5
Ginseng	Celabenzine	MAPK14
Ginseng	Celabenzine	CRHR1
Ginseng	Celabenzine	RPS6KA3
Ginseng	Celabenzine	CHRNB1 CHRNA1 CHRNG CHRND
Ginseng	Celabenzine	KCNK3
Ginseng	Celabenzine	NTRK1
Ginseng	Celabenzine	SLC6A15
Ginseng	Celabenzine	H1F0
Ginseng	Celabenzine	CPA1
Ginseng	Celabenzine	F7
Ginseng	Celabenzine	DUT
Ginseng	Celabenzine	HNMT
Ginseng	Celabenzine	CYP11B1
Ginseng	Celabenzine	PRKDC
Ginseng	Celabenzine	PANK3
Ginseng	Deoxyharringtonine	OPRM1
Ginseng	Deoxyharringtonine	OPRD1
Ginseng	Deoxyharringtonine	BACE1
Ginseng	Deoxyharringtonine	PAK4
Ginseng	Deoxyharringtonine	XIAP
Ginseng	Deoxyharringtonine	BIRC2
Ginseng	Deoxyharringtonine	SLC6A9
Ginseng	Deoxyharringtonine	BDKRB1
Ginseng	Deoxyharringtonine	ADRA1D
Ginseng	Deoxyharringtonine	ADRA1A
Ginseng	Deoxyharringtonine	ADRA1B
Ginseng	Deoxyharringtonine	MCHR1
Ginseng	Deoxyharringtonine	ACHE
Ginseng	Deoxyharringtonine	PSEN2 PSENEN NCSTN APH1A PSEN1 APH1B
Ginseng	Deoxyharringtonine	NOX4
Ginseng	Deoxyharringtonine	BCHE
Ginseng	Deoxyharringtonine	UGCG
Ginseng	Deoxyharringtonine	DRD2
Ginseng	Deoxyharringtonine	DRD4
Ginseng	Deoxyharringtonine	DRD3
Ginseng	Deoxyharringtonine	HTR4
Ginseng	Deoxyharringtonine	HTR2C
Ginseng	Deoxyharringtonine	FGFR1
Ginseng	Deoxyharringtonine	F2
Ginseng	Deoxyharringtonine	F10
Ginseng	Deoxyharringtonine	REN
Ginseng	Deoxyharringtonine	NOS1
Ginseng	Deoxyharringtonine	ADORA1
Ginseng	Deoxyharringtonine	ADORA2A
Ginseng	Deoxyharringtonine	GSK3B
Ginseng	Deoxyharringtonine	PIK3CB
Ginseng	Deoxyharringtonine	HTR2A
Ginseng	Deoxyharringtonine	CHEK1
Ginseng	Deoxyharringtonine	CHRM3
Ginseng	Deoxyharringtonine	SYK
Ginseng	Deoxyharringtonine	KDR
Ginseng	Deoxyharringtonine	ABCC1
Ginseng	Deoxyharringtonine	ERBB2
Ginseng	Deoxyharringtonine	IGF1R
Ginseng	Deoxyharringtonine	EGFR
Ginseng	Deoxyharringtonine	PARP1
Ginseng	Deoxyharringtonine	PRKDC
Ginseng	Deoxyharringtonine	PDE10A
Ginseng	Deoxyharringtonine	KIF11
Ginseng	Deoxyharringtonine	CHEK2
Ginseng	Deoxyharringtonine	CNR2
Ginseng	Deoxyharringtonine	CDK2
Ginseng	Deoxyharringtonine	CTSD
Ginseng	Deoxyharringtonine	CTSE
Ginseng	Deoxyharringtonine	PLAU
Ginseng	Deoxyharringtonine	HRH3
Ginseng	Deoxyharringtonine	CASP8
Ginseng	Deoxyharringtonine	CASP1
Ginseng	Deoxyharringtonine	MDM2
Ginseng	Deoxyharringtonine	ELANE
Ginseng	Deoxyharringtonine	SRC
Ginseng	Deoxyharringtonine	CCR3
Ginseng	Deoxyharringtonine	PDE9A
Ginseng	Deoxyharringtonine	PDE1C
Ginseng	Deoxyharringtonine	FLT3
Ginseng	Deoxyharringtonine	JAK2
Ginseng	Deoxyharringtonine	SLC18A3
Ginseng	Deoxyharringtonine	ADRA2A
Ginseng	Deoxyharringtonine	MAP3K12
Ginseng	Deoxyharringtonine	ADRA2C
Ginseng	Deoxyharringtonine	ADRA2B
Ginseng	Deoxyharringtonine	JAK3
Ginseng	Deoxyharringtonine	ADRB3
Ginseng	Deoxyharringtonine	SCN9A
Ginseng	Deoxyharringtonine	CFD
Ginseng	Deoxyharringtonine	ADRB2
Ginseng	Deoxyharringtonine	ADRB1
Ginseng	Deoxyharringtonine	SLC6A4
Ginseng	Deoxyharringtonine	HTR2B
Ginseng	Deoxyharringtonine	HTR1B
Ginseng	Deoxyharringtonine	HRH2
Ginseng	Deoxyharringtonine	HTR1D
Ginseng	Deoxyharringtonine	DRD1
Ginseng	Deoxyharringtonine	HRH1
Ginseng	Deoxyharringtonine	HTR7
Ginseng	Deoxyharringtonine	GHSR
Ginseng	Deoxyharringtonine	DRD5
Ginseng	Deoxyharringtonine	CCNB3 CDK1 CCNB1 CCNB2
Ginseng	Deoxyharringtonine	PDGFRA PDGFRB
Ginseng	Deoxyharringtonine	CHRM2
Ginseng	Deoxyharringtonine	SLC6A2
Ginseng	Deoxyharringtonine	PRKCG
Ginseng	Deoxyharringtonine	PRKCD
Ginseng	Deoxyharringtonine	PRKCA
Ginseng	Deoxyharringtonine	PRKCB
Ginseng	Deoxyharringtonine	CDK1
Ginseng	Deoxyharringtonine	HTR6
Ginseng	Deoxyharringtonine	HTR5A
Ginseng	Deoxyharringtonine	PRKCE
Ginseng	Deoxyharringtonine	HSP90AA1
Ginseng	Deoxyharringtonine	GRIN2B
Ginseng	Deoxyharringtonine	CTSC
Ginseng	Deoxyharringtonine	IMPDH2
Ginseng	Deoxyharringtonine	DPP4
Ginseng	Deoxyharringtonine	MAPK14
Ginseng	Dianthramine	AKR1C2
Ginseng	Dianthramine	CA2
Ginseng	Dianthramine	AKR1C3
Ginseng	Dianthramine	CTSV
Ginseng	Dianthramine	CTSL
Ginseng	Dianthramine	AKR1C1
Ginseng	Dianthramine	CA1
Ginseng	Dianthramine	CA12
Ginseng	Dianthramine	CA9
Ginseng	Dianthramine	FOLH1
Ginseng	Dianthramine	PTGS2
Ginseng	Dianthramine	TTR
Ginseng	Dianthramine	MPO
Ginseng	Dianthramine	PTPN1
Ginseng	arachidonate	FABP4
Ginseng	arachidonate	PPARG
Ginseng	arachidonate	PPARA
Ginseng	arachidonate	PPARD
Ginseng	arachidonate	FFAR1
Ginseng	arachidonate	FABP3
Ginseng	arachidonate	ALOX5
Ginseng	arachidonate	PTGS1
Ginseng	arachidonate	CNR1
Ginseng	arachidonate	FAAH
Ginseng	arachidonate	TERT
Ginseng	arachidonate	FABP5
Ginseng	arachidonate	FABP1
Ginseng	arachidonate	SCD
Ginseng	arachidonate	PTGER2
Ginseng	arachidonate	TOP1
Ginseng	arachidonate	TRPV1
Ginseng	arachidonate	PTGER1
Ginseng	arachidonate	PTGES
Ginseng	arachidonate	ALOX12
Ginseng	arachidonate	PTPN1
Ginseng	arachidonate	CES2
Ginseng	arachidonate	RXRA
Ginseng	arachidonate	PTGES2
Ginseng	arachidonate	RXRB
Ginseng	arachidonate	RXRG
Ginseng	arachidonate	POLB
Ginseng	arachidonate	RARG
Ginseng	arachidonate	RARB
Ginseng	arachidonate	RARA
Ginseng	arachidonate	PTGDR2
Ginseng	arachidonate	PTPN2
Ginseng	arachidonate	ALOX15
Ginseng	arachidonate	FABP2
Ginseng	arachidonate	ESR2
Ginseng	arachidonate	TBXAS1
Ginseng	arachidonate	CYP26B1
Ginseng	arachidonate	PLA2G4A
Ginseng	arachidonate	HSD11B1
Ginseng	arachidonate	TRPA1
Ginseng	arachidonate	CYP26A1
Ginseng	arachidonate	PTGDR
Ginseng	arachidonate	HMGCR
Ginseng	arachidonate	MDM2
Ginseng	arachidonate	HSD11B2
Ginseng	arachidonate	TRPM8
Ginseng	arachidonate	PTGER4
Ginseng	arachidonate	DAGLA
Ginseng	arachidonate	LTB4R
Ginseng	arachidonate	CDC25A
Ginseng	arachidonate	PSEN2 PSENEN NCSTN APH1A PSEN1 APH1B
Ginseng	arachidonate	SLC22A12
Ginseng	arachidonate	PTGIR
Ginseng	arachidonate	PRKCH
Ginseng	arachidonate	NR1H3
Ginseng	arachidonate	RORC
Ginseng	arachidonate	CNR2
Ginseng	arachidonate	AGTR1
Ginseng	arachidonate	SLC16A1
Ginseng	arachidonate	MMP13
Ginseng	arachidonate	MMP3
Ginseng	arachidonate	MMP9
Ginseng	arachidonate	MMP2
Ginseng	arachidonate	MMP12
Ginseng	arachidonate	MMP8
Ginseng	arachidonate	PTPN11
Ginseng	arachidonate	HNF4A
Ginseng	arachidonate	RBP4
Ginseng	arachidonate	ENPP2
Ginseng	arachidonate	TP53
Ginseng	arachidonate	NOS2
Ginseng	arachidonate	ESR1
Ginseng	arachidonate	NR3C1
Ginseng	arachidonate	CMA1
Ginseng	arachidonate	CTSG
Ginseng	arachidonate	HTR2B
Ginseng	arachidonate	RORB
Ginseng	arachidonate	MAPK1
Ginseng	arachidonate	OXER1
Ginseng	arachidonate	ITGAL ICAM1 ITGB2
Ginseng	arachidonate	CCKAR
Ginseng	arachidonate	PGR
Ginseng	arachidonate	ADRA2B
Ginseng	arachidonate	MAPK14
Ginseng	arachidonate	FFAR4
Ginseng	arachidonate	CDC25B
Ginseng	arachidonate	PTGS2
Ginseng	arachidonate	PTPN6
Ginseng	arachidonate	ALOX5AP
Ginseng	arachidonate	PDE4D
Ginseng	arachidonate	PDE4A
Ginseng	arachidonate	PDE4B
Ginseng	arachidonate	PDE4C
Ginseng	arachidonate	ACE
Ginseng	arachidonate	KEAP1
Ginseng	arachidonate	PRKAG1 PRKAB1 PRKAA2
Ginseng	arachidonate	FNTA FNTB
Ginseng	arachidonate	NR3C2
Ginseng	arachidonate	AKR1B1
Ginseng	arachidonate	AKR1B10
Ginseng	Frutinone A	NFKB1
Ginseng	Frutinone A	ACHE
Ginseng	Frutinone A	CA2
Ginseng	Frutinone A	CA1
Ginseng	Frutinone A	CA12
Ginseng	Frutinone A	CA9
Ginseng	Frutinone A	CA7
Ginseng	Frutinone A	CA5B
Ginseng	Frutinone A	CA5A
Ginseng	Frutinone A	CA4
Ginseng	Frutinone A	CA14
Ginseng	Frutinone A	CA13
Ginseng	Frutinone A	CA6
Ginseng	Frutinone A	CA3
Ginseng	Frutinone A	MAOA
Ginseng	Frutinone A	PDE10A
Ginseng	Frutinone A	PIK3CD PIK3R1
Ginseng	Frutinone A	ADORA1
Ginseng	Frutinone A	CDK2
Ginseng	Frutinone A	CDK1
Ginseng	Frutinone A	ESR2
Ginseng	Frutinone A	AGPAT2
Ginseng	Frutinone A	TRAP1
Ginseng	Frutinone A	HSP90B1
Ginseng	Frutinone A	CTSL
Ginseng	Frutinone A	PDE8B
Ginseng	Frutinone A	ESR1
Ginseng	Frutinone A	HSP90AA1
Ginseng	Frutinone A	ALPL
Ginseng	Frutinone A	MAPK8
Ginseng	Frutinone A	MAPK10
Ginseng	Frutinone A	MAPK9
Ginseng	Frutinone A	CRHR1
Ginseng	ginsenoside rh2	STAT3
Ginseng	ginsenoside rh2	IL2
Ginseng	ginsenoside rh2	PSEN2 PSENEN NCSTN APH1A PSEN1 APH1B
Ginseng	ginsenoside rh2	PTAFR
Ginseng	ginsenoside rh2	BCL2L1
Ginseng	ginsenoside rh2	VEGFA
Ginseng	ginsenoside rh2	FGF1
Ginseng	ginsenoside rh2	FGF2
Ginseng	ginsenoside rh2	HPSE
Ginseng	ginsenoside rh2	ATP1A1
Ginseng	ginsenoside rh2	RORC
Ginseng	ginsenoside rh2	HSP90AA1
Ginseng	ginsenoside rh2	LGALS4
Ginseng	ginsenoside rh2	LGALS3
Ginseng	ginsenoside rh2	LGALS8
Ginseng	ginsenoside rh2	NPC1
Ginseng	ginsenoside rh2	CDK1
Ginseng	ginsenoside rh2	HSD11B2
Ginseng	ginsenoside rh2	HSD11B1
Ginseng	ginsenoside rh2	ALOX5AP
Ginseng	Ginsenoside-Rh4_qt	STAT3
Ginseng	Ginsenoside-Rh4_qt	IL2
Ginseng	Ginsenoside-Rh4_qt	PSEN2 PSENEN NCSTN APH1A PSEN1 APH1B
Ginseng	Ginsenoside-Rh4_qt	BCL2L1
Ginseng	Ginsenoside-Rh4_qt	NR3C1
Ginseng	Ginsenoside-Rh4_qt	MTOR
Ginseng	Ginsenoside-Rh4_qt	MMP9
Ginseng	Ginsenoside-Rh4_qt	HSP90AA1
Ginseng	Ginsenoside-Rh4_qt	PIK3CA
Ginseng	Ginsenoside-Rh4_qt	PTAFR
Ginseng	Ginsenoside-Rh4_qt	EGFR
Ginseng	Ginsenoside-Rh4_qt	AR
Ginseng	Ginsenoside-Rh4_qt	PPARG
Ginseng	Ginsenoside-Rh4_qt	GRB2
Ginseng	Ginsenoside-Rh4_qt	MAP2K1
Ginseng	Ginsenoside-Rh4_qt	ALK
Ginseng	Ginsenoside-Rh4_qt	MAPK14
Ginseng	Ginsenoside-Rh4_qt	PFKFB3
Ginseng	Ginsenoside-Rh4_qt	JAK2
Ginseng	Ginsenoside-Rh4_qt	MKNK2
Ginseng	Ginsenoside-Rh4_qt	BCL2A1
Ginseng	Ginsenoside-Rh4_qt	MAPK8
Ginseng	Ginsenoside-Rh4_qt	MAPK9
Ginseng	Ginsenoside-Rh4_qt	ATP1A1
Ginseng	Ginsenoside-Rh4_qt	CSF1R
Ginseng	Ginsenoside-Rh4_qt	AURKB
Ginseng	Ginsenoside-Rh4_qt	AURKA
Ginseng	Ginsenoside-Rh4_qt	ADORA1
Ginseng	Ginsenoside-Rh4_qt	ADK
Ginseng	Ginsenoside-Rh4_qt	CFD
Ginseng	Ginsenoside-Rh4_qt	PGK1
Ginseng	Ginsenoside-Rh4_qt	CHEK1
Ginseng	Ginsenoside-Rh4_qt	MAPK1
Ginseng	Ginsenoside-Rh4_qt	PTGER1
Ginseng	Ginsenoside-Rh4_qt	MAOA
Ginseng	Ginsenoside-Rh4_qt	SYK
Ginseng	Ginsenoside-Rh4_qt	S1PR2
Ginseng	Ginsenoside-Rh4_qt	SLC5A2
Ginseng	Ginsenoside-Rh4_qt	PRF1
Ginseng	Ginsenoside-Rh4_qt	MAP3K14
Ginseng	Ginsenoside-Rh4_qt	PIM1
Ginseng	Ginsenoside-Rh4_qt	MET
Ginseng	Ginsenoside-Rh4_qt	PIM2
Ginseng	Ginsenoside-Rh4_qt	RORC
Ginseng	Ginsenoside-Rh4_qt	VEGFA
Ginseng	Ginsenoside-Rh4_qt	FGF1
Ginseng	Ginsenoside-Rh4_qt	FGF2
Ginseng	Ginsenoside-Rh4_qt	ADORA3
Ginseng	Ginsenoside-Rh4_qt	PDPK1
Ginseng	Ginsenoside-Rh4_qt	LIMK1
Ginseng	Ginsenoside-Rh4_qt	SIRT2
Ginseng	Ginsenoside-Rh4_qt	RPS6KB1
Ginseng	Ginsenoside-Rh4_qt	LRRK2
Ginseng	Ginsenoside-Rh4_qt	TBXAS1
Ginseng	Ginsenoside-Rh4_qt	AKR1B1
Ginseng	Ginsenoside-Rh4_qt	MAOB
Ginseng	Ginsenoside-Rh4_qt	CYP2C9
Ginseng	Ginsenoside-Rh4_qt	CTSL
Ginseng	Ginsenoside-Rh4_qt	CTSB
Ginseng	Ginsenoside-Rh4_qt	LIMK2
Ginseng	Ginsenoside-Rh4_qt	ABCB11
Ginseng	Girinimbin	DYRK1A
Ginseng	Girinimbin	BCHE
Ginseng	Girinimbin	CLK4
Ginseng	Girinimbin	HTR2B
Ginseng	Girinimbin	HTR2C
Ginseng	Girinimbin	SLC6A3
Ginseng	Girinimbin	HTR6
Ginseng	Girinimbin	AKT1
Ginseng	Girinimbin	CLK2
Ginseng	Girinimbin	DYRK3
Ginseng	Girinimbin	SLC6A4
Ginseng	Girinimbin	SAE1 UBA2
Ginseng	Girinimbin	TACR1
Ginseng	Girinimbin	TACR3
Ginseng	Girinimbin	CDC25B
Ginseng	Girinimbin	P2RX7
Ginseng	Girinimbin	GRM2
Ginseng	Girinimbin	HRH2
Ginseng	Girinimbin	HTR2A
Ginseng	Girinimbin	ADRB3
Ginseng	Girinimbin	ADORA2A
Ginseng	Girinimbin	ADORA3
Ginseng	Girinimbin	OXTR
Ginseng	Girinimbin	CDK1
Ginseng	Girinimbin	CDC25A
Ginseng	Girinimbin	NPY5R
Ginseng	Girinimbin	ADRA2A
Ginseng	Girinimbin	ADRA2C
Ginseng	Girinimbin	ADRA2B
Ginseng	Girinimbin	PDE5A
Ginseng	Girinimbin	KDR
Ginseng	Girinimbin	HSD11B2
Ginseng	Girinimbin	HSD11B1
Ginseng	Girinimbin	TAAR1
Ginseng	Girinimbin	IDH1
Ginseng	Girinimbin	PPP1CA
Ginseng	Girinimbin	METAP1
Ginseng	Girinimbin	LCK
Ginseng	Girinimbin	PDE10A
Ginseng	Girinimbin	CRHR1
Ginseng	Girinimbin	ABCC1
Ginseng	Girinimbin	CTRB1
Ginseng	Girinimbin	FAAH
Ginseng	Girinimbin	GPR55
Ginseng	Girinimbin	FLT1
Ginseng	Girinimbin	CNR1
Ginseng	Girinimbin	PIM1
Ginseng	Girinimbin	AR
Ginseng	Girinimbin	ERBB2
Ginseng	Girinimbin	NR3C1
Ginseng	Girinimbin	EGFR
Ginseng	Girinimbin	ADORA1
Ginseng	Girinimbin	PFKFB3
Ginseng	Girinimbin	MAPK14
Ginseng	Girinimbin	TSPO
Ginseng	Girinimbin	LIPE
Ginseng	Girinimbin	QPCT
Ginseng	Girinimbin	GABRB3 GABRA3 GABRG2
Ginseng	Girinimbin	GABRB3 GABRG2 GABRA1
Ginseng	Girinimbin	GABRB3 GABRG2 GABRA5
Ginseng	Girinimbin	GABRA2 GABRB3 GABRG2
Ginseng	Girinimbin	PSEN2 PSENEN NCSTN APH1A PSEN1 APH1B
Ginseng	Girinimbin	CHRM3
Ginseng	Girinimbin	VCP
Ginseng	Girinimbin	NR1H4
Ginseng	Girinimbin	PGGT1B FNTA
Ginseng	Girinimbin	GABRG2 GABRB3 GABRA6
Ginseng	Girinimbin	GABRB3 GABRA4 GABRG2
Ginseng	Girinimbin	PDGFRB
Ginseng	Girinimbin	ADORA2B
Ginseng	Girinimbin	FGFR1
Ginseng	Girinimbin	HCRTR2
Ginseng	Girinimbin	HCRTR1
Ginseng	Girinimbin	AVPR2
Ginseng	Girinimbin	APP
Ginseng	Girinimbin	EPHX1
Ginseng	Girinimbin	ELANE
Ginseng	Girinimbin	P2RY1
Ginseng	Girinimbin	DYRK2
Ginseng	Girinimbin	RET
Ginseng	Girinimbin	EPHX2
Ginseng	Girinimbin	PTAFR
Ginseng	Girinimbin	ALK
Ginseng	Girinimbin	TRPV1
Ginseng	Girinimbin	MDM2
Ginseng	Girinimbin	NR1H3
Ginseng	Girinimbin	NR1H2
Ginseng	Girinimbin	PTGDR2
Ginseng	Girinimbin	CTSB
Ginseng	Girinimbin	HRH1
Ginseng	Girinimbin	HRH3
Ginseng	Girinimbin	RORC
Ginseng	Girinimbin	TYMS
Ginseng	Girinimbin	RORB
Ginseng	Girinimbin	AURKA
Ginseng	Girinimbin	RORA
Ginseng	Girinimbin	GRIN1 GRIN2B
Ginseng	Girinimbin	HTR1A
Ginseng	Girinimbin	PDE7A
Ginseng	Girinimbin	MGLL
Ginseng	Gomisin B	LTB4R
Ginseng	Gomisin B	PDE10A
Ginseng	Gomisin B	FKBP1A
Ginseng	Gomisin B	LIMK2
Ginseng	Gomisin B	EGFR
Ginseng	Gomisin B	NTRK1
Ginseng	Gomisin B	JAK2
Ginseng	Gomisin B	ABL1
Ginseng	Gomisin B	ABCC9
Ginseng	Gomisin B	CFD
Ginseng	Gomisin B	NPY5R
Ginseng	Gomisin B	SYK
Ginseng	Gomisin B	LRRK2
Ginseng	Gomisin B	PDE2A
Ginseng	Gomisin B	KDR
Ginseng	Gomisin B	MKNK2
Ginseng	Gomisin B	PDE5A
Ginseng	Gomisin B	F2
Ginseng	Gomisin B	ERBB2
Ginseng	Gomisin B	HDAC6
Ginseng	Gomisin B	PSEN2 PSENEN NCSTN APH1A PSEN1 APH1B
Ginseng	Gomisin B	PDE4B
Ginseng	Gomisin B	CDK1
Ginseng	Gomisin B	HDAC1
Ginseng	Gomisin B	PSEN1
Ginseng	Gomisin B	CDK2
Ginseng	Gomisin B	MAPK1
Ginseng	Gomisin B	TLR4
Ginseng	Gomisin B	IGF1R
Ginseng	Gomisin B	MAPK8
Ginseng	Gomisin B	GSK3B
Ginseng	Gomisin B	MTOR
Ginseng	Gomisin B	BRPF1
Ginseng	Gomisin B	PIK3CA
Ginseng	Gomisin B	CRHR1
Ginseng	Gomisin B	CDK5R1 CDK5
Ginseng	Gomisin B	CCNE1 CDK2
Ginseng	Gomisin B	CDK7 CCNH
Ginseng	Gomisin B	CDK9 CCNT1
Ginseng	Gomisin B	JAK1
Ginseng	Gomisin B	RET
Ginseng	Gomisin B	JAK3
Ginseng	Gomisin B	CA1
Ginseng	Gomisin B	CA9
Ginseng	Gomisin B	MET
Ginseng	Gomisin B	GCK
Ginseng	Gomisin B	MAPK14
Ginseng	Gomisin B	P2RX3
Ginseng	Gomisin B	PARP1
Ginseng	Gomisin B	PSMB5
Ginseng	Gomisin B	HCRTR2
Ginseng	Gomisin B	TNF
Ginseng	Gomisin B	PRKCA
Ginseng	Gomisin B	PRKCB
Ginseng	Gomisin B	KCNA5
Ginseng	Gomisin B	HDAC4
Ginseng	Gomisin B	HTR2B
Ginseng	Gomisin B	HTR2C
Ginseng	Gomisin B	CCKAR
Ginseng	Gomisin B	MAPK10
Ginseng	Gomisin B	ADAM17
Ginseng	Gomisin B	CDK2 CCNA1 CCNA2
Ginseng	Gomisin B	DYRK1A
Ginseng	Gomisin B	MAP2K1
Ginseng	Gomisin B	HMGCR
Ginseng	Gomisin B	CCND1 CDK4
Ginseng	Gomisin B	CCR1
Ginseng	Gomisin B	CSK
Ginseng	Gomisin B	SRC
Ginseng	Gomisin B	TGFBR1
Ginseng	Gomisin B	PIM1
Ginseng	Gomisin B	HTR2A
Ginseng	Gomisin B	CXCR2
Ginseng	Gomisin B	PDPK1
Ginseng	Gomisin B	PIM2
Ginseng	Gomisin B	ITK
Ginseng	Gomisin B	GPR88
Ginseng	Gomisin B	MAPK11
Ginseng	Gomisin B	AKR1C3
Ginseng	Gomisin B	CCNE2 CDK2 CCNE1
Ginseng	Gomisin B	TRPV1
Ginseng	Gomisin B	EPHB4
Ginseng	Gomisin B	MTNR1B
Ginseng	Gomisin B	FLT3
Ginseng	Gomisin B	TK1
Ginseng	Gomisin B	SMO
Ginseng	Gomisin B	INSR
Ginseng	Gomisin B	CCNB3 CDK1 CCNB1 CCNB2
Ginseng	Gomisin B	CDK4
Ginseng	Gomisin B	MAPK3
Ginseng	Gomisin B	CDK5
Ginseng	Gomisin B	PAK4
Ginseng	Gomisin B	GHSR
Ginseng	Gomisin B	ADORA2A
Ginseng	Gomisin B	PDE4A
Ginseng	Gomisin B	ADORA3
Ginseng	Gomisin B	PDE4D
Ginseng	Gomisin B	AR
Ginseng	Gomisin B	REN
Ginseng	Gomisin B	PIM3
Ginseng	Panaxadiol	CYP19A1
Ginseng	Panaxadiol	CYP51A1
Ginseng	Panaxadiol	SHH
Ginseng	Panaxadiol	SLC6A2
Ginseng	Panaxadiol	TACR2
Ginseng	Panaxadiol	SLC6A3
Ginseng	Panaxadiol	CRHR1
Ginseng	Panaxadiol	ALK
Ginseng	Panaxadiol	CCR1
Ginseng	Panaxadiol	CNR1
Ginseng	Panaxadiol	BCHE
Ginseng	Panaxadiol	AKR1C3
Ginseng	Panaxadiol	BACE1
Ginseng	Panaxadiol	APP
Ginseng	Panaxadiol	HSD11B2
Ginseng	Panaxadiol	MDM4
Ginseng	Panaxadiol	MDM2
Ginseng	Panaxadiol	IL6ST
Ginseng	Panaxadiol	RASGRP3
Ginseng	Panaxadiol	MET
Ginseng	Panaxadiol	NOS2
Ginseng	Panaxadiol	SLC16A1
Ginseng	Panaxadiol	RORC
Ginseng	Panaxadiol	NR3C1
Ginseng	Panaxadiol	CXCR1
Ginseng	Panaxadiol	F10
Ginseng	Panaxadiol	LSS
Ginseng	Panaxadiol	SLC10A2
Ginseng	Panaxadiol	PTGES
Ginseng	Panaxadiol	RORA
Ginseng	Panaxadiol	CSF1R
Ginseng	Panaxadiol	KIT
Ginseng	Panaxadiol	MAPK14
Ginseng	Panaxadiol	GSK3B
Ginseng	Panaxadiol	KCNA3
Ginseng	Panaxadiol	KCNH2
Ginseng	Panaxadiol	PDE10A
Ginseng	Panaxadiol	AVPR1A
Ginseng	Panaxadiol	MTNR1A
Ginseng	Panaxadiol	MTNR1B
Ginseng	Panaxadiol	OPRD1
Ginseng	Panaxadiol	GRM1
Ginseng	Panaxadiol	CCNT1
Ginseng	Panaxadiol	CNR2
Ginseng	Panaxadiol	HCRTR2
Ginseng	Panaxadiol	HCRTR1
Ginseng	Panaxadiol	GSK3A
Ginseng	Panaxadiol	NR1I2
Ginseng	Panaxadiol	LIMK2
Ginseng	suchilactone	DYRK1A
Ginseng	suchilactone	DYRK2
Ginseng	suchilactone	DYRK1B
Ginseng	suchilactone	MET
Ginseng	suchilactone	MAPKAPK2
Ginseng	suchilactone	MTNR1B
Ginseng	suchilactone	CLK1
Ginseng	suchilactone	CDC25A
Ginseng	suchilactone	CDC25B
Ginseng	suchilactone	NR3C2
Ginseng	suchilactone	GSK3A
Ginseng	suchilactone	PIK3CA PIK3R1
Ginseng	suchilactone	PARP1
Ginseng	suchilactone	CLK4
Ginseng	suchilactone	CTSL
Ginseng	suchilactone	SCD
Ginseng	suchilactone	CYP17A1
Ginseng	suchilactone	PRKCA
Ginseng	suchilactone	RORC
Ginseng	suchilactone	BAZ2B
Ginseng	suchilactone	CYP11B1
Ginseng	suchilactone	PDE2A
Ginseng	suchilactone	PDE4B
Ginseng	suchilactone	BAZ2A
Ginseng	suchilactone	NEK2
Ginseng	suchilactone	QPCT
Ginseng	suchilactone	TAAR1
Ginseng	suchilactone	FLT1
Ginseng	suchilactone	CCND1 CDK4
Ginseng	suchilactone	PDGFRB
Ginseng	suchilactone	FLT4
Ginseng	suchilactone	IGF1R
Ginseng	suchilactone	FLT3
Ginseng	suchilactone	PDGFRA
Ginseng	suchilactone	CDK2 CCNA1 CCNA2
Ginseng	suchilactone	PTK2
Ginseng	suchilactone	NTRK1
Ginseng	suchilactone	ROCK2
Ginseng	suchilactone	PLK4
Ginseng	suchilactone	TEK
Ginseng	suchilactone	AURKA
Ginseng	suchilactone	EPHB4
Ginseng	suchilactone	LRRK2
Ginseng	suchilactone	JAK3
Ginseng	suchilactone	JAK1
Ginseng	suchilactone	JAK2
Ginseng	suchilactone	DCTPP1
Ginseng	suchilactone	GABRB3 GABRG2 GABRA5
Ginseng	suchilactone	GABRA1 GABRB2 GABRG2
Ginseng	suchilactone	RAF1
Ginseng	suchilactone	PKM
Ginseng	suchilactone	PORCN
Ginseng	suchilactone	MAPK10
Ginseng	suchilactone	SLC5A2
Ginseng	suchilactone	TSPO
Ginseng	suchilactone	CDK5R1 CDK5
Ginseng	suchilactone	ATP4B ATP4A
Ginseng	suchilactone	ADORA3
Ginseng	suchilactone	TTK
Ginseng	suchilactone	TGFBR1
Ginseng	suchilactone	BRAF
Ginseng	suchilactone	TNNI3K
Ginseng	suchilactone	GRK3
Ginseng	suchilactone	GRK2
Ginseng	suchilactone	PLK1
Ginseng	suchilactone	IRAK4
Ginseng	suchilactone	MDM2
Ginseng	suchilactone	GRK5
Ginseng	suchilactone	HRH3
Ginseng	suchilactone	PIK3CD
Ginseng	suchilactone	PIK3CB
[truncated: 100 more rows]
