# Supplementary material for: Shenlian (SL) Decoction Treat Diabetic Nephropathy by Regulating M1 Polarization of Macrophages and Pyroptosis of Renal Tubular Epithelial Cells
Source: J Diabetes Res. 2026 Apr 27;2026:1757275. doi: 10.1155/jdr/1757275 (PMC13121875; doi:10.1155/jdr/1757275)
Supplement: Supplementary file 2 — Supporting Information 2 Table S2: Genes associated with diabetic nephropathy. [file JDR-2026-1757275-s004.xlsx]

## Sheet: GeneCards-SearchResults
Gene Symbol	Description	Category	Uniprot ID	Gifts	GC Id	Relevance score	GeneCards Link
INS	Insulin	Protein Coding	P01308	56	GC11M002159	123.034	https://www.genecards.org/cgi-bin/carddisp.pl?gene=INS
ACE	Angiotensin I Converting Enzyme	Protein Coding	P12821	60	GC17P063477	86.679	https://www.genecards.org/cgi-bin/carddisp.pl?gene=ACE
GCK	Glucokinase	Protein Coding	P35557	57	GC07M045266	86.1394	https://www.genecards.org/cgi-bin/carddisp.pl?gene=GCK
HNF1B	HNF1 Homeobox B	Protein Coding	P35680	52	GC17M037686	85.5736	https://www.genecards.org/cgi-bin/carddisp.pl?gene=HNF1B
HNF1A	HNF1 Homeobox A	Protein Coding	P20823	55	GC12P120978	85.3778	https://www.genecards.org/cgi-bin/carddisp.pl?gene=HNF1A
KCNJ11	Potassium Inwardly Rectifying Channel Subfamily J Member 11	Protein Coding	Q14654	54	GC11M017905	84.2967	https://www.genecards.org/cgi-bin/carddisp.pl?gene=KCNJ11
ABCC8	ATP Binding Cassette Subfamily C Member 8	Protein Coding	Q09428	55	GC11M017392	77.0876	https://www.genecards.org/cgi-bin/carddisp.pl?gene=ABCC8
IL6	Interleukin 6	Protein Coding	P05231	60	GC07P022725	70.9469	https://www.genecards.org/cgi-bin/carddisp.pl?gene=IL6
HNF4A	Hepatocyte Nuclear Factor 4 Alpha	Protein Coding	P41235	57	GC20P044355	69.2547	https://www.genecards.org/cgi-bin/carddisp.pl?gene=HNF4A
PPARG	Peroxisome Proliferator Activated Receptor Gamma	Protein Coding	P37231	61	GC03P012287	67.3334	https://www.genecards.org/cgi-bin/carddisp.pl?gene=PPARG
PDX1	Pancreatic And Duodenal Homeobox 1	Protein Coding	P52945	55	GC13P027921	63.6753	https://www.genecards.org/cgi-bin/carddisp.pl?gene=PDX1
WFS1	Wolframin ER Transmembrane Glycoprotein	Protein Coding	O76024	54	GC04P006269	60.267	https://www.genecards.org/cgi-bin/carddisp.pl?gene=WFS1
TCF7L2	Transcription Factor 7 Like 2	Protein Coding	Q9NQB0	54	GC10P112950	60.0771	https://www.genecards.org/cgi-bin/carddisp.pl?gene=TCF7L2
NEUROD1	Neuronal Differentiation 1	Protein Coding	Q13562	52	GC02M181673	57.4426	https://www.genecards.org/cgi-bin/carddisp.pl?gene=NEUROD1
COL4A3	Collagen Type IV Alpha 3 Chain	Protein Coding	Q01955	55	GC02P227164	55.9475	https://www.genecards.org/cgi-bin/carddisp.pl?gene=COL4A3
PVT1	Pvt1 Oncogene	RNA Gene		32	GC08P128043	54.6748	https://www.genecards.org/cgi-bin/carddisp.pl?gene=PVT1
INSR	Insulin Receptor	Protein Coding	P06213	62	GC19M007112	53.3662	https://www.genecards.org/cgi-bin/carddisp.pl?gene=INSR
ALB	Albumin	Protein Coding	P02768	57	GC04P073397	53.3524	https://www.genecards.org/cgi-bin/carddisp.pl?gene=ALB
COL4A4	Collagen Type IV Alpha 4 Chain	Protein Coding	P53420	52	GC02M226973	53.2205	https://www.genecards.org/cgi-bin/carddisp.pl?gene=COL4A4
UMOD	Uromodulin	Protein Coding	P07911	51	GC16M020344	52.8172	https://www.genecards.org/cgi-bin/carddisp.pl?gene=UMOD
IRS1	Insulin Receptor Substrate 1	Protein Coding	P35568	56	GC02M226731	52.7489	https://www.genecards.org/cgi-bin/carddisp.pl?gene=IRS1
PAX4	Paired Box 4	Protein Coding	O43316	49	GC07M127610	52.6094	https://www.genecards.org/cgi-bin/carddisp.pl?gene=PAX4
COL4A1	Collagen Type IV Alpha 1 Chain	Protein Coding	P02462	56	GC13M110148	52.2032	https://www.genecards.org/cgi-bin/carddisp.pl?gene=COL4A1
VEGFA	Vascular Endothelial Growth Factor A	Protein Coding	P15692	57	GC06P043770	51.886	https://www.genecards.org/cgi-bin/carddisp.pl?gene=VEGFA
MFF-DT	MFF Divergent Transcript	RNA Gene		20	GC02M227223	51.7305	https://www.genecards.org/cgi-bin/carddisp.pl?gene=MFF-DT
SLC2A2	Solute Carrier Family 2 Member 2	Protein Coding	P11168	57	GC03M170996	49.8029	https://www.genecards.org/cgi-bin/carddisp.pl?gene=SLC2A2
ADIPOQ	Adiponectin, C1Q And Collagen Domain Containing	Protein Coding	Q15848	55	GC03P186842	49.5305	https://www.genecards.org/cgi-bin/carddisp.pl?gene=ADIPOQ
SLC30A8	Solute Carrier Family 30 Member 8	Protein Coding	Q8IWU4	50	GC08P116950	48.8927	https://www.genecards.org/cgi-bin/carddisp.pl?gene=SLC30A8
ENPP1	Ectonucleotide Pyrophosphatase/Phosphodiesterase 1	Protein Coding	P22413	58	GC06P131808	47.6963	https://www.genecards.org/cgi-bin/carddisp.pl?gene=ENPP1
RETN	Resistin	Protein Coding	Q9HD89	51	GC19P007669	47.2694	https://www.genecards.org/cgi-bin/carddisp.pl?gene=RETN
PON1	Paraoxonase 1	Protein Coding	P27169	56	GC07M095297	44.3542	https://www.genecards.org/cgi-bin/carddisp.pl?gene=PON1
CDKAL1	CDK5 Regulatory Subunit Associated Protein 1 Like 1	Protein Coding	Q5VV42	49	GC06P020534	44.3537	https://www.genecards.org/cgi-bin/carddisp.pl?gene=CDKAL1
IGF2BP2	Insulin Like Growth Factor 2 MRNA Binding Protein 2	Protein Coding	Q9Y6M1	53	GC03M185643	44.0896	https://www.genecards.org/cgi-bin/carddisp.pl?gene=IGF2BP2
REN	Renin	Protein Coding	P00797	57	GC01M204154	43.392	https://www.genecards.org/cgi-bin/carddisp.pl?gene=REN
TNF	Tumor Necrosis Factor	Protein Coding	P01375	61	GC06P125492	42.8688	https://www.genecards.org/cgi-bin/carddisp.pl?gene=TNF
LIPC	Lipase C, Hepatic Type	Protein Coding	P11150	54	GC15P058410	41.4727	https://www.genecards.org/cgi-bin/carddisp.pl?gene=LIPC
HFE	Homeostatic Iron Regulator	Protein Coding	Q30201	54	GC06P026087	41.4656	https://www.genecards.org/cgi-bin/carddisp.pl?gene=HFE
IRS2	Insulin Receptor Substrate 2	Protein Coding	Q9Y4H2	53	GC13M109752	40.7106	https://www.genecards.org/cgi-bin/carddisp.pl?gene=IRS2
SLC2A4	Solute Carrier Family 2 Member 4	Protein Coding	P14672	55	GC17P100440	40.4046	https://www.genecards.org/cgi-bin/carddisp.pl?gene=SLC2A4
LOC126862549	BRD4-Independent Group 4 Enhancer GRCh37_chr17:36093401-36094600	Functional Element		8	GC17P103816	40.2899	https://www.genecards.org/cgi-bin/carddisp.pl?gene=LOC126862549
PTPN22	Protein Tyrosine Phosphatase Non-Receptor Type 22	Protein Coding	Q9Y2R2	55	GC01M113813	40.2526	https://www.genecards.org/cgi-bin/carddisp.pl?gene=PTPN22
AQP2	Aquaporin 2	Protein Coding	P41181	55	GC12P049950	40.1747	https://www.genecards.org/cgi-bin/carddisp.pl?gene=AQP2
MEG3	Maternally Expressed 3	RNA Gene		34	GC14P115583	40.0816	https://www.genecards.org/cgi-bin/carddisp.pl?gene=MEG3
AKR1B1	Aldo-Keto Reductase Family 1 Member B	Protein Coding	P15121	55	GC07M134442	39.8722	https://www.genecards.org/cgi-bin/carddisp.pl?gene=AKR1B1
AVPR2	Arginine Vasopressin Receptor 2	Protein Coding	P30518	55	GC0XP153902	39.6888	https://www.genecards.org/cgi-bin/carddisp.pl?gene=AVPR2
FOXP3	Forkhead Box P3	Protein Coding	Q9BZS1	56	GC0XM049250	39.6835	https://www.genecards.org/cgi-bin/carddisp.pl?gene=FOXP3
TGFB1	Transforming Growth Factor Beta 1	Protein Coding	P01137	61	GC19M041301	39.4794	https://www.genecards.org/cgi-bin/carddisp.pl?gene=TGFB1
SOD2	Superoxide Dismutase 2	Protein Coding	P04179	56	GC06M159669	39.3315	https://www.genecards.org/cgi-bin/carddisp.pl?gene=SOD2
INS-IGF2	INS-IGF2 Readthrough	Protein Coding	F8WCM5	35	GC11M010288	38.1358	https://www.genecards.org/cgi-bin/carddisp.pl?gene=INS-IGF2
AGT	Angiotensinogen	Protein Coding	P01019	58	GC01M230690	37.902	https://www.genecards.org/cgi-bin/carddisp.pl?gene=AGT
AVP	Arginine Vasopressin	Protein Coding	P01185	54	GC20M003082	37.8989	https://www.genecards.org/cgi-bin/carddisp.pl?gene=AVP
MTNR1B	Melatonin Receptor 1B	Protein Coding	P49286	52	GC11P092969	37.1927	https://www.genecards.org/cgi-bin/carddisp.pl?gene=MTNR1B
NLRP3	NLR Family Pyrin Domain Containing 3	Protein Coding	Q96P20	57	GC01P247416	37.1508	https://www.genecards.org/cgi-bin/carddisp.pl?gene=NLRP3
XPNPEP3	X-Prolyl Aminopeptidase 3	Protein Coding	Q9NQH7	51	GC22P040857	36.5926	https://www.genecards.org/cgi-bin/carddisp.pl?gene=XPNPEP3
NOS3	Nitric Oxide Synthase 3	Protein Coding	P29474	58	GC07P156074	36.5415	https://www.genecards.org/cgi-bin/carddisp.pl?gene=NOS3
MIR21	MicroRNA 21	RNA Gene		31	GC17P102034	36.4942	https://www.genecards.org/cgi-bin/carddisp.pl?gene=MIR21
EPO	Erythropoietin	Protein Coding	P01588	51	GC07P100720	36.3237	https://www.genecards.org/cgi-bin/carddisp.pl?gene=EPO
AKT2	AKT Serine/Threonine Kinase 2	Protein Coding	P31751	62	GC19M040230	36.2979	https://www.genecards.org/cgi-bin/carddisp.pl?gene=AKT2
APOE	Apolipoprotein E	Protein Coding	P02649	58	GC19P103269	36.2079	https://www.genecards.org/cgi-bin/carddisp.pl?gene=APOE
CCL2	C-C Motif Chemokine Ligand 2	Protein Coding	P13500	58	GC17P034255	36.1562	https://www.genecards.org/cgi-bin/carddisp.pl?gene=CCL2
CTLA4	Cytotoxic T-Lymphocyte Associated Protein 4	Protein Coding	P16410	57	GC02P203854	35.4535	https://www.genecards.org/cgi-bin/carddisp.pl?gene=CTLA4
PTPN1	Protein Tyrosine Phosphatase Non-Receptor Type 1	Protein Coding	P18031	58	GC20P050510	34.9935	https://www.genecards.org/cgi-bin/carddisp.pl?gene=PTPN1
MTHFR	Methylenetetrahydrofolate Reductase	Protein Coding	P42898	56	GC01M011785	34.9842	https://www.genecards.org/cgi-bin/carddisp.pl?gene=MTHFR
MIR126	MicroRNA 126	RNA Gene		29	GC09P136670	34.867	https://www.genecards.org/cgi-bin/carddisp.pl?gene=MIR126
AGER	Advanced Glycosylation End-Product Specific Receptor	Protein Coding	Q15109	55	GC06M032180	34.5415	https://www.genecards.org/cgi-bin/carddisp.pl?gene=AGER
IGF2	Insulin Like Growth Factor 2	Protein Coding	P01344	57	GC11M010286	34.0246	https://www.genecards.org/cgi-bin/carddisp.pl?gene=IGF2
CAPN10	Calpain 10	Protein Coding	Q9HC96	49	GC02P240586	33.8962	https://www.genecards.org/cgi-bin/carddisp.pl?gene=CAPN10
KLF11	KLF Transcription Factor 11	Protein Coding	O14901	45	GC02P010054	33.7449	https://www.genecards.org/cgi-bin/carddisp.pl?gene=KLF11
CRP	C-Reactive Protein	Protein Coding	P02741	54	GC01M160321	33.6894	https://www.genecards.org/cgi-bin/carddisp.pl?gene=CRP
HLA-DQB1	Major Histocompatibility Complex, Class II, DQ Beta 1	Protein Coding	P01920	51	GC06M090802	33.5854	https://www.genecards.org/cgi-bin/carddisp.pl?gene=HLA-DQB1
LEP	Leptin	Protein Coding	P41159	55	GC07P128241	33.5263	https://www.genecards.org/cgi-bin/carddisp.pl?gene=LEP
IL1RN	Interleukin 1 Receptor Antagonist	Protein Coding	P18510	58	GC02P141242	33.4481	https://www.genecards.org/cgi-bin/carddisp.pl?gene=IL1RN
MALAT1	Metastasis Associated Lung Adenocarcinoma Transcript 1	RNA Gene		31	GC11P084571	32.8753	https://www.genecards.org/cgi-bin/carddisp.pl?gene=MALAT1
APOA1	Apolipoprotein A1	Protein Coding	P02647	59	GC11M116835	32.8349	https://www.genecards.org/cgi-bin/carddisp.pl?gene=APOA1
HLA-DQA1	Major Histocompatibility Complex, Class II, DQ Alpha 1	Protein Coding	P01909	51	GC06P125521	32.7875	https://www.genecards.org/cgi-bin/carddisp.pl?gene=HLA-DQA1
AGTR1	Angiotensin II Receptor Type 1	Protein Coding	P30556	60	GC03P148697	32.7151	https://www.genecards.org/cgi-bin/carddisp.pl?gene=AGTR1
HLA-DRB1	Major Histocompatibility Complex, Class II, DR Beta 1	Protein Coding	P01911	55	GC06M090793	32.5813	https://www.genecards.org/cgi-bin/carddisp.pl?gene=HLA-DRB1
GAS5	Growth Arrest Specific 5	RNA Gene		30	GC01M173947	32.4433	https://www.genecards.org/cgi-bin/carddisp.pl?gene=GAS5
MIR192	MicroRNA 192	RNA Gene		28	GC11M064891	32.4231	https://www.genecards.org/cgi-bin/carddisp.pl?gene=MIR192
CDKN2B-AS1	CDKN2B Antisense RNA 1	RNA Gene		30	GC09P021994	32.3322	https://www.genecards.org/cgi-bin/carddisp.pl?gene=CDKN2B-AS1
GCG	Glucagon	Protein Coding	P01275	50	GC02M162142	32.024	https://www.genecards.org/cgi-bin/carddisp.pl?gene=GCG
MIR29A	MicroRNA 29a	RNA Gene		28	GC07M130876	31.2439	https://www.genecards.org/cgi-bin/carddisp.pl?gene=MIR29A
IL2RA	Interleukin 2 Receptor Subunit Alpha	Protein Coding	P01589	59	GC10M006010	31.2295	https://www.genecards.org/cgi-bin/carddisp.pl?gene=IL2RA
SERPINE1	Serpin Family E Member 1	Protein Coding	P05121	59	GC07P101127	31.1241	https://www.genecards.org/cgi-bin/carddisp.pl?gene=SERPINE1
IL6-AS1	IL6 Antisense RNA 1	RNA Gene		21	GC07M022839	30.9027	https://www.genecards.org/cgi-bin/carddisp.pl?gene=IL6-AS1
LOC126859963	BRD4-Independent Group 4 Enhancer GRCh37_chr7:22766269-22767468	Functional Element		8	GC07P022726	30.9027	https://www.genecards.org/cgi-bin/carddisp.pl?gene=LOC126859963
IGF1	Insulin Like Growth Factor 1	Protein Coding	P05019	57	GC12M102395	30.5333	https://www.genecards.org/cgi-bin/carddisp.pl?gene=IGF1
MIR125A	MicroRNA 125a	RNA Gene		28	GC19P103569	30.5292	https://www.genecards.org/cgi-bin/carddisp.pl?gene=MIR125A
NPHS1	NPHS1 Adhesion Molecule, Nephrin	Protein Coding	O60500	55	GC19M035825	30.1997	https://www.genecards.org/cgi-bin/carddisp.pl?gene=NPHS1
IAPP	Islet Amyloid Polypeptide	Protein Coding	P10997	49	GC12P021354	30.1902	https://www.genecards.org/cgi-bin/carddisp.pl?gene=IAPP
WRN	WRN RecQ Like Helicase	Protein Coding	Q14191	56	GC08P031033	29.7336	https://www.genecards.org/cgi-bin/carddisp.pl?gene=WRN
APOB	Apolipoprotein B	Protein Coding	P04114	55	GC02M020956	29.5842	https://www.genecards.org/cgi-bin/carddisp.pl?gene=APOB
SOCS1	Suppressor Of Cytokine Signaling 1	Protein Coding	O15524	54	GC16M017940	29.4007	https://www.genecards.org/cgi-bin/carddisp.pl?gene=SOCS1
ICAM1	Intercellular Adhesion Molecule 1	Protein Coding	P05362	59	GC19P102315	29.2515	https://www.genecards.org/cgi-bin/carddisp.pl?gene=ICAM1
BLK	BLK Proto-Oncogene, Src Family Tyrosine Kinase	Protein Coding	P51451	57	GC08P011486	28.7357	https://www.genecards.org/cgi-bin/carddisp.pl?gene=BLK
CEL	Carboxyl Ester Lipase	Protein Coding	P19835	54	GC09P133061	28.6957	https://www.genecards.org/cgi-bin/carddisp.pl?gene=CEL
IL10	Interleukin 10	Protein Coding	P22301	56	GC01M206767	28.5937	https://www.genecards.org/cgi-bin/carddisp.pl?gene=IL10
IL1B	Interleukin 1 Beta	Protein Coding	P01584	56	GC02M112829	28.1926	https://www.genecards.org/cgi-bin/carddisp.pl?gene=IL1B
PTF1A	Pancreas Associated Transcription Factor 1a	Protein Coding	Q7RTS3	50	GC10P023194	28.0375	https://www.genecards.org/cgi-bin/carddisp.pl?gene=PTF1A
MIR29C	MicroRNA 29c	RNA Gene		25	GC01M207829	28.0302	https://www.genecards.org/cgi-bin/carddisp.pl?gene=MIR29C
LMNA	Lamin A/C	Protein Coding	P02545	58	GC01P156082	28.0063	https://www.genecards.org/cgi-bin/carddisp.pl?gene=LMNA
FTO	FTO Alpha-Ketoglutarate Dependent Dioxygenase	Protein Coding	Q9C0B1	55	GC16P067676	27.869	https://www.genecards.org/cgi-bin/carddisp.pl?gene=FTO
RFX6	Regulatory Factor X6	Protein Coding	Q8HWS3	47	GC06P116877	27.8606	https://www.genecards.org/cgi-bin/carddisp.pl?gene=RFX6
LPL	Lipoprotein Lipase	Protein Coding	P06858	58	GC08P019901	27.772	https://www.genecards.org/cgi-bin/carddisp.pl?gene=LPL
MT-TL1	Mitochondrially Encoded TRNA-Leu (UUA/G) 1	RNA Gene		23	GCMTP003232	27.6167	https://www.genecards.org/cgi-bin/carddisp.pl?gene=MT-TL1
B2M	Beta-2-Microglobulin	Protein Coding	P61769	58	GC15P044711	27.4447	https://www.genecards.org/cgi-bin/carddisp.pl?gene=B2M
MAFB	MAF BZIP Transcription Factor B	Protein Coding	Q9Y5Q3	52	GC20M040685	27.3684	https://www.genecards.org/cgi-bin/carddisp.pl?gene=MAFB
MIR216A	MicroRNA 216a	RNA Gene		27	GC02M055988	27.1063	https://www.genecards.org/cgi-bin/carddisp.pl?gene=MIR216A
DPP4	Dipeptidyl Peptidase 4	Protein Coding	P27487	58	GC02M161992	26.9646	https://www.genecards.org/cgi-bin/carddisp.pl?gene=DPP4
SUMO4	Small Ubiquitin Like Modifier 4	Protein Coding	Q6EEV6	46	GC06P149401	26.8772	https://www.genecards.org/cgi-bin/carddisp.pl?gene=SUMO4
CAT	Catalase	Protein Coding	P04040	60	GC11P034460	26.8612	https://www.genecards.org/cgi-bin/carddisp.pl?gene=CAT
APPL1	Adaptor Protein, Phosphotyrosine Interacting With PH Domain And Leucine Zipper 1	Protein Coding	Q9UKG1	53	GC03P057227	26.71	https://www.genecards.org/cgi-bin/carddisp.pl?gene=APPL1
OAS1	2'-5'-Oligoadenylate Synthetase 1	Protein Coding	P00973	52	GC12P112965	26.6189	https://www.genecards.org/cgi-bin/carddisp.pl?gene=OAS1
SLC2A1	Solute Carrier Family 2 Member 1	Protein Coding	P11166	61	GC01M042925	26.5138	https://www.genecards.org/cgi-bin/carddisp.pl?gene=SLC2A1
GPD2	Glycerol-3-Phosphate Dehydrogenase 2	Protein Coding	P43304	55	GC02P156408	26.3565	https://www.genecards.org/cgi-bin/carddisp.pl?gene=GPD2
KCNQ1	Potassium Voltage-Gated Channel Subfamily Q Member 1	Protein Coding	P51787	58	GC11P002444	26.3427	https://www.genecards.org/cgi-bin/carddisp.pl?gene=KCNQ1
HYMAI	Hydatidiform Mole Associated And Imprinted	RNA Gene		28	GC06M144002	26.254	https://www.genecards.org/cgi-bin/carddisp.pl?gene=HYMAI
ZFP57	ZFP57 Zinc Finger Protein	Protein Coding	Q9NU63	47	GC06M029672	26.2317	https://www.genecards.org/cgi-bin/carddisp.pl?gene=ZFP57
DIANPH	Diabetic Nephropathy	Genetic Locus		2	GC18U900197	26.1224	https://www.genecards.org/cgi-bin/carddisp.pl?gene=DIANPH
SPINK1	Serine Peptidase Inhibitor Kazal Type 1	Protein Coding	P00995	50	GC05M147825	25.9686	https://www.genecards.org/cgi-bin/carddisp.pl?gene=SPINK1
GAD2	Glutamate Decarboxylase 2	Protein Coding	Q05329	52	GC10P026216	25.9671	https://www.genecards.org/cgi-bin/carddisp.pl?gene=GAD2
HP	Haptoglobin	Protein Coding	P00738	54	GC16P077017	25.8561	https://www.genecards.org/cgi-bin/carddisp.pl?gene=HP
SOD2-OT1	SOD2 Overlapping Transcript 1	RNA Gene		18	GC06M159772	25.7553	https://www.genecards.org/cgi-bin/carddisp.pl?gene=SOD2-OT1
RBP4	Retinol Binding Protein 4	Protein Coding	P02753	54	GC10M093591	25.5982	https://www.genecards.org/cgi-bin/carddisp.pl?gene=RBP4
H19	H19 Imprinted Maternally Expressed Transcript	RNA Gene		34	GC11M001995	25.5546	https://www.genecards.org/cgi-bin/carddisp.pl?gene=H19
GHRL	Ghrelin And Obestatin Prepropeptide	Protein Coding	Q9UBU3	50	GC03M010285	25.481	https://www.genecards.org/cgi-bin/carddisp.pl?gene=GHRL
STAT3	Signal Transducer And Activator Of Transcription 3	Protein Coding	P40763	62	GC17M042313	25.3209	https://www.genecards.org/cgi-bin/carddisp.pl?gene=STAT3
GLIS3	GLIS Family Zinc Finger 3	Protein Coding	Q8NEA6	46	GC09M003816	25.2736	https://www.genecards.org/cgi-bin/carddisp.pl?gene=GLIS3
CCR5	C-C Motif Chemokine Receptor 5	Protein Coding	P51681	55	GC03P055845	25.171	https://www.genecards.org/cgi-bin/carddisp.pl?gene=CCR5
PTPRN	Protein Tyrosine Phosphatase Receptor Type N	Protein Coding	Q16849	53	GC02M219289	25.1077	https://www.genecards.org/cgi-bin/carddisp.pl?gene=PTPRN
IL18	Interleukin 18	Protein Coding	Q14116	53	GC11M112143	25.0713	https://www.genecards.org/cgi-bin/carddisp.pl?gene=IL18
MIAT	Myocardial Infarction Associated Transcript	RNA Gene		32	GC22P026646	24.9513	https://www.genecards.org/cgi-bin/carddisp.pl?gene=MIAT
PLAGL1	PLAG1 Like Zinc Finger 1	Protein Coding	Q9UM63	50	GC06M143940	24.7388	https://www.genecards.org/cgi-bin/carddisp.pl?gene=PLAGL1
SLC19A2	Solute Carrier Family 19 Member 2	Protein Coding	O60779	54	GC01M169463	24.5329	https://www.genecards.org/cgi-bin/carddisp.pl?gene=SLC19A2
NAGLU	N-Acetyl-Alpha-Glucosaminidase	Protein Coding	P54802	51	GC17P101608	24.5279	https://www.genecards.org/cgi-bin/carddisp.pl?gene=NAGLU
IGF2-AS	IGF2 Antisense RNA	RNA Gene	Q6U949	34	GC11P002140	24.4645	https://www.genecards.org/cgi-bin/carddisp.pl?gene=IGF2-AS
UCP2	Uncoupling Protein 2	Protein Coding	P55851	55	GC11M073974	24.3283	https://www.genecards.org/cgi-bin/carddisp.pl?gene=UCP2
CCN2	Cellular Communication Network Factor 2	Protein Coding	P29279	54	GC06M131948	24.2902	https://www.genecards.org/cgi-bin/carddisp.pl?gene=CCN2
MEG8	Maternally Expressed 8, Small Nucleolar RNA Host Gene	RNA Gene		27	GC14P115584	24.2532	https://www.genecards.org/cgi-bin/carddisp.pl?gene=MEG8
MIR377	MicroRNA 377	RNA Gene		25	GC14P115604	24.1129	https://www.genecards.org/cgi-bin/carddisp.pl?gene=MIR377
BDNF-AS	BDNF Antisense RNA	RNA Gene		28	GC11P027466	23.9848	https://www.genecards.org/cgi-bin/carddisp.pl?gene=BDNF-AS
ITPR3	Inositol 1,4,5-Trisphosphate Receptor Type 3	Protein Coding	Q14573	55	GC06P033620	23.8542	https://www.genecards.org/cgi-bin/carddisp.pl?gene=ITPR3
CST3	Cystatin C	Protein Coding	P01034	52	GC20M023882	23.5364	https://www.genecards.org/cgi-bin/carddisp.pl?gene=CST3
CDKN2A	Cyclin Dependent Kinase Inhibitor 2A	Protein Coding	Q8N726	60	GC09M021967	23.3585	https://www.genecards.org/cgi-bin/carddisp.pl?gene=CDKN2A
MIR206	MicroRNA 206	RNA Gene		27	GC06P052144	23.351	https://www.genecards.org/cgi-bin/carddisp.pl?gene=MIR206
EDN1	Endothelin 1	Protein Coding	P05305	57	GC06P012236	23.2714	https://www.genecards.org/cgi-bin/carddisp.pl?gene=EDN1
MC4R	Melanocortin 4 Receptor	Protein Coding	P32245	55	GC18M060371	23.2604	https://www.genecards.org/cgi-bin/carddisp.pl?gene=MC4R
COL4A5	Collagen Type IV Alpha 5 Chain	Protein Coding	P29400	52	GC0XP108439	23.1151	https://www.genecards.org/cgi-bin/carddisp.pl?gene=COL4A5
TUG1	Taurine Up-Regulated 1	Protein Coding	A0A6I8PU40	32	GC22P030969	23.0693	https://www.genecards.org/cgi-bin/carddisp.pl?gene=TUG1
AP4B1-AS1	AP4B1 Antisense RNA 1	RNA Gene		22	GC01P113828	23.0032	https://www.genecards.org/cgi-bin/carddisp.pl?gene=AP4B1-AS1
PIK3R1	Phosphoinositide-3-Kinase Regulatory Subunit 1	Protein Coding	P27986	60	GC05P068215	22.9785	https://www.genecards.org/cgi-bin/carddisp.pl?gene=PIK3R1
SELE	Selectin E	Protein Coding	P16581	52	GC01M169722	22.9591	https://www.genecards.org/cgi-bin/carddisp.pl?gene=SELE
AKT1	AKT Serine/Threonine Kinase 1	Protein Coding	P31749	62	GC14M104769	22.7032	https://www.genecards.org/cgi-bin/carddisp.pl?gene=AKT1
LEPR	Leptin Receptor	Protein Coding	P48357	58	GC01P065435	22.6361	https://www.genecards.org/cgi-bin/carddisp.pl?gene=LEPR
CP	Ceruloplasmin	Protein Coding	P00450	57	GC03M149162	22.5722	https://www.genecards.org/cgi-bin/carddisp.pl?gene=CP
MIR17	MicroRNA 17	RNA Gene		26	GC13P091350	22.552	https://www.genecards.org/cgi-bin/carddisp.pl?gene=MIR17
WT1	WT1 Transcription Factor	Protein Coding	P19544	56	GC11M032365	22.5184	https://www.genecards.org/cgi-bin/carddisp.pl?gene=WT1
PCSK1	Proprotein Convertase Subtilisin/Kexin Type 1	Protein Coding	P29120	58	GC05M096391	22.4252	https://www.genecards.org/cgi-bin/carddisp.pl?gene=PCSK1
BMP6	Bone Morphogenetic Protein 6	Protein Coding	P22004	53	GC06P007726	22.4119	https://www.genecards.org/cgi-bin/carddisp.pl?gene=BMP6
VDR	Vitamin D Receptor	Protein Coding	P11473	57	GC12M047841	22.3852	https://www.genecards.org/cgi-bin/carddisp.pl?gene=VDR
HFE-AS1	HFE Antisense RNA 1	RNA Gene		16	GC06M026085	22.3707	https://www.genecards.org/cgi-bin/carddisp.pl?gene=HFE-AS1
MT-TE	Mitochondrially Encoded TRNA-Glu (GAA/G)	RNA Gene		18	GCMTM014676	22.2883	https://www.genecards.org/cgi-bin/carddisp.pl?gene=MT-TE
NPPA	Natriuretic Peptide A	Protein Coding	P01160	53	GC01M013630	22.2603	https://www.genecards.org/cgi-bin/carddisp.pl?gene=NPPA
ADRB3	Adrenoceptor Beta 3	Protein Coding	P13945	50	GC08M037962	22.2474	https://www.genecards.org/cgi-bin/carddisp.pl?gene=ADRB3
MIR155	MicroRNA 155	RNA Gene		28	GC21P025573	22.2371	https://www.genecards.org/cgi-bin/carddisp.pl?gene=MIR155
SOD1	Superoxide Dismutase 1	Protein Coding	P00441	61	GC21P031659	22.1419	https://www.genecards.org/cgi-bin/carddisp.pl?gene=SOD1
LCN2	Lipocalin 2	Protein Coding	P80188	54	GC09P128149	21.9845	https://www.genecards.org/cgi-bin/carddisp.pl?gene=LCN2
MIR34A	MicroRNA 34a	RNA Gene		29	GC01M013270	21.9486	https://www.genecards.org/cgi-bin/carddisp.pl?gene=MIR34A
MMP9	Matrix Metallopeptidase 9	Protein Coding	P14780	62	GC20P046008	21.7706	https://www.genecards.org/cgi-bin/carddisp.pl?gene=MMP9
GAD1	Glutamate Decarboxylase 1	Protein Coding	Q99259	58	GC02P170813	21.7126	https://www.genecards.org/cgi-bin/carddisp.pl?gene=GAD1
NPPB	Natriuretic Peptide B	Protein Coding	P16860	51	GC01M013631	21.6759	https://www.genecards.org/cgi-bin/carddisp.pl?gene=NPPB
LINC01672	Long Intergenic Non-Protein Coding RNA 1672	RNA Gene		18	GC01P011469	21.4964	https://www.genecards.org/cgi-bin/carddisp.pl?gene=LINC01672
HHEX	Hematopoietically Expressed Homeobox	Protein Coding	Q03014	49	GC10P092689	21.4072	https://www.genecards.org/cgi-bin/carddisp.pl?gene=HHEX
GLP1R	Glucagon Like Peptide 1 Receptor	Protein Coding	P43220	55	GC06P039048	21.351	https://www.genecards.org/cgi-bin/carddisp.pl?gene=GLP1R
PPARGC1A	PPARG Coactivator 1 Alpha	Protein Coding	Q9UBK2	55	GC04M023755	21.3354	https://www.genecards.org/cgi-bin/carddisp.pl?gene=PPARGC1A
IFNG	Interferon Gamma	Protein Coding	P01579	59	GC12M068154	21.2972	https://www.genecards.org/cgi-bin/carddisp.pl?gene=IFNG
CXCL8	C-X-C Motif Chemokine Ligand 8	Protein Coding	P10145	52	GC04P073740	21.198	https://www.genecards.org/cgi-bin/carddisp.pl?gene=CXCL8
TNFRSF11B	TNF Receptor Superfamily Member 11b	Protein Coding	O00300	55	GC08M118923	21.1037	https://www.genecards.org/cgi-bin/carddisp.pl?gene=TNFRSF11B
VCAM1	Vascular Cell Adhesion Molecule 1	Protein Coding	P19320	55	GC01P100719	21.1003	https://www.genecards.org/cgi-bin/carddisp.pl?gene=VCAM1
IFIH1	Interferon Induced With Helicase C Domain 1	Protein Coding	Q9BYX4	57	GC02M162267	21.084	https://www.genecards.org/cgi-bin/carddisp.pl?gene=IFIH1
MME	Membrane Metalloendopeptidase	Protein Coding	P08473	58	GC03P155024	20.9939	https://www.genecards.org/cgi-bin/carddisp.pl?gene=MME
MIR217	MicroRNA 217	RNA Gene		24	GC02M055982	20.8496	https://www.genecards.org/cgi-bin/carddisp.pl?gene=MIR217
CD79A	CD79a Molecule	Protein Coding	P11912	56	GC19P041877	20.4893	https://www.genecards.org/cgi-bin/carddisp.pl?gene=CD79A
SPRY2	Sprouty RTK Signaling Antagonist 2	Protein Coding	O43597	56	GC13M080335	20.4483	https://www.genecards.org/cgi-bin/carddisp.pl?gene=SPRY2
AMBP	Alpha-1-Microglobulin/Bikunin Precursor	Protein Coding	P02760	52	GC09M114060	20.3391	https://www.genecards.org/cgi-bin/carddisp.pl?gene=AMBP
PPARA	Peroxisome Proliferator Activated Receptor Alpha	Protein Coding	Q07869	53	GC22P046150	20.3198	https://www.genecards.org/cgi-bin/carddisp.pl?gene=PPARA
APOA2	Apolipoprotein A2	Protein Coding	P02652	53	GC01M161222	20.2998	https://www.genecards.org/cgi-bin/carddisp.pl?gene=APOA2
IGFBP1	Insulin Like Growth Factor Binding Protein 1	Protein Coding	P08833	51	GC07P049304	20.2966	https://www.genecards.org/cgi-bin/carddisp.pl?gene=IGFBP1
NAMPT	Nicotinamide Phosphoribosyltransferase	Protein Coding	P43490	56	GC07M106248	20.2941	https://www.genecards.org/cgi-bin/carddisp.pl?gene=NAMPT
VWF	Von Willebrand Factor	Protein Coding	P04275	56	GC12M027734	20.2784	https://www.genecards.org/cgi-bin/carddisp.pl?gene=VWF
TP53	Tumor Protein P53	Protein Coding	P04637	62	GC17M007661	20.2254	https://www.genecards.org/cgi-bin/carddisp.pl?gene=TP53
IER3IP1	Immediate Early Response 3 Interacting Protein 1	Protein Coding	Q9Y5U9	43	GC18M047152	20.2139	https://www.genecards.org/cgi-bin/carddisp.pl?gene=IER3IP1
MT-ND1	Mitochondrially Encoded NADH:Ubiquinone Oxidoreductase Core Subunit 1	Protein Coding	P03886	40	GCMTP003309	20.1019	https://www.genecards.org/cgi-bin/carddisp.pl?gene=MT-ND1
SNHG6	Small Nucleolar RNA Host Gene 6	RNA Gene		25	GC08M066921	20.1018	https://www.genecards.org/cgi-bin/carddisp.pl?gene=SNHG6
PRKCB	Protein Kinase C Beta	Protein Coding	P05771	57	GC16P065674	20.039	https://www.genecards.org/cgi-bin/carddisp.pl?gene=PRKCB
C12orf43	Chromosome 12 Open Reading Frame 43	Protein Coding	Q96C57	40	GC12M121000	20.0198	https://www.genecards.org/cgi-bin/carddisp.pl?gene=C12orf43
CDKN2B	Cyclin Dependent Kinase Inhibitor 2B	Protein Coding	P42772	54	GC09M022002	19.8911	https://www.genecards.org/cgi-bin/carddisp.pl?gene=CDKN2B
CETP	Cholesteryl Ester Transfer Protein	Protein Coding	P11597	55	GC16P056961	19.88	https://www.genecards.org/cgi-bin/carddisp.pl?gene=CETP
SLC5A2	Solute Carrier Family 5 Member 2	Protein Coding	P31639	55	GC16P066124	19.8607	https://www.genecards.org/cgi-bin/carddisp.pl?gene=SLC5A2
APOC3	Apolipoprotein C3	Protein Coding	P02656	54	GC11P116829	19.8369	https://www.genecards.org/cgi-bin/carddisp.pl?gene=APOC3
EIF2AK3	Eukaryotic Translation Initiation Factor 2 Alpha Kinase 3	Protein Coding	Q9NZJ5	58	GC02M088556	19.8303	https://www.genecards.org/cgi-bin/carddisp.pl?gene=EIF2AK3
MIR140	MicroRNA 140	RNA Gene		30	GC16P076899	19.7874	https://www.genecards.org/cgi-bin/carddisp.pl?gene=MIR140
NEUROG3	Neurogenin 3	Protein Coding	Q9Y4Z2	48	GC10M069571	19.779	https://www.genecards.org/cgi-bin/carddisp.pl?gene=NEUROG3
TLR4	Toll Like Receptor 4	Protein Coding	O00206	60	GC09P117704	19.7467	https://www.genecards.org/cgi-bin/carddisp.pl?gene=TLR4
MIR145	MicroRNA 145	RNA Gene		30	GC05P149430	19.521	https://www.genecards.org/cgi-bin/carddisp.pl?gene=MIR145
SLC12A3	Solute Carrier Family 12 Member 3	Protein Coding	P55017	56	GC16P056865	19.3419	https://www.genecards.org/cgi-bin/carddisp.pl?gene=SLC12A3
IL4	Interleukin 4	Protein Coding	P05112	55	GC05P132673	19.3168	https://www.genecards.org/cgi-bin/carddisp.pl?gene=IL4
IL2	Interleukin 2	Protein Coding	P60568	55	GC04M122451	19.2458	https://www.genecards.org/cgi-bin/carddisp.pl?gene=IL2
MBL2	Mannose Binding Lectin 2	Protein Coding	P11226	55	GC10M052760	19.2081	https://www.genecards.org/cgi-bin/carddisp.pl?gene=MBL2
ACE2	Angiotensin Converting Enzyme 2	Protein Coding	Q9BYF1	57	GC0XM015494	19.1131	https://www.genecards.org/cgi-bin/carddisp.pl?gene=ACE2
UCP3	Uncoupling Protein 3	Protein Coding	P55916	50	GC11M074000	18.9736	https://www.genecards.org/cgi-bin/carddisp.pl?gene=UCP3
NOS2	Nitric Oxide Synthase 2	Protein Coding	P35228	58	GC17M027756	18.9447	https://www.genecards.org/cgi-bin/carddisp.pl?gene=NOS2
IGFBP3	Insulin Like Growth Factor Binding Protein 3	Protein Coding	P17936	55	GC07M045912	18.9112	https://www.genecards.org/cgi-bin/carddisp.pl?gene=IGFBP3
POMC	Proopiomelanocortin	Protein Coding	P01189	56	GC02M025160	18.8775	https://www.genecards.org/cgi-bin/carddisp.pl?gene=POMC
SIRT1	Sirtuin 1	Protein Coding	Q96EB6	57	GC10P067884	18.8709	https://www.genecards.org/cgi-bin/carddisp.pl?gene=SIRT1
HMOX1	Heme Oxygenase 1	Protein Coding	P09601	61	GC22P035380	18.8212	https://www.genecards.org/cgi-bin/carddisp.pl?gene=HMOX1
SNHG18	Small Nucleolar RNA Host Gene 18	RNA Gene		20	GC05P009578	18.7207	https://www.genecards.org/cgi-bin/carddisp.pl?gene=SNHG18
NPHS2	NPHS2 Stomatin Family Member, Podocin	Protein Coding	Q9NP85	50	GC01M179554	18.5557	https://www.genecards.org/cgi-bin/carddisp.pl?gene=NPHS2
MYH9	Myosin Heavy Chain 9	Protein Coding	P35579	56	GC22M036281	18.5164	https://www.genecards.org/cgi-bin/carddisp.pl?gene=MYH9
CISD2	CDGSH Iron Sulfur Domain 2	Protein Coding	Q8N5K1	49	GC04P102868	18.4317	https://www.genecards.org/cgi-bin/carddisp.pl?gene=CISD2
POLR1C	RNA Polymerase I And III Subunit C	Protein Coding	O15160	53	GC06P125710	18.4008	https://www.genecards.org/cgi-bin/carddisp.pl?gene=POLR1C
SERPINF1	Serpin Family F Member 1	Protein Coding	P36955	53	GC17P100163	18.3119	https://www.genecards.org/cgi-bin/carddisp.pl?gene=SERPINF1
CNDP1	Carnosine Dipeptidase 1	Protein Coding	Q96KN2	49	GC18P074534	18.26	https://www.genecards.org/cgi-bin/carddisp.pl?gene=CNDP1
TTR	Transthyretin	Protein Coding	P02766	57	GC18P031557	18.2394	https://www.genecards.org/cgi-bin/carddisp.pl?gene=TTR
GCKR	Glucokinase Regulator	Protein Coding	Q14397	48	GC02P027496	18.2379	https://www.genecards.org/cgi-bin/carddisp.pl?gene=GCKR
SGK1	Serum/Glucocorticoid Regulated Kinase 1	Protein Coding	O00141	57	GC06M134169	18.0534	https://www.genecards.org/cgi-bin/carddisp.pl?gene=SGK1
SST	Somatostatin	Protein Coding	P61278	49	GC03M187668	17.9537	https://www.genecards.org/cgi-bin/carddisp.pl?gene=SST
SPP1	Secreted Phosphoprotein 1	Protein Coding	P10451	54	GC04P087975	17.945	https://www.genecards.org/cgi-bin/carddisp.pl?gene=SPP1
GGT1	Gamma-Glutamyltransferase 1	Protein Coding	P19440	57	GC22P024583	17.8518	https://www.genecards.org/cgi-bin/carddisp.pl?gene=GGT1
CD36	CD36 Molecule	Protein Coding	P16671	58	GC07P080369	17.8388	https://www.genecards.org/cgi-bin/carddisp.pl?gene=CD36
FGF2	Fibroblast Growth Factor 2	Protein Coding	P09038	54	GC04P122826	17.819	https://www.genecards.org/cgi-bin/carddisp.pl?gene=FGF2
AIRE	Autoimmune Regulator	Protein Coding	O43918	52	GC21P044285	17.8073	https://www.genecards.org/cgi-bin/carddisp.pl?gene=AIRE
SELP	Selectin P	Protein Coding	P16109	54	GC01M169558	17.765	https://www.genecards.org/cgi-bin/carddisp.pl?gene=SELP
FLT1	Fms Related Receptor Tyrosine Kinase 1	Protein Coding	P17948	59	GC13M028300	17.7334	https://www.genecards.org/cgi-bin/carddisp.pl?gene=FLT1
MVCD7	Microvascular Complications Of Diabetes, Susceptibility To, 7	Genetic Locus		2	GC06U910636	17.7092	https://www.genecards.org/cgi-bin/carddisp.pl?gene=MVCD7
MIR146A	MicroRNA 146a	RNA Gene		29	GC05P160485	17.6947	https://www.genecards.org/cgi-bin/carddisp.pl?gene=MIR146A
GATA6	GATA Binding Protein 6	Protein Coding	Q92908	56	GC18P022169	17.6844	https://www.genecards.org/cgi-bin/carddisp.pl?gene=GATA6
MTOR	Mechanistic Target Of Rapamycin Kinase	Protein Coding	P42345	64	GC01M011106	17.5778	https://www.genecards.org/cgi-bin/carddisp.pl?gene=MTOR
MT-TK	Mitochondrially Encoded TRNA-Lys (AAA/G)	RNA Gene		20	GCMTP008297	17.485	https://www.genecards.org/cgi-bin/carddisp.pl?gene=MT-TK
MAFA	MAF BZIP Transcription Factor A	Protein Coding	Q8NHW3	48	GC08M143419	17.475	https://www.genecards.org/cgi-bin/carddisp.pl?gene=MAFA
HLA-A	Major Histocompatibility Complex, Class I, A	Protein Coding	P04439	54	GC06P125450	17.4417	https://www.genecards.org/cgi-bin/carddisp.pl?gene=HLA-A
AOC3	Amine Oxidase Copper Containing 3	Protein Coding	Q16853	54	GC17P042851	17.414	https://www.genecards.org/cgi-bin/carddisp.pl?gene=AOC3
SHBG	Sex Hormone Binding Globulin	Protein Coding	P04278	50	GC17P007613	17.3973	https://www.genecards.org/cgi-bin/carddisp.pl?gene=SHBG
PLAT	Plasminogen Activator, Tissue Type	Protein Coding	P00750	57	GC08M042174	17.3753	https://www.genecards.org/cgi-bin/carddisp.pl?gene=PLAT
KL	Klotho	Protein Coding	Q9UEF7	56	GC13P033016	17.3434	https://www.genecards.org/cgi-bin/carddisp.pl?gene=KL
BGLAP	Bone Gamma-Carboxyglutamate Protein	Protein Coding	P02818	49	GC01P156242	17.3204	https://www.genecards.org/cgi-bin/carddisp.pl?gene=BGLAP
DNAJC3	DnaJ Heat Shock Protein Family (Hsp40) Member C3	Protein Coding	Q13217	49	GC13P095677	17.2976	https://www.genecards.org/cgi-bin/carddisp.pl?gene=DNAJC3
CCL5	C-C Motif Chemokine Ligand 5	Protein Coding	P13501	52	GC17M035871	17.2823	https://www.genecards.org/cgi-bin/carddisp.pl?gene=CCL5
IGF1R	Insulin Like Growth Factor 1 Receptor	Protein Coding	P08069	63	GC15P098648	17.2497	https://www.genecards.org/cgi-bin/carddisp.pl?gene=IGF1R
MMP2	Matrix Metallopeptidase 2	Protein Coding	P08253	61	GC16P067771	17.0972	https://www.genecards.org/cgi-bin/carddisp.pl?gene=MMP2
LPA	Lipoprotein(A)	Protein Coding	P08519	50	GC06M160531	17.0895	https://www.genecards.org/cgi-bin/carddisp.pl?gene=LPA
THBD	Thrombomodulin	Protein Coding	P07204	55	GC20M023026	17.0889	https://www.genecards.org/cgi-bin/carddisp.pl?gene=THBD
CTNNB1	Catenin Beta 1	Protein Coding	P35222	62	GC03P041194	17.0875	https://www.genecards.org/cgi-bin/carddisp.pl?gene=CTNNB1
CAV1	Caveolin 1	Protein Coding	Q03135	57	GC07P116524	17.0417	https://www.genecards.org/cgi-bin/carddisp.pl?gene=CAV1
HBA1	Hemoglobin Subunit Alpha 1	Protein Coding	P69905	50	GC16P064937	16.9944	https://www.genecards.org/cgi-bin/carddisp.pl?gene=HBA1
UCP1	Uncoupling Protein 1	Protein Coding	P25874	51	GC04M140559	16.9718	https://www.genecards.org/cgi-bin/carddisp.pl?gene=UCP1
TF	Transferrin	Protein Coding	P02787	59	GC03P138152	16.9401	https://www.genecards.org/cgi-bin/carddisp.pl?gene=TF
BDNF	Brain Derived Neurotrophic Factor	Protein Coding	P23560	58	GC11M027654	16.916	https://www.genecards.org/cgi-bin/carddisp.pl?gene=BDNF
STAT1	Signal Transducer And Activator Of Transcription 1	Protein Coding	P42224	61	GC02M190908	16.9144	https://www.genecards.org/cgi-bin/carddisp.pl?gene=STAT1
GSTM1	Glutathione S-Transferase Mu 1	Protein Coding	P09488	51	GC01P109687	16.9082	https://www.genecards.org/cgi-bin/carddisp.pl?gene=GSTM1
PGR-AS1	PGR Antisense RNA 1	RNA Gene		16	GC11P101131	16.8904	https://www.genecards.org/cgi-bin/carddisp.pl?gene=PGR-AS1
ALMS1	ALMS1 Centrosome And Basal Body Associated Protein	Protein Coding	Q8TCU4	49	GC02P073385	16.7871	https://www.genecards.org/cgi-bin/carddisp.pl?gene=ALMS1
JAZF1	JAZF Zinc Finger 1	Protein Coding	Q86VZ6	46	GC07M027830	16.767	https://www.genecards.org/cgi-bin/carddisp.pl?gene=JAZF1
MIF	Macrophage Migration Inhibitory Factor	Protein Coding	P14174	56	GC22P023894	16.6668	https://www.genecards.org/cgi-bin/carddisp.pl?gene=MIF
LEPQTL1	Leptin, Serum Levels Of	Genetic Locus		9	GC02U903086	16.6426	https://www.genecards.org/cgi-bin/carddisp.pl?gene=LEPQTL1
ATM	ATM Serine/Threonine Kinase	Protein Coding	Q13315	61	GC11P108223	16.6242	https://www.genecards.org/cgi-bin/carddisp.pl?gene=ATM
GH1	Growth Hormone 1	Protein Coding	P01241	52	GC17M063917	16.6138	https://www.genecards.org/cgi-bin/carddisp.pl?gene=GH1
PCBD1	Pterin-4 Alpha-Carbinolamine Dehydratase 1	Protein Coding	P61457	53	GC10M070882	16.6131	https://www.genecards.org/cgi-bin/carddisp.pl?gene=PCBD1
SERPINB7	Serpin Family B Member 7	Protein Coding	O75635	49	GC18P063752	16.5673	https://www.genecards.org/cgi-bin/carddisp.pl?gene=SERPINB7
HMGCR	3-Hydroxy-3-Methylglutaryl-CoA Reductase	Protein Coding	P04035	56	GC05P075336	16.4986	https://www.genecards.org/cgi-bin/carddisp.pl?gene=HMGCR
MEN1	Menin 1	Protein Coding	O00255	54	GC11M064803	16.4786	https://www.genecards.org/cgi-bin/carddisp.pl?gene=MEN1
ESR1	Estrogen Receptor 1	Protein Coding	P03372	62	GC06P151656	16.4314	https://www.genecards.org/cgi-bin/carddisp.pl?gene=ESR1
HLA-B	Major Histocompatibility Complex, Class I, B	Protein Coding	P01889	54	GC06M090698	16.4292	https://www.genecards.org/cgi-bin/carddisp.pl?gene=HLA-B
ABCA1	ATP Binding Cassette Subfamily A Member 1	Protein Coding	O95477	56	GC09M104781	16.4197	https://www.genecards.org/cgi-bin/carddisp.pl?gene=ABCA1
MIR30E	MicroRNA 30e	RNA Gene		29	GC01P040754	16.3926	https://www.genecards.org/cgi-bin/carddisp.pl?gene=MIR30E
SELL	Selectin L	Protein Coding	P14151	51	GC01M169690	16.3401	https://www.genecards.org/cgi-bin/carddisp.pl?gene=SELL
PON2	Paraoxonase 2	Protein Coding	Q15165	51	GC07M095404	16.293	https://www.genecards.org/cgi-bin/carddisp.pl?gene=PON2
ADRB2	Adrenoceptor Beta 2	Protein Coding	P07550	56	GC05P150836	16.2695	https://www.genecards.org/cgi-bin/carddisp.pl?gene=ADRB2
CXCL10	C-X-C Motif Chemokine Ligand 10	Protein Coding	P02778	53	GC04M076021	16.1219	https://www.genecards.org/cgi-bin/carddisp.pl?gene=CXCL10
C3	Complement C3	Protein Coding	P01024	58	GC19M006677	16.0877	https://www.genecards.org/cgi-bin/carddisp.pl?gene=C3
AGTR2	Angiotensin II Receptor Type 2	Protein Coding	P50052	52	GC0XP116170	16.0837	https://www.genecards.org/cgi-bin/carddisp.pl?gene=AGTR2
G6PC2	Glucose-6-Phosphatase Catalytic Subunit 2	Protein Coding	Q9NQR9	46	GC02P168901	15.9941	https://www.genecards.org/cgi-bin/carddisp.pl?gene=G6PC2
MIR27A	MicroRNA 27a	RNA Gene		30	GC19M019647	15.9512	https://www.genecards.org/cgi-bin/carddisp.pl?gene=MIR27A
MPO	Myeloperoxidase	Protein Coding	P05164	61	GC17M058269	15.9069	https://www.genecards.org/cgi-bin/carddisp.pl?gene=MPO
ADM	Adrenomedullin	Protein Coding	P35318	54	GC11P010531	15.7965	https://www.genecards.org/cgi-bin/carddisp.pl?gene=ADM
CFTR	CF Transmembrane Conductance Regulator	Protein Coding	P13569	60	GC07P117287	15.7575	https://www.genecards.org/cgi-bin/carddisp.pl?gene=CFTR
HIF1A	Hypoxia Inducible Factor 1 Subunit Alpha	Protein Coding	Q16665	57	GC14P061695	15.7439	https://www.genecards.org/cgi-bin/carddisp.pl?gene=HIF1A
HGF	Hepatocyte Growth Factor	Protein Coding	P14210	60	GC07M081699	15.6872	https://www.genecards.org/cgi-bin/carddisp.pl?gene=HGF
LTA	Lymphotoxin Alpha	Protein Coding	P01374	51	GC06P125490	15.6708	https://www.genecards.org/cgi-bin/carddisp.pl?gene=LTA
F2	Coagulation Factor II, Thrombin	Protein Coding	P00734	58	GC11P047386	15.6386	https://www.genecards.org/cgi-bin/carddisp.pl?gene=F2
FGF21	Fibroblast Growth Factor 21	Protein Coding	Q9NSA1	48	GC19P103408	15.5939	https://www.genecards.org/cgi-bin/carddisp.pl?gene=FGF21
GAPDH	Glyceraldehyde-3-Phosphate Dehydrogenase	Protein Coding	P04406	59	GC12P035940	15.584	https://www.genecards.org/cgi-bin/carddisp.pl?gene=GAPDH
ADIPOR1	Adiponectin Receptor 1	Protein Coding	Q96A54	51	GC01M202940	15.5784	https://www.genecards.org/cgi-bin/carddisp.pl?gene=ADIPOR1
IL17A	Interleukin 17A	Protein Coding	Q16552	52	GC06P052186	15.5567	https://www.genecards.org/cgi-bin/carddisp.pl?gene=IL17A
CYBA	Cytochrome B-245 Alpha Chain	Protein Coding	P13498	55	GC16M088643	15.5367	https://www.genecards.org/cgi-bin/carddisp.pl?gene=CYBA
ST3GAL4	ST3 Beta-Galactoside Alpha-2,3-Sialyltransferase 4	Protein Coding	Q11206	50	GC11P126355	15.5335	https://www.genecards.org/cgi-bin/carddisp.pl?gene=ST3GAL4
GPT	Glutamic--Pyruvic Transaminase	Protein Coding	P24298	50	GC08P144502	15.4423	https://www.genecards.org/cgi-bin/carddisp.pl?gene=GPT
FABP2	Fatty Acid Binding Protein 2	Protein Coding	P12104	49	GC04M119317	15.432	https://www.genecards.org/cgi-bin/carddisp.pl?gene=FABP2
AHSG	Alpha 2-HS Glycoprotein	Protein Coding	P02765	53	GC03P186658	15.4108	https://www.genecards.org/cgi-bin/carddisp.pl?gene=AHSG
KAT6B	Lysine Acetyltransferase 6B	Protein Coding	Q8WYB5	53	GC10P074900	15.3871	https://www.genecards.org/cgi-bin/carddisp.pl?gene=KAT6B
MIR122	MicroRNA 122	RNA Gene		28	GC18P058451	15.3686	https://www.genecards.org/cgi-bin/carddisp.pl?gene=MIR122
FABP4	Fatty Acid Binding Protein 4	Protein Coding	P15090	51	GC08M081478	15.3218	https://www.genecards.org/cgi-bin/carddisp.pl?gene=FABP4
ANGPT2	Angiopoietin 2	Protein Coding	O15123	57	GC08M006499	15.2569	https://www.genecards.org/cgi-bin/carddisp.pl?gene=ANGPT2
ICA1	Islet Cell Autoantigen 1	Protein Coding	Q05084	49	GC07M009240	15.2397	https://www.genecards.org/cgi-bin/carddisp.pl?gene=ICA1
MIR199A1	MicroRNA 199a-1	RNA Gene		26	GC19M010817	15.2357	https://www.genecards.org/cgi-bin/carddisp.pl?gene=MIR199A1
FABP1	Fatty Acid Binding Protein 1	Protein Coding	P07148	51	GC02M088122	15.1353	https://www.genecards.org/cgi-bin/carddisp.pl?gene=FABP1
CERNA3	Competing Endogenous LncRNA 3 For MiR-645	RNA Gene		19	GC08P056101	15.1308	https://www.genecards.org/cgi-bin/carddisp.pl?gene=CERNA3
BMP2	Bone Morphogenetic Protein 2	Protein Coding	P12643	55	GC20P006767	15.0814	https://www.genecards.org/cgi-bin/carddisp.pl?gene=BMP2
MAPK8	Mitogen-Activated Protein Kinase 8	Protein Coding	P45983	58	GC10P048306	15.0764	https://www.genecards.org/cgi-bin/carddisp.pl?gene=MAPK8
CBS	Cystathionine Beta-Synthase	Protein Coding	P35520	60	GC21M043053	15.0418	https://www.genecards.org/cgi-bin/carddisp.pl?gene=CBS
PTEN	Phosphatase And Tensin Homolog	Protein Coding	P60484	60	GC10P106636	15.0329	https://www.genecards.org/cgi-bin/carddisp.pl?gene=PTEN
GNAS	GNAS Complex Locus	Protein Coding	P84996	58	GC20P058839	15.0274	https://www.genecards.org/cgi-bin/carddisp.pl?gene=GNAS
IL6R	Interleukin 6 Receptor	Protein Coding	P08887	58	GC01P154405	14.9465	https://www.genecards.org/cgi-bin/carddisp.pl?gene=IL6R
CFH	Complement Factor H	Protein Coding	P08603	56	GC01P196621	14.7943	https://www.genecards.org/cgi-bin/carddisp.pl?gene=CFH
KCNQ1OT1	KCNQ1 Opposite Strand/Antisense Transcript 1	RNA Gene		34	GC11M010310	14.7887	https://www.genecards.org/cgi-bin/carddisp.pl?gene=KCNQ1OT1
FN1	Fibronectin 1	Protein Coding	P02751	59	GC02M215360	14.7838	https://www.genecards.org/cgi-bin/carddisp.pl?gene=FN1
NFE2L2	NFE2 Like BZIP Transcription Factor 2	Protein Coding	Q16236	60	GC02M177227	14.7426	https://www.genecards.org/cgi-bin/carddisp.pl?gene=NFE2L2
GHR	Growth Hormone Receptor	Protein Coding	P10912	55	GC05P042429	14.738	https://www.genecards.org/cgi-bin/carddisp.pl?gene=GHR
MAPK1	Mitogen-Activated Protein Kinase 1	Protein Coding	P28482	61	GC22M021759	14.7072	https://www.genecards.org/cgi-bin/carddisp.pl?gene=MAPK1
PIK3CG	Phosphatidylinositol-4,5-Bisphosphate 3-Kinase Catalytic Subunit Gamma	Protein Coding	P48736	57	GC07P106865	14.7021	https://www.genecards.org/cgi-bin/carddisp.pl?gene=PIK3CG
NPY	Neuropeptide Y	Protein Coding	P01303	52	GC07P024290	14.7018	https://www.genecards.org/cgi-bin/carddisp.pl?gene=NPY
MEFV	MEFV Innate Immunity Regulator, Pyrin	Protein Coding	O15553	52	GC16M017438	14.6765	https://www.genecards.org/cgi-bin/carddisp.pl?gene=MEFV
FOXO1	Forkhead Box O1	Protein Coding	Q12778	60	GC13M040555	14.6201	https://www.genecards.org/cgi-bin/carddisp.pl?gene=FOXO1
FOXA2	Forkhead Box A2	Protein Coding	Q9Y261	54	GC20M022581	14.5764	https://www.genecards.org/cgi-bin/carddisp.pl?gene=FOXA2
PGF	Placental Growth Factor	Protein Coding	P49763	53	GC14M074941	14.5558	https://www.genecards.org/cgi-bin/carddisp.pl?gene=PGF
MIR30A	MicroRNA 30a	RNA Gene		26	GC06M071403	14.5347	https://www.genecards.org/cgi-bin/carddisp.pl?gene=MIR30A
MIR20A	MicroRNA 20a	RNA Gene		27	GC13P091659	14.5026	https://www.genecards.org/cgi-bin/carddisp.pl?gene=MIR20A
NR3C1	Nuclear Receptor Subfamily 3 Group C Member 1	Protein Coding	P04150	58	GC05M143277	14.4951	https://www.genecards.org/cgi-bin/carddisp.pl?gene=NR3C1
MT-TF	Mitochondrially Encoded TRNA-Phe (UUU/C)	RNA Gene		20	GCMTP000580	14.489	https://www.genecards.org/cgi-bin/carddisp.pl?gene=MT-TF
GIP	Gastric Inhibitory Polypeptide	Protein Coding	P09681	46	GC17M048958	14.4783	https://www.genecards.org/cgi-bin/carddisp.pl?gene=GIP
NOTCH2	Notch Receptor 2	Protein Coding	Q04721	60	GC01M119911	14.4751	https://www.genecards.org/cgi-bin/carddisp.pl?gene=NOTCH2
GFPT1	Glutamine--Fructose-6-Phosphate Transaminase 1	Protein Coding	Q06210	55	GC02M069319	14.4642	https://www.genecards.org/cgi-bin/carddisp.pl?gene=GFPT1
CPE	Carboxypeptidase E	Protein Coding	P16870	56	GC04P165361	14.4406	https://www.genecards.org/cgi-bin/carddisp.pl?gene=CPE
TNFRSF1A	TNF Receptor Superfamily Member 1A	Protein Coding	P19438	58	GC12M006328	14.4148	https://www.genecards.org/cgi-bin/carddisp.pl?gene=TNFRSF1A
IL1A	Interleukin 1 Alpha	Protein Coding	P01583	54	GC02M112773	14.4052	https://www.genecards.org/cgi-bin/carddisp.pl?gene=IL1A
MIR133B	MicroRNA 133b	RNA Gene		29	GC06P052148	14.3747	https://www.genecards.org/cgi-bin/carddisp.pl?gene=MIR133B
CAMK1D	Calcium/Calmodulin Dependent Protein Kinase ID	Protein Coding	Q8IU85	50	GC10P012349	14.3652	https://www.genecards.org/cgi-bin/carddisp.pl?gene=CAMK1D
PTGS2	Prostaglandin-Endoperoxide Synthase 2	Protein Coding	P35354	58	GC01M186671	14.3033	https://www.genecards.org/cgi-bin/carddisp.pl?gene=PTGS2
LINC02605	Long Intergenic Non-Protein Coding RNA 2605	RNA Gene		19	GC08P078838	14.3013	https://www.genecards.org/cgi-bin/carddisp.pl?gene=LINC02605
MLXIPL	MLX Interacting Protein Like	Protein Coding	Q9NP71	51	GC07M073593	14.2955	https://www.genecards.org/cgi-bin/carddisp.pl?gene=MLXIPL
MIR223	MicroRNA 223	RNA Gene		28	GC0XP066018	14.2796	https://www.genecards.org/cgi-bin/carddisp.pl?gene=MIR223
FGA	Fibrinogen Alpha Chain	Protein Coding	P02671	58	GC04M154583	14.2565	https://www.genecards.org/cgi-bin/carddisp.pl?gene=FGA
APOA5	Apolipoprotein A5	Protein Coding	Q6Q788	51	GC11M116789	14.2546	https://www.genecards.org/cgi-bin/carddisp.pl?gene=APOA5
MLKL	Mixed Lineage Kinase Domain Like Pseudokinase	Protein Coding	Q8NB16	51	GC16M074800	14.1999	https://www.genecards.org/cgi-bin/carddisp.pl?gene=MLKL
FOS	Fos Proto-Oncogene, AP-1 Transcription Factor Subunit	Protein Coding	P01100	59	GC14P075278	14.1972	https://www.genecards.org/cgi-bin/carddisp.pl?gene=FOS
PLA2G7	Phospholipase A2 Group VII	Protein Coding	Q13093	58	GC06M046704	14.1943	https://www.genecards.org/cgi-bin/carddisp.pl?gene=PLA2G7
CD40LG	CD40 Ligand	Protein Coding	P29965	58	GC0XP136649	14.1389	https://www.genecards.org/cgi-bin/carddisp.pl?gene=CD40LG
CASR	Calcium Sensing Receptor	Protein Coding	P41180	60	GC03P122183	14.1174	https://www.genecards.org/cgi-bin/carddisp.pl?gene=CASR
PRL	Prolactin	Protein Coding	P01236	52	GC06M022287	14.1138	https://www.genecards.org/cgi-bin/carddisp.pl?gene=PRL
MIR375	MicroRNA 375	RNA Gene		27	GC02M219001	14.1087	https://www.genecards.org/cgi-bin/carddisp.pl?gene=MIR375
HAMP	Hepcidin Antimicrobial Peptide	Protein Coding	P81172	52	GC19P102946	14.0996	https://www.genecards.org/cgi-bin/carddisp.pl?gene=HAMP
CYP11B2	Cytochrome P450 Family 11 Subfamily B Member 2	Protein Coding	P19099	55	GC08M142910	14.0436	https://www.genecards.org/cgi-bin/carddisp.pl?gene=CYP11B2
IGFBP2	Insulin Like Growth Factor Binding Protein 2	Protein Coding	P18065	52	GC02P216632	14.0232	https://www.genecards.org/cgi-bin/carddisp.pl?gene=IGFBP2
SORD	Sorbitol Dehydrogenase	Protein Coding	Q00796	56	GC15P045023	13.9741	https://www.genecards.org/cgi-bin/carddisp.pl?gene=SORD
APLN	Apelin	Protein Coding	Q9ULZ1	45	GC0XM129645	13.973	https://www.genecards.org/cgi-bin/carddisp.pl?gene=APLN
GNB3	G Protein Subunit Beta 3	Protein Coding	P16520	55	GC12P006839	13.9305	https://www.genecards.org/cgi-bin/carddisp.pl?gene=GNB3
CDC123	Cell Division Cycle 123	Protein Coding	O75794	45	GC10P012195	13.9278	https://www.genecards.org/cgi-bin/carddisp.pl?gene=CDC123
PTPRN2	Protein Tyrosine Phosphatase Receptor Type N2	Protein Coding	Q92932	52	GC07M157539	13.9229	https://www.genecards.org/cgi-bin/carddisp.pl?gene=PTPRN2
SLC30A9	Solute Carrier Family 30 Member 9	Protein Coding	Q6PML9	49	GC04P041992	13.8694	https://www.genecards.org/cgi-bin/carddisp.pl?gene=SLC30A9
PKHD1	PKHD1 Ciliary IPT Domain Containing Fibrocystin/Polyductin	Protein Coding	P08F94	47	GC06M091062	13.8687	https://www.genecards.org/cgi-bin/carddisp.pl?gene=PKHD1
CYP3A4	Cytochrome P450 Family 3 Subfamily A Member 4	Protein Coding	P08684	56	GC07M099985	13.8306	https://www.genecards.org/cgi-bin/carddisp.pl?gene=CYP3A4
PIK3CA	Phosphatidylinositol-4,5-Bisphosphate 3-Kinase Catalytic Subunit Alpha	Protein Coding	P42336	61	GC03P179148	13.8227	https://www.genecards.org/cgi-bin/carddisp.pl?gene=PIK3CA
NFKB1	Nuclear Factor Kappa B Subunit 1	Protein Coding	P19838	61	GC04P102501	13.8209	https://www.genecards.org/cgi-bin/carddisp.pl?gene=NFKB1
HLA-DPB1	Major Histocompatibility Complex, Class II, DP Beta 1	Protein Coding	P04440	53	GC06P125529	13.8017	https://www.genecards.org/cgi-bin/carddisp.pl?gene=HLA-DPB1
SERPINA1	Serpin Family A Member 1	Protein Coding	P01009	58	GC14M094376	13.7566	https://www.genecards.org/cgi-bin/carddisp.pl?gene=SERPINA1
PARP1	Poly(ADP-Ribose) Polymerase 1	Protein Coding	P09874	59	GC01M226360	13.7561	https://www.genecards.org/cgi-bin/carddisp.pl?gene=PARP1
GSK3B	Glycogen Synthase Kinase 3 Beta	Protein Coding	P49841	59	GC03M119821	13.7154	https://www.genecards.org/cgi-bin/carddisp.pl?gene=GSK3B
MIR26B	MicroRNA 26b	RNA Gene		29	GC02P218402	13.6867	https://www.genecards.org/cgi-bin/carddisp.pl?gene=MIR26B
NEAT1	Nuclear Paraspeckle Assembly Transcript 1	RNA Gene		32	GC11P084565	13.6543	https://www.genecards.org/cgi-bin/carddisp.pl?gene=NEAT1
TLR2	Toll Like Receptor 2	Protein Coding	O60603	61	GC04P153684	13.6516	https://www.genecards.org/cgi-bin/carddisp.pl?gene=TLR2
TPO	Thyroid Peroxidase	Protein Coding	P07202	56	GC02P001374	13.6516	https://www.genecards.org/cgi-bin/carddisp.pl?gene=TPO
RARRES2	Retinoic Acid Receptor Responder 2	Protein Coding	Q99969	48	GC07M150333	13.6503	https://www.genecards.org/cgi-bin/carddisp.pl?gene=RARRES2
ADIPOR2	Adiponectin Receptor 2	Protein Coding	Q86V24	49	GC12P001670	13.5823	https://www.genecards.org/cgi-bin/carddisp.pl?gene=ADIPOR2
FAS	Fas Cell Surface Death Receptor	Protein Coding	P25445	58	GC10P106652	13.538	https://www.genecards.org/cgi-bin/carddisp.pl?gene=FAS
PRKAA2	Protein Kinase AMP-Activated Catalytic Subunit Alpha 2	Protein Coding	P54646	58	GC01P056645	13.508	https://www.genecards.org/cgi-bin/carddisp.pl?gene=PRKAA2
FNDC5	Fibronectin Type III Domain Containing 5	Protein Coding	Q8NAU1	42	GC01M033909	13.5059	https://www.genecards.org/cgi-bin/carddisp.pl?gene=FNDC5
SOD3	Superoxide Dismutase 3	Protein Coding	P08294	52	GC04P024798	13.505	https://www.genecards.org/cgi-bin/carddisp.pl?gene=SOD3
MIR132	MicroRNA 132	RNA Gene		29	GC17M002049	13.502	https://www.genecards.org/cgi-bin/carddisp.pl?gene=MIR132
TNFRSF1B	TNF Receptor Superfamily Member 1B	Protein Coding	P20333	57	GC01P014314	13.4665	https://www.genecards.org/cgi-bin/carddisp.pl?gene=TNFRSF1B
TG	Thyroglobulin	Protein Coding	P01266	52	GC08P132866	13.4481	https://www.genecards.org/cgi-bin/carddisp.pl?gene=TG
MOK	MOK Protein Kinase	Protein Coding	Q9UQ07	44	GC14M102214	13.4466	https://www.genecards.org/cgi-bin/carddisp.pl?gene=MOK
KNG1	Kininogen 1	Protein Coding	P01042	57	GC03P186717	13.4356	https://www.genecards.org/cgi-bin/carddisp.pl?gene=KNG1
G6PC1	Glucose-6-Phosphatase Catalytic Subunit 1	Protein Coding	P35575	52	GC17P102970	13.4106	https://www.genecards.org/cgi-bin/carddisp.pl?gene=G6PC1
LCAT	Lecithin-Cholesterol Acyltransferase	Protein Coding	P04180	56	GC16M067939	13.4069	https://www.genecards.org/cgi-bin/carddisp.pl?gene=LCAT
R3HDML-AS1	R3HDML Antisense RNA 1	RNA Gene		16	GC20M044349	13.3222	https://www.genecards.org/cgi-bin/carddisp.pl?gene=R3HDML-AS1
MIR99A	MicroRNA 99a	RNA Gene		28	GC21P016539	13.239	https://www.genecards.org/cgi-bin/carddisp.pl?gene=MIR99A
C4A	Complement C4A (Chido/Rodgers Blood Group)	Protein Coding	P0C0L4	52	GC06P125513	13.219	https://www.genecards.org/cgi-bin/carddisp.pl?gene=C4A
APOL1	Apolipoprotein L1	Protein Coding	O14791	52	GC22P036253	13.2109	https://www.genecards.org/cgi-bin/carddisp.pl?gene=APOL1
ANGPTL8	Angiopoietin Like 8	Protein Coding	Q6UXH0	40	GC19P102350	13.2029	https://www.genecards.org/cgi-bin/carddisp.pl?gene=ANGPTL8
PAPPA	Pappalysin 1	Protein Coding	Q13219	51	GC09P123212	13.1893	https://www.genecards.org/cgi-bin/carddisp.pl?gene=PAPPA
YIPF5	Yip1 Domain Family Member 5	Protein Coding	Q969M3	47	GC05M144158	13.1845	https://www.genecards.org/cgi-bin/carddisp.pl?gene=YIPF5
MIR483	MicroRNA 483	RNA Gene		27	GC11M010289	13.1831	https://www.genecards.org/cgi-bin/carddisp.pl?gene=MIR483
SOCS3	Suppressor Of Cytokine Signaling 3	Protein Coding	O14543	52	GC17M078356	13.1706	https://www.genecards.org/cgi-bin/carddisp.pl?gene=SOCS3
MAPK14	Mitogen-Activated Protein Kinase 14	Protein Coding	Q16539	59	GC06P125627	13.1599	https://www.genecards.org/cgi-bin/carddisp.pl?gene=MAPK14
MTTP	Microsomal Triglyceride Transfer Protein	Protein Coding	P55157	53	GC04P099563	13.0783	https://www.genecards.org/cgi-bin/carddisp.pl?gene=MTTP
MIR146B	MicroRNA 146b	RNA Gene		28	GC10P102436	13.0148	https://www.genecards.org/cgi-bin/carddisp.pl?gene=MIR146B
ITLN1	Intelectin 1	Protein Coding	Q8WWA0	47	GC01M160876	13.0042	https://www.genecards.org/cgi-bin/carddisp.pl?gene=ITLN1
TXNIP	Thioredoxin Interacting Protein	Protein Coding	Q9H3M7	47	GC01M145992	12.9981	https://www.genecards.org/cgi-bin/carddisp.pl?gene=TXNIP
ELMO1	Engulfment And Cell Motility 1	Protein Coding	Q92556	46	GC07M036860	12.9676	https://www.genecards.org/cgi-bin/carddisp.pl?gene=ELMO1
TIMP3	TIMP Metallopeptidase Inhibitor 3	Protein Coding	P35625	52	GC22P064973	12.9492	https://www.genecards.org/cgi-bin/carddisp.pl?gene=TIMP3
KDR	Kinase Insert Domain Receptor	Protein Coding	P35968	62	GC04M055078	12.9486	https://www.genecards.org/cgi-bin/carddisp.pl?gene=KDR
MIR150	MicroRNA 150	RNA Gene		28	GC19M049500	12.9345	https://www.genecards.org/cgi-bin/carddisp.pl?gene=MIR150
AR	Androgen Receptor	Protein Coding	P10275	60	GC0XP067544	12.9209	https://www.genecards.org/cgi-bin/carddisp.pl?gene=AR
HSD11B2	Hydroxysteroid 11-Beta Dehydrogenase 2	Protein Coding	P80365	54	GC16P075819	12.9191	https://www.genecards.org/cgi-bin/carddisp.pl?gene=HSD11B2
ACACB	Acetyl-CoA Carboxylase Beta	Protein Coding	O00763	51	GC12P109116	12.9148	https://www.genecards.org/cgi-bin/carddisp.pl?gene=ACACB
IL1R1	Interleukin 1 Receptor Type 1	Protein Coding	P14778	56	GC02P102136	12.8131	https://www.genecards.org/cgi-bin/carddisp.pl?gene=IL1R1
TIMP1	TIMP Metallopeptidase Inhibitor 1	Protein Coding	P01033	54	GC0XP056576	12.8055	https://www.genecards.org/cgi-bin/carddisp.pl?gene=TIMP1
PNPLA2	Patatin Like Phospholipase Domain Containing 2	Protein Coding	Q96AD5	53	GC11P007403	12.7941	https://www.genecards.org/cgi-bin/carddisp.pl?gene=PNPLA2
MIR143	MicroRNA 143	RNA Gene		30	GC05P150871	12.7932	https://www.genecards.org/cgi-bin/carddisp.pl?gene=MIR143
APOA4	Apolipoprotein A4	Protein Coding	P06727	49	GC11M116820	12.7877	https://www.genecards.org/cgi-bin/carddisp.pl?gene=APOA4
THBS1	Thrombospondin 1	Protein Coding	P07996	54	GC15P039581	12.7813	https://www.genecards.org/cgi-bin/carddisp.pl?gene=THBS1
SMAD5-AS1	SMAD5 Antisense RNA 1	RNA Gene	Q9Y6J3	28	GC05M136129	12.7687	https://www.genecards.org/cgi-bin/carddisp.pl?gene=SMAD5-AS1
TAP2	Transporter 2, ATP Binding Cassette Subfamily B Member	Protein Coding	Q03519	53	GC06M032821	12.7605	https://www.genecards.org/cgi-bin/carddisp.pl?gene=TAP2
TSPAN8	Tetraspanin 8	Protein Coding	P19075	47	GC12M071125	12.7236	https://www.genecards.org/cgi-bin/carddisp.pl?gene=TSPAN8
MIR197	MicroRNA 197	RNA Gene		25	GC01P109598	12.7185	https://www.genecards.org/cgi-bin/carddisp.pl?gene=MIR197
ANGPTL4	Angiopoietin Like 4	Protein Coding	Q9BY76	52	GC19P008363	12.7176	https://www.genecards.org/cgi-bin/carddisp.pl?gene=ANGPTL4
MIR200A	MicroRNA 200a	RNA Gene		27	GC01P011074	12.7172	https://www.genecards.org/cgi-bin/carddisp.pl?gene=MIR200A
SEC61A1	SEC61 Translocon Subunit Alpha 1	Protein Coding	P61619	50	GC03P128051	12.6829	https://www.genecards.org/cgi-bin/carddisp.pl?gene=SEC61A1
TMX2-CTNND1	TMX2-CTNND1 Readthrough (NMD Candidate)	RNA Gene		23	GC11P057712	12.6799	https://www.genecards.org/cgi-bin/carddisp.pl?gene=TMX2-CTNND1
FOXC2	Forkhead Box C2	Protein Coding	Q99958	52	GC16P086657	12.654	https://www.genecards.org/cgi-bin/carddisp.pl?gene=FOXC2
ACP1	Acid Phosphatase 1	Protein Coding	P24666	52	GC02P000750	12.6407	https://www.genecards.org/cgi-bin/carddisp.pl?gene=ACP1
UTS2	Urotensin 2	Protein Coding	O95399	48	GC01M007843	12.632	https://www.genecards.org/cgi-bin/carddisp.pl?gene=UTS2
MICA	MHC Class I Polypeptide-Related Sequence A	Protein Coding	Q29983	47	GC06P031399	12.5792	https://www.genecards.org/cgi-bin/carddisp.pl?gene=MICA
SAA1	Serum Amyloid A1	Protein Coding	P0DJI8	47	GC11P019034	12.545	https://www.genecards.org/cgi-bin/carddisp.pl?gene=SAA1
SREBF1	Sterol Regulatory Element Binding Transcription Factor 1	Protein Coding	P36956	57	GC17M017810	12.5155	https://www.genecards.org/cgi-bin/carddisp.pl?gene=SREBF1
F3	Coagulation Factor III, Tissue Factor	Protein Coding	P13726	54	GC01M094825	12.4967	https://www.genecards.org/cgi-bin/carddisp.pl?gene=F3
F5	Coagulation Factor V	Protein Coding	P12259	56	GC01M169511	12.4885	https://www.genecards.org/cgi-bin/carddisp.pl?gene=F5
GNAS-AS1	GNAS Antisense RNA 1	RNA Gene		30	GC20M058811	12.4796	https://www.genecards.org/cgi-bin/carddisp.pl?gene=GNAS-AS1
MIR181A2	MicroRNA 181a-2	RNA Gene		27	GC09P124692	12.4758	https://www.genecards.org/cgi-bin/carddisp.pl?gene=MIR181A2
CDKN1C	Cyclin Dependent Kinase Inhibitor 1C	Protein Coding	P49918	54	GC11M010313	12.4491	https://www.genecards.org/cgi-bin/carddisp.pl?gene=CDKN1C
ISL1	ISL LIM Homeobox 1	Protein Coding	P61371	52	GC05P051383	12.4462	https://www.genecards.org/cgi-bin/carddisp.pl?gene=ISL1
GPX1	Glutathione Peroxidase 1	Protein Coding	P07203	51	GC03M053491	12.4274	https://www.genecards.org/cgi-bin/carddisp.pl?gene=GPX1
FBN1	Fibrillin 1	Protein Coding	P35555	56	GC15M048408	12.3843	https://www.genecards.org/cgi-bin/carddisp.pl?gene=FBN1
GYS1	Glycogen Synthase 1	Protein Coding	P13807	57	GC19M089180	12.3555	https://www.genecards.org/cgi-bin/carddisp.pl?gene=GYS1
KCNJ5	Potassium Inwardly Rectifying Channel Subfamily J Member 5	Protein Coding	P48544	56	GC11P128891	12.3545	https://www.genecards.org/cgi-bin/carddisp.pl?gene=KCNJ5
TNFSF11	TNF Superfamily Member 11	Protein Coding	O14788	58	GC13P042562	12.3531	https://www.genecards.org/cgi-bin/carddisp.pl?gene=TNFSF11
GPX3	Glutathione Peroxidase 3	Protein Coding	P22352	49	GC05P151366	12.3289	https://www.genecards.org/cgi-bin/carddisp.pl?gene=GPX3
XIST	X Inactive Specific Transcript	RNA Gene		30	GC0XM073820	12.2857	https://www.genecards.org/cgi-bin/carddisp.pl?gene=XIST
PEA15	Proliferation And Apoptosis Adaptor Protein 15	Protein Coding	Q15121	49	GC01P160205	12.2729	https://www.genecards.org/cgi-bin/carddisp.pl?gene=PEA15
MIR23A	MicroRNA 23a	RNA Gene		28	GC19M019649	12.2711	https://www.genecards.org/cgi-bin/carddisp.pl?gene=MIR23A
TFRC	Transferrin Receptor	Protein Coding	P02786	59	GC03M196259	12.2644	https://www.genecards.org/cgi-bin/carddisp.pl?gene=TFRC
HSPD1	Heat Shock Protein Family D (Hsp60) Member 1	Protein Coding	P10809	57	GC02M197486	12.2345	https://www.genecards.org/cgi-bin/carddisp.pl?gene=HSPD1
NPHP4	Nephrocystin 4	Protein Coding	O75161	49	GC01M013082	12.2087	https://www.genecards.org/cgi-bin/carddisp.pl?gene=NPHP4
PLA2R1	Phospholipase A2 Receptor 1	Protein Coding	Q13018	48	GC02M159924	12.1827	https://www.genecards.org/cgi-bin/carddisp.pl?gene=PLA2R1
CD40	CD40 Molecule	Protein Coding	P25942	59	GC20P046118	12.1763	https://www.genecards.org/cgi-bin/carddisp.pl?gene=CD40
CYP27B1	Cytochrome P450 Family 27 Subfamily B Member 1	Protein Coding	O15528	55	GC12M059169	12.1641	https://www.genecards.org/cgi-bin/carddisp.pl?gene=CYP27B1
GC	GC Vitamin D Binding Protein	Protein Coding	P02774	53	GC04M071741	12.1511	https://www.genecards.org/cgi-bin/carddisp.pl?gene=GC
CYP19A1	Cytochrome P450 Family 19 Subfamily A Member 1	Protein Coding	P11511	56	GC15M051208	12.1507	https://www.genecards.org/cgi-bin/carddisp.pl?gene=CYP19A1
COG2	Component Of Oligomeric Golgi Complex 2	Protein Coding	Q14746	48	GC01P230642	12.1361	https://www.genecards.org/cgi-bin/carddisp.pl?gene=COG2
PF4	Platelet Factor 4	Protein Coding	P02776	49	GC04M073980	12.094	https://www.genecards.org/cgi-bin/carddisp.pl?gene=PF4
NOS1	Nitric Oxide Synthase 1	Protein Coding	P29475	57	GC12M117208	12.0826	https://www.genecards.org/cgi-bin/carddisp.pl?gene=NOS1
SERPINC1	Serpin Family C Member 1	Protein Coding	P01008	58	GC01M174899	12.0813	https://www.genecards.org/cgi-bin/carddisp.pl?gene=SERPINC1
CNR1	Cannabinoid Receptor 1	Protein Coding	P21554	55	GC06M088139	12.0374	https://www.genecards.org/cgi-bin/carddisp.pl?gene=CNR1
LMX1B	LIM Homeobox Transcription Factor 1 Beta	Protein Coding	O60663	52	GC09P126653	11.9856	https://www.genecards.org/cgi-bin/carddisp.pl?gene=LMX1B
PDGFB	Platelet Derived Growth Factor Subunit B	Protein Coding	P01127	60	GC22M075721	11.9788	https://www.genecards.org/cgi-bin/carddisp.pl?gene=PDGFB
CLEC16A	C-Type Lectin Domain Containing 16A	Protein Coding	Q2KHT3	46	GC16P010944	11.8944	https://www.genecards.org/cgi-bin/carddisp.pl?gene=CLEC16A
TFR2	Transferrin Receptor 2	Protein Coding	Q9UP52	53	GC07M100620	11.8751	https://www.genecards.org/cgi-bin/carddisp.pl?gene=TFR2
ALDH2	Aldehyde Dehydrogenase 2 Family Member	Protein Coding	P05091	59	GC12P111766	11.8427	https://www.genecards.org/cgi-bin/carddisp.pl?gene=ALDH2
GIPR	Gastric Inhibitory Polypeptide Receptor	Protein Coding	P48546	52	GC19P045668	11.8135	https://www.genecards.org/cgi-bin/carddisp.pl?gene=GIPR
NR0B2	Nuclear Receptor Subfamily 0 Group B Member 2	Protein Coding	Q15466	49	GC01M030568	11.7723	https://www.genecards.org/cgi-bin/carddisp.pl?gene=NR0B2
SMAD3	SMAD Family Member 3	Protein Coding	P84022	61	GC15P067063	11.7685	https://www.genecards.org/cgi-bin/carddisp.pl?gene=SMAD3
MIR210	MicroRNA 210	RNA Gene		28	GC11M010207	11.7455	https://www.genecards.org/cgi-bin/carddisp.pl?gene=MIR210
ATRIP	ATR Interacting Protein	Protein Coding	Q8WXE1	51	GC03P055961	11.7322	https://www.genecards.org/cgi-bin/carddisp.pl?gene=ATRIP
MIR142	MicroRNA 142	RNA Gene		28	GC17M058331	11.7224	https://www.genecards.org/cgi-bin/carddisp.pl?gene=MIR142
ADAMTS9	ADAM Metallopeptidase With Thrombospondin Type 1 Motif 9	Protein Coding	Q9P2N4	48	GC03M064501	11.6948	https://www.genecards.org/cgi-bin/carddisp.pl?gene=ADAMTS9
MIR221	MicroRNA 221	RNA Gene		27	GC0XM045746	11.691	https://www.genecards.org/cgi-bin/carddisp.pl?gene=MIR221
TAP1	Transporter 1, ATP Binding Cassette Subfamily B Member	Protein Coding	Q03518	56	GC06M090809	11.6703	https://www.genecards.org/cgi-bin/carddisp.pl?gene=TAP1
SH2B3	SH2B Adaptor Protein 3	Protein Coding	Q9UQQ2	54	GC12P111405	11.6533	https://www.genecards.org/cgi-bin/carddisp.pl?gene=SH2B3
VTN	Vitronectin	Protein Coding	P04004	52	GC17M071093	11.6234	https://www.genecards.org/cgi-bin/carddisp.pl?gene=VTN
FGB	Fibrinogen Beta Chain	Protein Coding	P02675	55	GC04P154678	11.5859	https://www.genecards.org/cgi-bin/carddisp.pl?gene=FGB
MIR134	MicroRNA 134	RNA Gene		25	GC14P115589	11.5541	https://www.genecards.org/cgi-bin/carddisp.pl?gene=MIR134
JUN	Jun Proto-Oncogene, AP-1 Transcription Factor Subunit	Protein Coding	P05412	58	GC01M058780	11.5521	https://www.genecards.org/cgi-bin/carddisp.pl?gene=JUN
APRT	Adenine Phosphoribosyltransferase	Protein Coding	P07741	55	GC16M088810	11.524	https://www.genecards.org/cgi-bin/carddisp.pl?gene=APRT
EGF	Epidermal Growth Factor	Protein Coding	P01133	60	GC04P109912	11.5193	https://www.genecards.org/cgi-bin/carddisp.pl?gene=EGF
BBS1	Bardet-Biedl Syndrome 1	Protein Coding	Q8NFJ9	48	GC11P084657	11.5141	https://www.genecards.org/cgi-bin/carddisp.pl?gene=BBS1
MFN2	Mitofusin 2	Protein Coding	O95140	57	GC01P011980	11.5047	https://www.genecards.org/cgi-bin/carddisp.pl?gene=MFN2
CLU	Clusterin	Protein Coding	P10909	56	GC08M027596	11.4966	https://www.genecards.org/cgi-bin/carddisp.pl?gene=CLU
MGAM	Maltase-Glucoamylase	Protein Coding	O43451	52	GC07P157505	11.4759	https://www.genecards.org/cgi-bin/carddisp.pl?gene=MGAM
CLCNKB	Chloride Voltage-Gated Channel Kb	Protein Coding	P51801	51	GC01P019581	11.4747	https://www.genecards.org/cgi-bin/carddisp.pl?gene=CLCNKB
TREX1	Three Prime Repair Exonuclease 1	Protein Coding	Q9NSU2	51	GC03P055966	11.4406	https://www.genecards.org/cgi-bin/carddisp.pl?gene=TREX1
FGF23	Fibroblast Growth Factor 23	Protein Coding	Q9GZV9	55	GC12M004368	11.4403	https://www.genecards.org/cgi-bin/carddisp.pl?gene=FGF23
PLG	Plasminogen	Protein Coding	P00747	58	GC06P160702	11.4252	https://www.genecards.org/cgi-bin/carddisp.pl?gene=PLG
SERPINA12	Serpin Family A Member 12	Protein Coding	Q8IW75	48	GC14M094487	11.4163	https://www.genecards.org/cgi-bin/carddisp.pl?gene=SERPINA12
ACTN4	Actinin Alpha 4	Protein Coding	O43707	55	GC19P038647	11.3875	https://www.genecards.org/cgi-bin/carddisp.pl?gene=ACTN4
LRP2	LDL Receptor Related Protein 2	Protein Coding	P98164	57	GC02M169127	11.3683	https://www.genecards.org/cgi-bin/carddisp.pl?gene=LRP2
CASP3	Caspase 3	Protein Coding	P42574	58	GC04M184627	11.3561	https://www.genecards.org/cgi-bin/carddisp.pl?gene=CASP3
GSTT1	Glutathione S-Transferase Theta 1	Protein Coding	P30711	41	GC22Mi00270	11.3549	https://www.genecards.org/cgi-bin/carddisp.pl?gene=GSTT1
MIR130A	MicroRNA 130a	RNA Gene		28	GC11P057641	11.3474	https://www.genecards.org/cgi-bin/carddisp.pl?gene=MIR130A
CREB1	CAMP Responsive Element Binding Protein 1	Protein Coding	P16220	58	GC02P207529	11.3279	https://www.genecards.org/cgi-bin/carddisp.pl?gene=CREB1
LRP5	LDL Receptor Related Protein 5	Protein Coding	O75197	58	GC11P068298	11.3209	https://www.genecards.org/cgi-bin/carddisp.pl?gene=LRP5
CXCL12	C-X-C Motif Chemokine Ligand 12	Protein Coding	P48061	54	GC10M044370	11.3128	https://www.genecards.org/cgi-bin/carddisp.pl?gene=CXCL12
HMGB1	High Mobility Group Box 1	Protein Coding	P09429	57	GC13M030456	11.3013	https://www.genecards.org/cgi-bin/carddisp.pl?gene=HMGB1
HSPA4	Heat Shock Protein Family A (Hsp70) Member 4	Protein Coding	P34932	51	GC05P133062	11.2993	https://www.genecards.org/cgi-bin/carddisp.pl?gene=HSPA4
MIA3	MIA SH3 Domain ER Export Factor 3	Protein Coding	Q5JRA6	46	GC01P222618	11.27	https://www.genecards.org/cgi-bin/carddisp.pl?gene=MIA3
PPARD	Peroxisome Proliferator Activated Receptor Delta	Protein Coding	Q03181	54	GC06P125613	11.2612	https://www.genecards.org/cgi-bin/carddisp.pl?gene=PPARD
CD2AP	CD2 Associated Protein	Protein Coding	Q9Y5K6	51	GC06P125738	11.2611	https://www.genecards.org/cgi-bin/carddisp.pl?gene=CD2AP
PTPN3	Protein Tyrosine Phosphatase Non-Receptor Type 3	Protein Coding	P26045	51	GC09M109375	11.2564	https://www.genecards.org/cgi-bin/carddisp.pl?gene=PTPN3
GLA	Galactosidase Alpha	Protein Coding	P06280	58	GC0XM101393	11.2494	https://www.genecards.org/cgi-bin/carddisp.pl?gene=GLA
NR1H2	Nuclear Receptor Subfamily 1 Group H Member 2	Protein Coding	P55055	54	GC19P050329	11.2484	https://www.genecards.org/cgi-bin/carddisp.pl?gene=NR1H2
NGF	Nerve Growth Factor	Protein Coding	P01138	60	GC01M115285	11.2405	https://www.genecards.org/cgi-bin/carddisp.pl?gene=NGF
MT-ND4	Mitochondrially Encoded NADH:Ubiquinone Oxidoreductase Core Subunit 4	Protein Coding	P03905	40	GCMTP010762	11.2357	https://www.genecards.org/cgi-bin/carddisp.pl?gene=MT-ND4
APOC2	Apolipoprotein C2	Protein Coding	P02655	52	GC19P103272	11.2219	https://www.genecards.org/cgi-bin/carddisp.pl?gene=APOC2
MT-ND5	Mitochondrially Encoded NADH:Ubiquinone Oxidoreductase Core Subunit 5	Protein Coding	P03915	41	GCMTP012339	11.1943	https://www.genecards.org/cgi-bin/carddisp.pl?gene=MT-ND5
NR3C2	Nuclear Receptor Subfamily 3 Group C Member 2	Protein Coding	P08235	55	GC04M148078	11.169	https://www.genecards.org/cgi-bin/carddisp.pl?gene=NR3C2
CEP290	Centrosomal Protein 290	Protein Coding	O15078	50	GC12M088049	11.1612	https://www.genecards.org/cgi-bin/carddisp.pl?gene=CEP290
NOX4	NADPH Oxidase 4	Protein Coding	Q9NPH5	51	GC11M089324	11.16	https://www.genecards.org/cgi-bin/carddisp.pl?gene=NOX4
FASLG	Fas Ligand	Protein Coding	P48023	57	GC01P172659	11.1447	https://www.genecards.org/cgi-bin/carddisp.pl?gene=FASLG
PWAR1	Prader Willi/Angelman Region RNA 1	RNA Gene		21	GC15P025135	11.1443	https://www.genecards.org/cgi-bin/carddisp.pl?gene=PWAR1
SLC41A1	Solute Carrier Family 41 Member 1	Protein Coding	Q8IVJ1	48	GC01M205789	11.0922	https://www.genecards.org/cgi-bin/carddisp.pl?gene=SLC41A1
MIRLET7C	MicroRNA Let-7c	RNA Gene		28	GC21P017033	11.0848	https://www.genecards.org/cgi-bin/carddisp.pl?gene=MIRLET7C
PCK2	Phosphoenolpyruvate Carboxykinase 2, Mitochondrial	Protein Coding	Q16822	54	GC14P024094	11.0476	https://www.genecards.org/cgi-bin/carddisp.pl?gene=PCK2
HPRT1	Hypoxanthine Phosphoribosyltransferase 1	Protein Coding	P00492	57	GC0XP134460	11.0335	https://www.genecards.org/cgi-bin/carddisp.pl?gene=HPRT1
MIRLET7D	MicroRNA Let-7d	RNA Gene		29	GC09P094178	11.021	https://www.genecards.org/cgi-bin/carddisp.pl?gene=MIRLET7D
HSD11B1	Hydroxysteroid 11-Beta Dehydrogenase 1	Protein Coding	P28845	59	GC01P209686	10.9633	https://www.genecards.org/cgi-bin/carddisp.pl?gene=HSD11B1
PDCD1	Programmed Cell Death 1	Protein Coding	Q15116	56	GC02M241849	10.9614	https://www.genecards.org/cgi-bin/carddisp.pl?gene=PDCD1
SLC5A1	Solute Carrier Family 5 Member 1	Protein Coding	P13866	55	GC22P032043	10.9606	https://www.genecards.org/cgi-bin/carddisp.pl?gene=SLC5A1
TAB2	TGF-Beta Activated Kinase 1 (MAP3K7) Binding Protein 2	Protein Coding	Q9NYJ8	57	GC06P149218	10.947	https://www.genecards.org/cgi-bin/carddisp.pl?gene=TAB2
CYP2E1	Cytochrome P450 Family 2 Subfamily E Member 1	Protein Coding	P05181	54	GC10P133520	10.9411	https://www.genecards.org/cgi-bin/carddisp.pl?gene=CYP2E1
PTPN2	Protein Tyrosine Phosphatase Non-Receptor Type 2	Protein Coding	P17706	55	GC18M032971	10.9072	https://www.genecards.org/cgi-bin/carddisp.pl?gene=PTPN2
GFPT2	Glutamine-Fructose-6-Phosphate Transaminase 2	Protein Coding	O94808	48	GC05M180300	10.8812	https://www.genecards.org/cgi-bin/carddisp.pl?gene=GFPT2
PRKCA	Protein Kinase C Alpha	Protein Coding	P17252	59	GC17P066302	10.8751	https://www.genecards.org/cgi-bin/carddisp.pl?gene=PRKCA
MMP3	Matrix Metallopeptidase 3	Protein Coding	P08254	58	GC11M102835	10.8606	https://www.genecards.org/cgi-bin/carddisp.pl?gene=MMP3
XBP1	X-Box Binding Protein 1	Protein Coding	P17861	55	GC22M028794	10.8491	https://www.genecards.org/cgi-bin/carddisp.pl?gene=XBP1
PCSK9	Proprotein Convertase Subtilisin/Kexin Type 9	Protein Coding	Q8NBP7	58	GC01P055039	10.8087	https://www.genecards.org/cgi-bin/carddisp.pl?gene=PCSK9
MIR181A1	MicroRNA 181a-1	RNA Gene		25	GC01M198860	10.7991	https://www.genecards.org/cgi-bin/carddisp.pl?gene=MIR181A1
MIR423	MicroRNA 423	RNA Gene		25	GC17P030117	10.7988	https://www.genecards.org/cgi-bin/carddisp.pl?gene=MIR423
MT-ATP6	Mitochondrially Encoded ATP Synthase Membrane Subunit 6	Protein Coding	P00846	41	GCMTP008531	10.7912	https://www.genecards.org/cgi-bin/carddisp.pl?gene=MT-ATP6
SLC17A5	Solute Carrier Family 17 Member 5	Protein Coding	Q9NRA2	54	GC06M073593	10.79	https://www.genecards.org/cgi-bin/carddisp.pl?gene=SLC17A5
NPHP1	Nephrocystin 1	Protein Coding	O15259	52	GC02M110122	10.7799	https://www.genecards.org/cgi-bin/carddisp.pl?gene=NPHP1
ITGA2	Integrin Subunit Alpha 2	Protein Coding	P17301	54	GC05P052989	10.7669	https://www.genecards.org/cgi-bin/carddisp.pl?gene=ITGA2
GLO1	Glyoxalase I	Protein Coding	Q04760	54	GC06M090895	10.7642	https://www.genecards.org/cgi-bin/carddisp.pl?gene=GLO1
FAM167A	Family With Sequence Similarity 167 Member A	Protein Coding	Q96KS9	44	GC08M011421	10.7626	https://www.genecards.org/cgi-bin/carddisp.pl?gene=FAM167A
PRSS1	Serine Protease 1	Protein Coding	P07477	52	GC07P155693	10.7586	https://www.genecards.org/cgi-bin/carddisp.pl?gene=PRSS1
RAC1	Rac Family Small GTPase 1	Protein Coding	P63000	57	GC07P010187	10.7447	https://www.genecards.org/cgi-bin/carddisp.pl?gene=RAC1
EGFR	Epidermal Growth Factor Receptor	Protein Coding	P00533	63	GC07P055019	10.7422	https://www.genecards.org/cgi-bin/carddisp.pl?gene=EGFR
PSMB8	Proteasome 20S Subunit Beta 8	Protein Coding	P28062	58	GC06M032840	10.7366	https://www.genecards.org/cgi-bin/carddisp.pl?gene=PSMB8
IL15	Interleukin 15	Protein Coding	P40933	51	GC04P141636	10.7301	https://www.genecards.org/cgi-bin/carddisp.pl?gene=IL15
MIR15B	MicroRNA 15b	RNA Gene		27	GC03P160404	10.7213	https://www.genecards.org/cgi-bin/carddisp.pl?gene=MIR15B
XDH	Xanthine Dehydrogenase	Protein Coding	P47989	56	GC02M031334	10.6451	https://www.genecards.org/cgi-bin/carddisp.pl?gene=XDH
PAX6	Paired Box 6	Protein Coding	P26367	56	GC11M031784	10.5963	https://www.genecards.org/cgi-bin/carddisp.pl?gene=PAX6
MIR22	MicroRNA 22	RNA Gene		29	GC17M001713	10.5955	https://www.genecards.org/cgi-bin/carddisp.pl?gene=MIR22
TH	Tyrosine Hydroxylase	Protein Coding	P07101	59	GC11M002163	10.5819	https://www.genecards.org/cgi-bin/carddisp.pl?gene=TH
CYP1A2	Cytochrome P450 Family 1 Subfamily A Member 2	Protein Coding	P05177	54	GC15P074748	10.5777	https://www.genecards.org/cgi-bin/carddisp.pl?gene=CYP1A2
SCARB1	Scavenger Receptor Class B Member 1	Protein Coding	Q8WTV0	56	GC12M124776	10.5753	https://www.genecards.org/cgi-bin/carddisp.pl?gene=SCARB1
MIR23B	MicroRNA 23b	RNA Gene		27	GC09P095085	10.5626	https://www.genecards.org/cgi-bin/carddisp.pl?gene=MIR23B
IGF2R	Insulin Like Growth Factor 2 Receptor	Protein Coding	P11717	55	GC06P159969	10.5538	https://www.genecards.org/cgi-bin/carddisp.pl?gene=IGF2R
MAPK10	Mitogen-Activated Protein Kinase 10	Protein Coding	P53779	55	GC04M085990	10.5468	https://www.genecards.org/cgi-bin/carddisp.pl?gene=MAPK10
APOC1	Apolipoprotein C1	Protein Coding	P02654	49	GC19P044914	10.5442	https://www.genecards.org/cgi-bin/carddisp.pl?gene=APOC1
PKD1	Polycystin 1, Transient Receptor Potential Channel Interacting	Protein Coding	P98161	54	GC16M017307	10.5328	https://www.genecards.org/cgi-bin/carddisp.pl?gene=PKD1
G6PD	Glucose-6-Phosphate Dehydrogenase	Protein Coding	P11413	59	GC0XM154593	10.5125	https://www.genecards.org/cgi-bin/carddisp.pl?gene=G6PD
BMP7	Bone Morphogenetic Protein 7	Protein Coding	P18075	55	GC20M057168	10.5036	https://www.genecards.org/cgi-bin/carddisp.pl?gene=BMP7
SLC12A1	Solute Carrier Family 12 Member 1	Protein Coding	Q13621	56	GC15P148289	10.4799	https://www.genecards.org/cgi-bin/carddisp.pl?gene=SLC12A1
GSR	Glutathione-Disulfide Reductase	Protein Coding	P00390	58	GC08M030678	10.4469	https://www.genecards.org/cgi-bin/carddisp.pl?gene=GSR
BAIAP2L1	BAR/IMD Domain Containing Adaptor Protein 2 Like 1	Protein Coding	Q9UHR4	47	GC07M098294	10.4262	https://www.genecards.org/cgi-bin/carddisp.pl?gene=BAIAP2L1
CDKN3	Cyclin Dependent Kinase Inhibitor 3	Protein Coding	Q16667	50	GC14P054398	10.423	https://www.genecards.org/cgi-bin/carddisp.pl?gene=CDKN3
MIR15A	MicroRNA 15a	RNA Gene		23	GC13M050049	10.3935	https://www.genecards.org/cgi-bin/carddisp.pl?gene=MIR15A
MIR93	MicroRNA 93	RNA Gene		28	GC07M104746	10.3843	https://www.genecards.org/cgi-bin/carddisp.pl?gene=MIR93
COQ8B	Coenzyme Q8B	Protein Coding	Q96D53	48	GC19M088894	10.3614	https://www.genecards.org/cgi-bin/carddisp.pl?gene=COQ8B
TERT	Telomerase Reverse Transcriptase	Protein Coding	O14746	60	GC05M001253	10.361	https://www.genecards.org/cgi-bin/carddisp.pl?gene=TERT
HDAC9	Histone Deacetylase 9	Protein Coding	Q9UKV0	58	GC07P018086	10.3605	https://www.genecards.org/cgi-bin/carddisp.pl?gene=HDAC9
MT-CO1	Mitochondrially Encoded Cytochrome C Oxidase I	Protein Coding	P00395	41	GCMTP005906	10.3593	https://www.genecards.org/cgi-bin/carddisp.pl?gene=MT-CO1
MIR33B	MicroRNA 33b	RNA Gene		25	GC17M017813	10.3275	https://www.genecards.org/cgi-bin/carddisp.pl?gene=MIR33B
HAVCR1	Hepatitis A Virus Cellular Receptor 1	Protein Coding	Q96D42	50	GC05M157028	10.3254	https://www.genecards.org/cgi-bin/carddisp.pl?gene=HAVCR1
ATF6	Activating Transcription Factor 6	Protein Coding	P18850	57	GC01P161766	10.3192	https://www.genecards.org/cgi-bin/carddisp.pl?gene=ATF6
BRAF	B-Raf Proto-Oncogene, Serine/Threonine Kinase	Protein Coding	P15056	62	GC07M140762	10.3167	https://www.genecards.org/cgi-bin/carddisp.pl?gene=BRAF
SLC2A3	Solute Carrier Family 2 Member 3	Protein Coding	P11169	56	GC12M007919	10.3063	https://www.genecards.org/cgi-bin/carddisp.pl?gene=SLC2A3
ONECUT1	One Cut Homeobox 1	Protein Coding	Q9UBC0	49	GC15M144161	10.1772	https://www.genecards.org/cgi-bin/carddisp.pl?gene=ONECUT1
SYNPO	Synaptopodin	Protein Coding	Q8N3V7	47	GC05P150936	10.1545	https://www.genecards.org/cgi-bin/carddisp.pl?gene=SYNPO
MIR127	MicroRNA 127	RNA Gene		28	GC14P114594	10.1281	https://www.genecards.org/cgi-bin/carddisp.pl?gene=MIR127
SCARB2	Scavenger Receptor Class B Member 2	Protein Coding	Q14108	54	GC04M076158	10.1178	https://www.genecards.org/cgi-bin/carddisp.pl?gene=SCARB2
MIRLET7B	MicroRNA Let-7b	RNA Gene		27	GC22P065374	10.1103	https://www.genecards.org/cgi-bin/carddisp.pl?gene=MIRLET7B
NOD2	Nucleotide Binding Oligomerization Domain Containing 2	Protein Coding	Q9HC29	56	GC16P050693	10.0582	https://www.genecards.org/cgi-bin/carddisp.pl?gene=NOD2
MIR214	MicroRNA 214	RNA Gene		29	GC01M172234	10.0545	https://www.genecards.org/cgi-bin/carddisp.pl?gene=MIR214
SRC	SRC Proto-Oncogene, Non-Receptor Tyrosine Kinase	Protein Coding	P12931	60	GC20P037344	10.0309	https://www.genecards.org/cgi-bin/carddisp.pl?gene=SRC
EXT2	Exostosin Glycosyltransferase 2	Protein Coding	Q93063	54	GC11P044095	10.0236	https://www.genecards.org/cgi-bin/carddisp.pl?gene=EXT2
ADD1	Adducin 1	Protein Coding	P35611	53	GC04P003098	10.012	https://www.genecards.org/cgi-bin/carddisp.pl?gene=ADD1
CYP2D6	Cytochrome P450 Family 2 Subfamily D Member 6	Protein Coding	P10635	55	GC22M042126	9.99273	https://www.genecards.org/cgi-bin/carddisp.pl?gene=CYP2D6
MIR215	MicroRNA 215	RNA Gene		25	GC01M220117	9.98179	https://www.genecards.org/cgi-bin/carddisp.pl?gene=MIR215
MIR34C	MicroRNA 34c	RNA Gene		28	GC11P112372	9.97835	https://www.genecards.org/cgi-bin/carddisp.pl?gene=MIR34C
ADRB1	Adrenoceptor Beta 1	Protein Coding	P08588	57	GC10P114046	9.97091	https://www.genecards.org/cgi-bin/carddisp.pl?gene=ADRB1
ABCG1	ATP Binding Cassette Subfamily G Member 1	Protein Coding	P45844	51	GC21P042199	9.96174	https://www.genecards.org/cgi-bin/carddisp.pl?gene=ABCG1
MIR27B	MicroRNA 27b	RNA Gene		28	GC09P098562	9.95909	https://www.genecards.org/cgi-bin/carddisp.pl?gene=MIR27B
PIGR	Polymeric Immunoglobulin Receptor	Protein Coding	P01833	49	GC01M206928	9.94341	https://www.genecards.org/cgi-bin/carddisp.pl?gene=PIGR
TSC1	TSC Complex Subunit 1	Protein Coding	Q92574	56	GC09M132891	9.89718	https://www.genecards.org/cgi-bin/carddisp.pl?gene=TSC1
PCSK2	Proprotein Convertase Subtilisin/Kexin Type 2	Protein Coding	P16519	52	GC20P017226	9.86856	https://www.genecards.org/cgi-bin/carddisp.pl?gene=PCSK2
BBS2	Bardet-Biedl Syndrome 2	Protein Coding	Q9BXC9	50	GC16M056467	9.85829	https://www.genecards.org/cgi-bin/carddisp.pl?gene=BBS2
GDF15	Growth Differentiation Factor 15	Protein Coding	Q99988	51	GC19P102651	9.85105	https://www.genecards.org/cgi-bin/carddisp.pl?gene=GDF15
APOH	Apolipoprotein H	Protein Coding	P02749	53	GC17M066212	9.84897	https://www.genecards.org/cgi-bin/carddisp.pl?gene=APOH
ENG	Endoglin	Protein Coding	P17813	57	GC09M127815	9.84884	https://www.genecards.org/cgi-bin/carddisp.pl?gene=ENG
SLC30A10	Solute Carrier Family 30 Member 10	Protein Coding	Q6XR72	50	GC01M219685	9.84839	https://www.genecards.org/cgi-bin/carddisp.pl?gene=SLC30A10
APOM	Apolipoprotein M	Protein Coding	O95445	48	GC06P125499	9.84007	https://www.genecards.org/cgi-bin/carddisp.pl?gene=APOM
PRKCZ	Protein Kinase C Zeta	Protein Coding	Q05513	56	GC01P011129	9.83816	https://www.genecards.org/cgi-bin/carddisp.pl?gene=PRKCZ
SP1	Sp1 Transcription Factor	Protein Coding	P08047	55	GC12P053380	9.83814	https://www.genecards.org/cgi-bin/carddisp.pl?gene=SP1
CCK	Cholecystokinin	Protein Coding	P06307	51	GC03M042274	9.81893	https://www.genecards.org/cgi-bin/carddisp.pl?gene=CCK
POLG	DNA Polymerase Gamma, Catalytic Subunit	Protein Coding	P54098	56	GC15M144938	9.80055	https://www.genecards.org/cgi-bin/carddisp.pl?gene=POLG
PRKCD	Protein Kinase C Delta	Protein Coding	Q05655	60	GC03P053156	9.79942	https://www.genecards.org/cgi-bin/carddisp.pl?gene=PRKCD
REG1A	Regenerating Family Member 1 Alpha	Protein Coding	P05451	49	GC02P079120	9.79711	https://www.genecards.org/cgi-bin/carddisp.pl?gene=REG1A
CISH	Cytokine Inducible SH2 Containing Protein	Protein Coding	Q9NSE2	54	GC03M053572	9.79697	https://www.genecards.org/cgi-bin/carddisp.pl?gene=CISH
GREM1	Gremlin 1, DAN Family BMP Antagonist	Protein Coding	O60565	52	GC15P147892	9.79522	https://www.genecards.org/cgi-bin/carddisp.pl?gene=GREM1
SCT	Secretin	Protein Coding	P09683	42	GC11M000626	9.79386	https://www.genecards.org/cgi-bin/carddisp.pl?gene=SCT
HBB	Hemoglobin Subunit Beta	Protein Coding	P68871	54	GC11M010416	9.79195	https://www.genecards.org/cgi-bin/carddisp.pl?gene=HBB
MIR199B	MicroRNA 199b	RNA Gene		26	GC09M128244	9.78026	https://www.genecards.org/cgi-bin/carddisp.pl?gene=MIR199B
JAK2	Janus Kinase 2	Protein Coding	O60674	62	GC09P004985	9.77244	https://www.genecards.org/cgi-bin/carddisp.pl?gene=JAK2
ZMPSTE24	Zinc Metallopeptidase STE24	Protein Coding	O75844	50	GC01P040258	9.7516	https://www.genecards.org/cgi-bin/carddisp.pl?gene=ZMPSTE24
CYP2C9	Cytochrome P450 Family 2 Subfamily C Member 9	Protein Coding	P11712	55	GC10P094938	9.71444	https://www.genecards.org/cgi-bin/carddisp.pl?gene=CYP2C9
ANGPT1	Angiopoietin 1	Protein Coding	Q15389	54	GC08M107246	9.7102	https://www.genecards.org/cgi-bin/carddisp.pl?gene=ANGPT1
SHC1	SHC Adaptor Protein 1	Protein Coding	P29353	52	GC01M154962	9.70987	https://www.genecards.org/cgi-bin/carddisp.pl?gene=SHC1
IL13	Interleukin 13	Protein Coding	P35225	52	GC05P132656	9.70582	https://www.genecards.org/cgi-bin/carddisp.pl?gene=IL13
MIR193A	MicroRNA 193a	RNA Gene		27	GC17P031559	9.69621	https://www.genecards.org/cgi-bin/carddisp.pl?gene=MIR193A
LNPEP	Leucyl And Cystinyl Aminopeptidase	Protein Coding	Q9UIQ6	54	GC05P096935	9.69079	https://www.genecards.org/cgi-bin/carddisp.pl?gene=LNPEP
PAX2	Paired Box 2	Protein Coding	Q02962	55	GC10P100735	9.66539	https://www.genecards.org/cgi-bin/carddisp.pl?gene=PAX2
ATRIP-TREX1	ATRIP-TREX1 Readthrough	RNA Gene		14	GC03P055962	9.65138	https://www.genecards.org/cgi-bin/carddisp.pl?gene=ATRIP-TREX1
SMAD2	SMAD Family Member 2	Protein Coding	Q15796	61	GC18M047809	9.64892	https://www.genecards.org/cgi-bin/carddisp.pl?gene=SMAD2
ANXA5	Annexin A5	Protein Coding	P08758	56	GC04M121667	9.64725	https://www.genecards.org/cgi-bin/carddisp.pl?gene=ANXA5
MIR320A	MicroRNA 320a	RNA Gene		28	GC08M022301	9.63517	https://www.genecards.org/cgi-bin/carddisp.pl?gene=MIR320A
TRIB3	Tribbles Pseudokinase 3	Protein Coding	Q96RU7	50	GC20P000361	9.6328	https://www.genecards.org/cgi-bin/carddisp.pl?gene=TRIB3
MYD88	MYD88 Innate Immune Signal Transduction Adaptor	Protein Coding	Q99836	57	GC03P038257	9.63174	https://www.genecards.org/cgi-bin/carddisp.pl?gene=MYD88
BCL2	BCL2 Apoptosis Regulator	Protein Coding	P10415	59	GC18M063123	9.6285	https://www.genecards.org/cgi-bin/carddisp.pl?gene=BCL2
FGFR1	Fibroblast Growth Factor Receptor 1	Protein Coding	P11362	63	GC08M038400	9.61266	https://www.genecards.org/cgi-bin/carddisp.pl?gene=FGFR1
PRKAB1	Protein Kinase AMP-Activated Non-Catalytic Subunit Beta 1	Protein Coding	Q9Y478	56	GC12P119667	9.60473	https://www.genecards.org/cgi-bin/carddisp.pl?gene=PRKAB1
COL4A2	Collagen Type IV Alpha 2 Chain	Protein Coding	P08572	55	GC13P110305	9.59439	https://www.genecards.org/cgi-bin/carddisp.pl?gene=COL4A2
EDNRA	Endothelin Receptor Type A	Protein Coding	P25101	58	GC04P147480	9.56612	https://www.genecards.org/cgi-bin/carddisp.pl?gene=EDNRA
MIRLET7A1	MicroRNA Let-7a-1	RNA Gene		29	GC09P094175	9.55033	https://www.genecards.org/cgi-bin/carddisp.pl?gene=MIRLET7A1
CTSB	Cathepsin B	Protein Coding	P07858	60	GC08M011842	9.548	https://www.genecards.org/cgi-bin/carddisp.pl?gene=CTSB
INPPL1	Inositol Polyphosphate Phosphatase Like 1	Protein Coding	O15357	56	GC11P072223	9.53117	https://www.genecards.org/cgi-bin/carddisp.pl?gene=INPPL1
EP300	E1A Binding Protein P300	Protein Coding	Q09472	61	GC22P065232	9.53031	https://www.genecards.org/cgi-bin/carddisp.pl?gene=EP300
IGFBP7	Insulin Like Growth Factor Binding Protein 7	Protein Coding	Q16270	54	GC04M057030	9.52844	https://www.genecards.org/cgi-bin/carddisp.pl?gene=IGFBP7
OLR1	Oxidized Low Density Lipoprotein Receptor 1	Protein Coding	P78380	51	GC12M028037	9.52723	https://www.genecards.org/cgi-bin/carddisp.pl?gene=OLR1
SLC22A2	Solute Carrier Family 22 Member 2	Protein Coding	O15244	52	GC06M160217	9.52592	https://www.genecards.org/cgi-bin/carddisp.pl?gene=SLC22A2
USF1	Upstream Transcription Factor 1	Protein Coding	P22415	52	GC01M161039	9.51366	https://www.genecards.org/cgi-bin/carddisp.pl?gene=USF1
CSF1	Colony Stimulating Factor 1	Protein Coding	P09603	53	GC01P109911	9.48212	https://www.genecards.org/cgi-bin/carddisp.pl?gene=CSF1
TRE-TTC3-1	TRNA-Glu (Anticodon TTC) 3-1	RNA Gene		15	GC01P019713	9.4671	https://www.genecards.org/cgi-bin/carddisp.pl?gene=TRE-TTC3-1
ADCY5	Adenylate Cyclase 5	Protein Coding	O95622	56	GC03M123282	9.4499	https://www.genecards.org/cgi-bin/carddisp.pl?gene=ADCY5
RHO	Rhodopsin	Protein Coding	P08100	56	GC03P138086	9.44028	https://www.genecards.org/cgi-bin/carddisp.pl?gene=RHO
MB	Myoglobin	Protein Coding	P02144	54	GC22M035606	9.44012	https://www.genecards.org/cgi-bin/carddisp.pl?gene=MB
MIR342	MicroRNA 342	RNA Gene		27	GC14P100109	9.42923	https://www.genecards.org/cgi-bin/carddisp.pl?gene=MIR342
SCAF4	SR-Related CTD Associated Factor 4	Protein Coding	O95104	45	GC21M031671	9.41357	https://www.genecards.org/cgi-bin/carddisp.pl?gene=SCAF4
RHOA	Ras Homolog Family Member A	Protein Coding	P61586	58	GC03M049359	9.40611	https://www.genecards.org/cgi-bin/carddisp.pl?gene=RHOA
FOXO3	Forkhead Box O3	Protein Coding	O43524	56	GC06P108559	9.39298	https://www.genecards.org/cgi-bin/carddisp.pl?gene=FOXO3
LAMB2	Laminin Subunit Beta 2	Protein Coding	P55268	55	GC03M049121	9.39217	https://www.genecards.org/cgi-bin/carddisp.pl?gene=LAMB2
CARS1	Cysteinyl-TRNA Synthetase 1	Protein Coding	P49589	50	GC11M003000	9.38883	https://www.genecards.org/cgi-bin/carddisp.pl?gene=CARS1
GSTP1	Glutathione S-Transferase Pi 1	Protein Coding	P09211	58	GC11P067583	9.38576	https://www.genecards.org/cgi-bin/carddisp.pl?gene=GSTP1
SOX2	SRY-Box Transcription Factor 2	Protein Coding	P48431	54	GC03P181711	9.35931	https://www.genecards.org/cgi-bin/carddisp.pl?gene=SOX2
GJA1	Gap Junction Protein Alpha 1	Protein Coding	P17302	59	GC06P126877	9.33665	https://www.genecards.org/cgi-bin/carddisp.pl?gene=GJA1
ITGAM	Integrin Subunit Alpha M	Protein Coding	P11215	56	GC16P066102	9.33339	https://www.genecards.org/cgi-bin/carddisp.pl?gene=ITGAM
CPT2	Carnitine Palmitoyltransferase 2	Protein Coding	P23786	58	GC01P053196	9.33316	https://www.genecards.org/cgi-bin/carddisp.pl?gene=CPT2
HMGA2	High Mobility Group AT-Hook 2	Protein Coding	P52926	51	GC12P065824	9.33248	https://www.genecards.org/cgi-bin/carddisp.pl?gene=HMGA2
NOTCH3	Notch Receptor 3	Protein Coding	Q9UM47	60	GC19M015159	9.33093	https://www.genecards.org/cgi-bin/carddisp.pl?gene=NOTCH3
MIR141	MicroRNA 141	RNA Gene		28	GC12P035966	9.33062	https://www.genecards.org/cgi-bin/carddisp.pl?gene=MIR141
TAC1	Tachykinin Precursor 1	Protein Coding	P20366	49	GC07P097734	9.32119	https://www.genecards.org/cgi-bin/carddisp.pl?gene=TAC1
SORBS1	Sorbin And SH3 Domain Containing 1	Protein Coding	Q9BX66	48	GC10M095311	9.29875	https://www.genecards.org/cgi-bin/carddisp.pl?gene=SORBS1
ESR2	Estrogen Receptor 2	Protein Coding	Q92731	57	GC14M064084	9.29874	https://www.genecards.org/cgi-bin/carddisp.pl?gene=ESR2
SCGB1A1	Secretoglobin Family 1A Member 1	Protein Coding	P11684	49	GC11P062405	9.29328	https://www.genecards.org/cgi-bin/carddisp.pl?gene=SCGB1A1
MIR378A	MicroRNA 378a	RNA Gene		27	GC05P149732	9.2875	https://www.genecards.org/cgi-bin/carddisp.pl?gene=MIR378A
MIR486-1	MicroRNA 486-1	RNA Gene		25	GC08M041660	9.28007	https://www.genecards.org/cgi-bin/carddisp.pl?gene=MIR486-1
H6PD	Hexose-6-Phosphate Dehydrogenase/Glucose 1-Dehydrogenase	Protein Coding	O95479	52	GC01P009234	9.26954	https://www.genecards.org/cgi-bin/carddisp.pl?gene=H6PD
ALOX5AP	Arachidonate 5-Lipoxygenase Activating Protein	Protein Coding	P20292	53	GC13P030713	9.26885	https://www.genecards.org/cgi-bin/carddisp.pl?gene=ALOX5AP
NDUFS4	NADH:Ubiquinone Oxidoreductase Subunit S4	Protein Coding	O43181	51	GC05P053560	9.24533	https://www.genecards.org/cgi-bin/carddisp.pl?gene=NDUFS4
MIR106B	MicroRNA 106b	RNA Gene		28	GC07M104831	9.24365	https://www.genecards.org/cgi-bin/carddisp.pl?gene=MIR106B
CCL3	C-C Motif Chemokine Ligand 3	Protein Coding	P10147	49	GC17M036088	9.24327	https://www.genecards.org/cgi-bin/carddisp.pl?gene=CCL3
HSPA5	Heat Shock Protein Family A (Hsp70) Member 5	Protein Coding	P11021	57	GC09M125234	9.23129	https://www.genecards.org/cgi-bin/carddisp.pl?gene=HSPA5
MIR30B	MicroRNA 30b	RNA Gene		28	GC08M134800	9.17952	https://www.genecards.org/cgi-bin/carddisp.pl?gene=MIR30B
IKBKB	Inhibitor Of Nuclear Factor Kappa B Kinase Subunit Beta	Protein Coding	O14920	62	GC08P042271	9.1614	https://www.genecards.org/cgi-bin/carddisp.pl?gene=IKBKB
MT-CYB	Mitochondrially Encoded Cytochrome B	Protein Coding	P00156	40	GCMTP014749	9.1335	https://www.genecards.org/cgi-bin/carddisp.pl?gene=MT-CYB
TGFB2	Transforming Growth Factor Beta 2	Protein Coding	P61812	60	GC01P218345	9.13085	https://www.genecards.org/cgi-bin/carddisp.pl?gene=TGFB2
COMT	Catechol-O-Methyltransferase	Protein Coding	P21964	60	GC22P019941	9.10013	https://www.genecards.org/cgi-bin/carddisp.pl?gene=COMT
SI	Sucrase-Isomaltase	Protein Coding	P14410	53	GC03M164978	9.08909	https://www.genecards.org/cgi-bin/carddisp.pl?gene=SI
DRD2	Dopamine Receptor D2	Protein Coding	P14416	57	GC11M113409	9.08439	https://www.genecards.org/cgi-bin/carddisp.pl?gene=DRD2
RPS6KB1	Ribosomal Protein S6 Kinase B1	Protein Coding	P23443	58	GC17P059893	9.07947	https://www.genecards.org/cgi-bin/carddisp.pl?gene=RPS6KB1
FRMD3	FERM Domain Containing 3	Protein Coding	A2A2Y4	40	GC09M083242	9.07633	https://www.genecards.org/cgi-bin/carddisp.pl?gene=FRMD3
DNAH8	Dynein Axonemal Heavy Chain 8	Protein Coding	Q96JB1	47	GC06P125656	9.07552	https://www.genecards.org/cgi-bin/carddisp.pl?gene=DNAH8
NFKBIA	NFKB Inhibitor Alpha	Protein Coding	P25963	59	GC14M035401	9.06385	https://www.genecards.org/cgi-bin/carddisp.pl?gene=NFKBIA
PDE5A	Phosphodiesterase 5A	Protein Coding	O76074	54	GC04M119494	9.06373	https://www.genecards.org/cgi-bin/carddisp.pl?gene=PDE5A
BCHE	Butyrylcholinesterase	Protein Coding	P06276	58	GC03M165772	9.03459	https://www.genecards.org/cgi-bin/carddisp.pl?gene=BCHE
CASC2	Cancer Susceptibility 2	RNA Gene	Q8IU53	31	GC10P118053	9.01131	https://www.genecards.org/cgi-bin/carddisp.pl?gene=CASC2
F7	Coagulation Factor VII	Protein Coding	P08709	56	GC13P113105	8.9787	https://www.genecards.org/cgi-bin/carddisp.pl?gene=F7
KCNJ1	Potassium Inwardly Rectifying Channel Subfamily J Member 1	Protein Coding	P48048	57	GC11M128741	8.97745	https://www.genecards.org/cgi-bin/carddisp.pl?gene=KCNJ1
F8	Coagulation Factor VIII	Protein Coding	P00451	56	GC0XM154835	8.97198	https://www.genecards.org/cgi-bin/carddisp.pl?gene=F8
TGIF1	TGFB Induced Factor Homeobox 1	Protein Coding	Q15583	55	GC18P003411	8.97012	https://www.genecards.org/cgi-bin/carddisp.pl?gene=TGIF1
MIR182	MicroRNA 182	RNA Gene		28	GC07M129770	8.96625	https://www.genecards.org/cgi-bin/carddisp.pl?gene=MIR182
MIR144	MicroRNA 144	RNA Gene		25	GC17M071103	8.95593	https://www.genecards.org/cgi-bin/carddisp.pl?gene=MIR144
PNLIP	Pancreatic Lipase	Protein Coding	P16233	56	GC10P116545	8.95454	https://www.genecards.org/cgi-bin/carddisp.pl?gene=PNLIP
TIMP2	TIMP Metallopeptidase Inhibitor 2	Protein Coding	P16035	50	GC17M078852	8.9481	https://www.genecards.org/cgi-bin/carddisp.pl?gene=TIMP2
NQO1	NAD(P)H Quinone Dehydrogenase 1	Protein Coding	P15559	56	GC16M069706	8.94626	https://www.genecards.org/cgi-bin/carddisp.pl?gene=NQO1
CCKAR	Cholecystokinin A Receptor	Protein Coding	P32238	53	GC04M026483	8.94181	https://www.genecards.org/cgi-bin/carddisp.pl?gene=CCKAR
PTX3	Pentraxin 3	Protein Coding	P26022	51	GC03P157436	8.92924	https://www.genecards.org/cgi-bin/carddisp.pl?gene=PTX3
MIR25	MicroRNA 25	RNA Gene		26	GC07M100093	8.91451	https://www.genecards.org/cgi-bin/carddisp.pl?gene=MIR25
SDHB	Succinate Dehydrogenase Complex Iron Sulfur Subunit B	Protein Coding	P21912	57	GC01M019059	8.88955	https://www.genecards.org/cgi-bin/carddisp.pl?gene=SDHB
GLI2	GLI Family Zinc Finger 2	Protein Coding	P10070	57	GC02P120735	8.8892	https://www.genecards.org/cgi-bin/carddisp.pl?gene=GLI2
PIK3C2A	Phosphatidylinositol-4-Phosphate 3-Kinase Catalytic Subunit Type 2 Alpha	Protein Coding	O00443	55	GC11M017898	8.85049	https://www.genecards.org/cgi-bin/carddisp.pl?gene=PIK3C2A
PRKACA	Protein Kinase CAMP-Activated Catalytic Subunit Alpha	Protein Coding	P17612	61	GC19M019657	8.84937	https://www.genecards.org/cgi-bin/carddisp.pl?gene=PRKACA
MIR9-1	MicroRNA 9-1	RNA Gene		27	GC01M156420	8.84166	https://www.genecards.org/cgi-bin/carddisp.pl?gene=MIR9-1
DLK1	Delta Like Non-Canonical Notch Ligand 1	Protein Coding	P80370	53	GC14P114734	8.82631	https://www.genecards.org/cgi-bin/carddisp.pl?gene=DLK1
MIR130B	MicroRNA 130b	RNA Gene		25	GC22P069315	8.79968	https://www.genecards.org/cgi-bin/carddisp.pl?gene=MIR130B
NKX6-1	NK6 Homeobox 1	Protein Coding	P78426	48	GC04M084491	8.79156	https://www.genecards.org/cgi-bin/carddisp.pl?gene=NKX6-1
MET	MET Proto-Oncogene, Receptor Tyrosine Kinase	Protein Coding	P08581	63	GC07P116672	8.79038	https://www.genecards.org/cgi-bin/carddisp.pl?gene=MET
CUBN	Cubilin	Protein Coding	O60494	54	GC10M016824	8.78414	https://www.genecards.org/cgi-bin/carddisp.pl?gene=CUBN
CYP21A2	Cytochrome P450 Family 21 Subfamily A Member 2	Protein Coding	P08686	52	GC06P125514	8.78349	https://www.genecards.org/cgi-bin/carddisp.pl?gene=CYP21A2
CS	Citrate Synthase	Protein Coding	O75390	53	GC12M056271	8.75345	https://www.genecards.org/cgi-bin/carddisp.pl?gene=CS
MIR335	MicroRNA 335	RNA Gene		27	GC07P130496	8.75289	https://www.genecards.org/cgi-bin/carddisp.pl?gene=MIR335
CALCA	Calcitonin Related Polypeptide Alpha	Protein Coding	P06881	52	GC11M014966	8.7462	https://www.genecards.org/cgi-bin/carddisp.pl?gene=CALCA
MT-CO3	Mitochondrially Encoded Cytochrome C Oxidase III	Protein Coding	P00414	38	GCMTP009209	8.7435	https://www.genecards.org/cgi-bin/carddisp.pl?gene=MT-CO3
PROX1	Prospero Homeobox 1	Protein Coding	Q92786	51	GC01P213983	8.73267	https://www.genecards.org/cgi-bin/carddisp.pl?gene=PROX1
FASN	Fatty Acid Synthase	Protein Coding	P49327	57	GC17M082078	8.7286	https://www.genecards.org/cgi-bin/carddisp.pl?gene=FASN
TNFRSF25	TNF Receptor Superfamily Member 25	Protein Coding	Q93038	50	GC01M006460	8.72626	https://www.genecards.org/cgi-bin/carddisp.pl?gene=TNFRSF25
MIR18A	MicroRNA 18a	RNA Gene		25	GC13P091665	8.72572	https://www.genecards.org/cgi-bin/carddisp.pl?gene=MIR18A
MT-TS2	Mitochondrially Encoded TRNA-Ser (AGU/C) 2	RNA Gene		19	GCMTP012215	8.71008	https://www.genecards.org/cgi-bin/carddisp.pl?gene=MT-TS2
MLN	Motilin	Protein Coding	P12872	42	GC06M033794	8.70987	https://www.genecards.org/cgi-bin/carddisp.pl?gene=MLN
LGALS3	Galectin 3	Protein Coding	P17931	53	GC14P055124	8.70177	https://www.genecards.org/cgi-bin/carddisp.pl?gene=LGALS3
PKLR	Pyruvate Kinase L/R	Protein Coding	P30613	55	GC01M155289	8.68946	https://www.genecards.org/cgi-bin/carddisp.pl?gene=PKLR
BTNL2	Butyrophilin Like 2	Protein Coding	Q9UIR0	47	GC06M032393	8.65067	https://www.genecards.org/cgi-bin/carddisp.pl?gene=BTNL2
ELN	Elastin	Protein Coding	P15502	52	GC07P074027	8.65012	https://www.genecards.org/cgi-bin/carddisp.pl?gene=ELN
HTR2A	5-Hydroxytryptamine Receptor 2A	Protein Coding	P28223	56	GC13M046831	8.63681	https://www.genecards.org/cgi-bin/carddisp.pl?gene=HTR2A
PSMB9	Proteasome 20S Subunit Beta 9	Protein Coding	P28065	54	GC06P125524	8.62972	https://www.genecards.org/cgi-bin/carddisp.pl?gene=PSMB9
TFAM	Transcription Factor A, Mitochondrial	Protein Coding	Q00059	53	GC10P058385	8.62481	https://www.genecards.org/cgi-bin/carddisp.pl?gene=TFAM
PSMD9	Proteasome 26S Subunit, Non-ATPase 9	Protein Coding	O00233	49	GC12P131067	8.62457	https://www.genecards.org/cgi-bin/carddisp.pl?gene=PSMD9
NPHP3	Nephrocystin 3	Protein Coding	Q7Z494	48	GC03M132683	8.62332	https://www.genecards.org/cgi-bin/carddisp.pl?gene=NPHP3
CPT1A	Carnitine Palmitoyltransferase 1A	Protein Coding	P50416	57	GC11M068754	8.60706	https://www.genecards.org/cgi-bin/carddisp.pl?gene=CPT1A
MIR222	MicroRNA 222	RNA Gene		27	GC0XM045747	8.58789	https://www.genecards.org/cgi-bin/carddisp.pl?gene=MIR222
IFT172	Intraflagellar Transport 172	Protein Coding	Q9UG01	48	GC02M028794	8.55429	https://www.genecards.org/cgi-bin/carddisp.pl?gene=IFT172
MAP2K1	Mitogen-Activated Protein Kinase Kinase 1	Protein Coding	Q02750	63	GC15P066386	8.5524	https://www.genecards.org/cgi-bin/carddisp.pl?gene=MAP2K1
MT-CO2	Mitochondrially Encoded Cytochrome C Oxidase II	Protein Coding	P00403	42	GCMTP007587	8.55017	https://www.genecards.org/cgi-bin/carddisp.pl?gene=MT-CO2
ACHE	Acetylcholinesterase (Yt Blood Group)	Protein Coding	P22303	55	GC07M100889	8.5459	https://www.genecards.org/cgi-bin/carddisp.pl?gene=ACHE
UBD	Ubiquitin D	Protein Coding	O15205	45	GC06M090603	8.54508	https://www.genecards.org/cgi-bin/carddisp.pl?gene=UBD
AHI1	Abelson Helper Integration Site 1	Protein Coding	Q8N157	50	GC06M135283	8.53605	https://www.genecards.org/cgi-bin/carddisp.pl?gene=AHI1
PBX1	PBX Homeobox 1	Protein Coding	P40424	57	GC01P164524	8.5205	https://www.genecards.org/cgi-bin/carddisp.pl?gene=PBX1
FABP3	Fatty Acid Binding Protein 3	Protein Coding	P05413	51	GC01M031365	8.5114	https://www.genecards.org/cgi-bin/carddisp.pl?gene=FABP3
SMAD4	SMAD Family Member 4	Protein Coding	Q13485	61	GC18P051028	8.5061	https://www.genecards.org/cgi-bin/carddisp.pl?gene=SMAD4
MIR203A	MicroRNA 203a	RNA Gene		27	GC14P114666	8.50477	https://www.genecards.org/cgi-bin/carddisp.pl?gene=MIR203A
LHX1	LIM Homeobox 1	Protein Coding	P48742	49	GC17P101337	8.49967	https://www.genecards.org/cgi-bin/carddisp.pl?gene=LHX1
HPSE	Heparanase	Protein Coding	Q9Y251	52	GC04M083292	8.48032	https://www.genecards.org/cgi-bin/carddisp.pl?gene=HPSE
MIR212	MicroRNA 212	RNA Gene		27	GC17M002050	8.47883	https://www.genecards.org/cgi-bin/carddisp.pl?gene=MIR212
MMP1	Matrix Metallopeptidase 1	Protein Coding	P03956	58	GC11M121934	8.47404	https://www.genecards.org/cgi-bin/carddisp.pl?gene=MMP1
NR1H4	Nuclear Receptor Subfamily 1 Group H Member 4	Protein Coding	Q96RI1	56	GC12P100473	8.47241	https://www.genecards.org/cgi-bin/carddisp.pl?gene=NR1H4
TGFBR2	Transforming Growth Factor Beta Receptor 2	Protein Coding	P37173	61	GC03P030623	8.47129	https://www.genecards.org/cgi-bin/carddisp.pl?gene=TGFBR2
PDP1	Pyruvate Dehydrogenase Phosphatase Catalytic Subunit 1	Protein Coding	Q9P0J1	56	GC08P093857	8.46691	https://www.genecards.org/cgi-bin/carddisp.pl?gene=PDP1
SURF1	SURF1 Cytochrome C Oxidase Assembly Factor	Protein Coding	Q15526	50	GC09M133351	8.45812	https://www.genecards.org/cgi-bin/carddisp.pl?gene=SURF1
TGFBI	Transforming Growth Factor Beta Induced	Protein Coding	Q15582	54	GC05P136027	8.45208	https://www.genecards.org/cgi-bin/carddisp.pl?gene=TGFBI
CD8A	CD8 Subunit Alpha	Protein Coding	P01732	56	GC02M086784	8.43695	https://www.genecards.org/cgi-bin/carddisp.pl?gene=CD8A
SLC22A1	Solute Carrier Family 22 Member 1	Protein Coding	O15245	51	GC06P160121	8.41805	https://www.genecards.org/cgi-bin/carddisp.pl?gene=SLC22A1
PRPS1	Phosphoribosyl Pyrophosphate Synthetase 1	Protein Coding	P60891	56	GC0XP107628	8.40066	https://www.genecards.org/cgi-bin/carddisp.pl?gene=PRPS1
CD14	CD14 Molecule	Protein Coding	P08571	55	GC05M140631	8.39662	https://www.genecards.org/cgi-bin/carddisp.pl?gene=CD14
CD274	CD274 Molecule	Protein Coding	Q9NZQ7	54	GC09P005450	8.38749	https://www.genecards.org/cgi-bin/carddisp.pl?gene=CD274
MAF	MAF BZIP Transcription Factor	Protein Coding	O75444	54	GC16M079204	8.38731	https://www.genecards.org/cgi-bin/carddisp.pl?gene=MAF
NR1H3	Nuclear Receptor Subfamily 1 Group H Member 3	Protein Coding	Q13133	55	GC11P047248	8.38328	https://www.genecards.org/cgi-bin/carddisp.pl?gene=NR1H3
CD28	CD28 Molecule	Protein Coding	P10747	56	GC02P203706	8.37959	https://www.genecards.org/cgi-bin/carddisp.pl?gene=CD28
CHI3L1	Chitinase 3 Like 1	Protein Coding	P36222	54	GC01M203148	8.34405	https://www.genecards.org/cgi-bin/carddisp.pl?gene=CHI3L1
MIR532	MicroRNA 532	RNA Gene		23	GC0XP056752	8.31643	https://www.genecards.org/cgi-bin/carddisp.pl?gene=MIR532
MIR494	MicroRNA 494	RNA Gene		24	GC14P115619	8.31542	https://www.genecards.org/cgi-bin/carddisp.pl?gene=MIR494
MIR195	MicroRNA 195	RNA Gene		26	GC17M016815	8.31095	https://www.genecards.org/cgi-bin/carddisp.pl?gene=MIR195
PRTN3	Proteinase 3	Protein Coding	P24158	54	GC19P000840	8.29518	https://www.genecards.org/cgi-bin/carddisp.pl?gene=PRTN3
ARL6	ADP Ribosylation Factor Like GTPase 6	Protein Coding	Q9H0F7	49	GC03P097764	8.25868	https://www.genecards.org/cgi-bin/carddisp.pl?gene=ARL6
MIR451A	MicroRNA 451a	RNA Gene		24	GC17M028861	8.2586	https://www.genecards.org/cgi-bin/carddisp.pl?gene=MIR451A
GAST	Gastrin	Protein Coding	P01350	48	GC17P041712	8.2501	https://www.genecards.org/cgi-bin/carddisp.pl?gene=GAST
MT-ND6	Mitochondrially Encoded NADH:Ubiquinone Oxidoreductase Core Subunit 6	Protein Coding	P03923	40	GCMTM014151	8.24757	https://www.genecards.org/cgi-bin/carddisp.pl?gene=MT-ND6
PTPRC	Protein Tyrosine Phosphatase Receptor Type C	Protein Coding	P08575	61	GC01P198607	8.24716	https://www.genecards.org/cgi-bin/carddisp.pl?gene=PTPRC
GATA3	GATA Binding Protein 3	Protein Coding	P23771	58	GC10P008045	8.23845	https://www.genecards.org/cgi-bin/carddisp.pl?gene=GATA3
TRPC6	Transient Receptor Potential Cation Channel Subfamily C Member 6	Protein Coding	Q9Y210	57	GC11M101451	8.23841	https://www.genecards.org/cgi-bin/carddisp.pl?gene=TRPC6
OGA	O-GlcNAcase	Protein Coding	O60502	49	GC10M101785	8.22362	https://www.genecards.org/cgi-bin/carddisp.pl?gene=OGA
DNM1L	Dynamin 1 Like	Protein Coding	O00429	57	GC12P032679	8.21335	https://www.genecards.org/cgi-bin/carddisp.pl?gene=DNM1L
CD38	CD38 Molecule	Protein Coding	P28907	55	GC04P023776	8.21221	https://www.genecards.org/cgi-bin/carddisp.pl?gene=CD38
TSC2	TSC Complex Subunit 2	Protein Coding	P49815	60	GC16P065017	8.20952	https://www.genecards.org/cgi-bin/carddisp.pl?gene=TSC2
SSBP1	Single Stranded DNA Binding Protein 1	Protein Coding	Q04837	49	GC07P157688	8.20253	https://www.genecards.org/cgi-bin/carddisp.pl?gene=SSBP1
BSND	Barttin CLCNK Type Accessory Subunit Beta	Protein Coding	Q8WZ55	49	GC01P054998	8.17758	https://www.genecards.org/cgi-bin/carddisp.pl?gene=BSND
CD4	CD4 Molecule	Protein Coding	P01730	58	GC12P006786	8.17239	https://www.genecards.org/cgi-bin/carddisp.pl?gene=CD4
CCR2	C-C Motif Chemokine Receptor 2	Protein Coding	P41597	52	GC03P055844	8.17084	https://www.genecards.org/cgi-bin/carddisp.pl?gene=CCR2
CD59	CD59 Molecule (CD59 Blood Group)	Protein Coding	P13987	55	GC11M033713	8.15593	https://www.genecards.org/cgi-bin/carddisp.pl?gene=CD59
CD63	CD63 Molecule	Protein Coding	P08962	51	GC12M055887	8.15304	https://www.genecards.org/cgi-bin/carddisp.pl?gene=CD63
MIR151A	MicroRNA 151a	RNA Gene		26	GC08M140901	8.14341	https://www.genecards.org/cgi-bin/carddisp.pl?gene=MIR151A
NPC1	NPC Intracellular Cholesterol Transporter 1	Protein Coding	O15118	58	GC18M023506	8.12885	https://www.genecards.org/cgi-bin/carddisp.pl?gene=NPC1
NAGA	Alpha-N-Acetylgalactosaminidase	Protein Coding	P17050	54	GC22M042058	8.10369	https://www.genecards.org/cgi-bin/carddisp.pl?gene=NAGA
CASP1	Caspase 1	Protein Coding	P29466	57	GC11M105025	8.08956	https://www.genecards.org/cgi-bin/carddisp.pl?gene=CASP1
STX1A	Syntaxin 1A	Protein Coding	Q16623	56	GC07M074393	8.08132	https://www.genecards.org/cgi-bin/carddisp.pl?gene=STX1A
MAPT	Microtubule Associated Protein Tau	Protein Coding	P10636	58	GC17P045894	8.07526	https://www.genecards.org/cgi-bin/carddisp.pl?gene=MAPT
HLA-DMA	Major Histocompatibility Complex, Class II, DM Alpha	Protein Coding	P28067	48	GC06M090814	8.06611	https://www.genecards.org/cgi-bin/carddisp.pl?gene=HLA-DMA
HLA-G	Major Histocompatibility Complex, Class I, G	Protein Coding	P17693	53	GC06P125439	8.06113	https://www.genecards.org/cgi-bin/carddisp.pl?gene=HLA-G
MT-TS1	Mitochondrially Encoded TRNA-Ser (UCN) 1	RNA Gene		21	GCMTM007447	8.05508	https://www.genecards.org/cgi-bin/carddisp.pl?gene=MT-TS1
ITGB2	Integrin Subunit Beta 2	Protein Coding	P05107	59	GC21M044885	8.05387	https://www.genecards.org/cgi-bin/carddisp.pl?gene=ITGB2
STYX	Serine/Threonine/Tyrosine Interacting Protein	Protein Coding	Q8WUJ0	42	GC14P052730	8.04317	https://www.genecards.org/cgi-bin/carddisp.pl?gene=STYX
PPY	Pancreatic Polypeptide	Protein Coding	P01298	47	GC17M043940	8.01818	https://www.genecards.org/cgi-bin/carddisp.pl?gene=PPY
ARAP1	ArfGAP With RhoGAP Domain, Ankyrin Repeat And PH Domain 1	Protein Coding	Q96P48	47	GC11M121490	8.00331	https://www.genecards.org/cgi-bin/carddisp.pl?gene=ARAP1
NTS	Neurotensin	Protein Coding	P30990	50	GC12P085876	7.99065	https://www.genecards.org/cgi-bin/carddisp.pl?gene=NTS
ERN1	Endoplasmic Reticulum To Nucleus Signaling 1	Protein Coding	O75460	56	GC17M064039	7.98529	https://www.genecards.org/cgi-bin/carddisp.pl?gene=ERN1
ALAD	Aminolevulinate Dehydratase	Protein Coding	P13716	54	GC09M113386	7.96622	https://www.genecards.org/cgi-bin/carddisp.pl?gene=ALAD
POLD1	DNA Polymerase Delta 1, Catalytic Subunit	Protein Coding	P28340	54	GC19P103504	7.96219	https://www.genecards.org/cgi-bin/carddisp.pl?gene=POLD1
MT-TW	Mitochondrially Encoded TRNA-Trp (UGA/G)	RNA Gene		20	GCMTP005514	7.96006	https://www.genecards.org/cgi-bin/carddisp.pl?gene=MT-TW
TNNT2	Troponin T2, Cardiac Type	Protein Coding	P45379	56	GC01M201359	7.94067	https://www.genecards.org/cgi-bin/carddisp.pl?gene=TNNT2
ALOX12	Arachidonate 12-Lipoxygenase, 12S Type	Protein Coding	P18054	53	GC17P100409	7.93946	https://www.genecards.org/cgi-bin/carddisp.pl?gene=ALOX12
DUSP1	Dual Specificity Phosphatase 1	Protein Coding	P28562	54	GC05M172768	7.92633	https://www.genecards.org/cgi-bin/carddisp.pl?gene=DUSP1
CEBPA	CCAAT Enhancer Binding Protein Alpha	Protein Coding	P49715	54	GC19M033299	7.89052	https://www.genecards.org/cgi-bin/carddisp.pl?gene=CEBPA
CREBBP	CREB Binding Protein	Protein Coding	Q92793	62	GC16M017473	7.88467	https://www.genecards.org/cgi-bin/carddisp.pl?gene=CREBBP
KCNH2	Potassium Voltage-Gated Channel Subfamily H Member 2	Protein Coding	Q12809	58	GC07M150944	7.88045	https://www.genecards.org/cgi-bin/carddisp.pl?gene=KCNH2
CDH1	Cadherin 1	Protein Coding	P12830	58	GC16P068737	7.87743	https://www.genecards.org/cgi-bin/carddisp.pl?gene=CDH1
LRBA	LPS Responsive Beige-Like Anchor Protein	Protein Coding	P50851	48	GC04M150264	7.86871	https://www.genecards.org/cgi-bin/carddisp.pl?gene=LRBA
CHGA	Chromogranin A	Protein Coding	P10645	52	GC14P092984	7.85513	https://www.genecards.org/cgi-bin/carddisp.pl?gene=CHGA
COQ2	Coenzyme Q2, Polyprenyltransferase	Protein Coding	Q96H96	50	GC04M083261	7.85299	https://www.genecards.org/cgi-bin/carddisp.pl?gene=COQ2
HSPA8	Heat Shock Protein Family A (Hsp70) Member 8	Protein Coding	P11142	58	GC11M123057	7.84483	https://www.genecards.org/cgi-bin/carddisp.pl?gene=HSPA8
TSC22D1	TSC22 Domain Family Member 1	Protein Coding	Q15714	47	GC13M044432	7.84078	https://www.genecards.org/cgi-bin/carddisp.pl?gene=TSC22D1
TNFSF10	TNF Superfamily Member 10	Protein Coding	P50591	53	GC03M172505	7.82542	https://www.genecards.org/cgi-bin/carddisp.pl?gene=TNFSF10
UTS2R	Urotensin 2 Receptor	Protein Coding	Q9UKP6	49	GC17P102696	7.81292	https://www.genecards.org/cgi-bin/carddisp.pl?gene=UTS2R
SLC2A9	Solute Carrier Family 2 Member 9	Protein Coding	Q9NRM0	54	GC04M009772	7.81122	https://www.genecards.org/cgi-bin/carddisp.pl?gene=SLC2A9
HSP90AA1	Heat Shock Protein 90 Alpha Family Class A Member 1	Protein Coding	P07900	60	GC14M102080	7.80418	https://www.genecards.org/cgi-bin/carddisp.pl?gene=HSP90AA1
MT-TQ	Mitochondrially Encoded TRNA-Gln (CAA/G)	RNA Gene		17	GCMTM004331	7.80356	https://www.genecards.org/cgi-bin/carddisp.pl?gene=MT-TQ
PTCH1	Patched 1	Protein Coding	Q13635	60	GC09M095442	7.78927	https://www.genecards.org/cgi-bin/carddisp.pl?gene=PTCH1
KCNJ10	Potassium Inwardly Rectifying Channel Subfamily J Member 10	Protein Coding	P78508	54	GC01M159998	7.77179	https://www.genecards.org/cgi-bin/carddisp.pl?gene=KCNJ10
BMP4	Bone Morphogenetic Protein 4	Protein Coding	P12644	58	GC14M053949	7.75648	https://www.genecards.org/cgi-bin/carddisp.pl?gene=BMP4
MIR200C	MicroRNA 200c	RNA Gene		28	GC12P035965	7.75058	https://www.genecards.org/cgi-bin/carddisp.pl?gene=MIR200C
TRB	T Cell Receptor Beta Locus	Protein Coding	P0DSE2	28	GC07P157721	7.74932	https://www.genecards.org/cgi-bin/carddisp.pl?gene=TRB
SMARCAL1	SWI/SNF Related, Matrix Associated, Actin Dependent Regulator Of Chromatin, Subfamily A Like 1	Protein Coding	Q9NZC9	55	GC02P216412	7.73916	https://www.genecards.org/cgi-bin/carddisp.pl?gene=SMARCAL1
ZDHHC24	Zinc Finger DHHC-Type Containing 24	Protein Coding	Q6UX98	41	GC11M121264	7.73862	https://www.genecards.org/cgi-bin/carddisp.pl?gene=ZDHHC24
CD163	CD163 Molecule	Protein Coding	Q86VB7	53	GC12M027844	7.72674	https://www.genecards.org/cgi-bin/carddisp.pl?gene=CD163
TKT	Transketolase	Protein Coding	P29401	54	GC03M053224	7.72516	https://www.genecards.org/cgi-bin/carddisp.pl?gene=TKT
IFNA1	Interferon Alpha 1	Protein Coding	P01562	48	GC09P021743	7.70756	https://www.genecards.org/cgi-bin/carddisp.pl?gene=IFNA1
MIR33A	MicroRNA 33a	RNA Gene		25	GC22P041900	7.70415	https://www.genecards.org/cgi-bin/carddisp.pl?gene=MIR33A
HSPG2	Heparan Sulfate Proteoglycan 2	Protein Coding	P98160	56	GC01M021822	7.69724	https://www.genecards.org/cgi-bin/carddisp.pl?gene=HSPG2
IRAK1	Interleukin 1 Receptor Associated Kinase 1	Protein Coding	P51617	57	GC0XM154010	7.68556	https://www.genecards.org/cgi-bin/carddisp.pl?gene=IRAK1
MLNR	Motilin Receptor	Protein Coding	O43193	48	GC13P049220	7.68409	https://www.genecards.org/cgi-bin/carddisp.pl?gene=MLNR
MMP14	Matrix Metallopeptidase 14	Protein Coding	P50281	59	GC14P043342	7.66529	https://www.genecards.org/cgi-bin/carddisp.pl?gene=MMP14
PTH	Parathyroid Hormone	Protein Coding	P01270	54	GC11M013492	7.65449	https://www.genecards.org/cgi-bin/carddisp.pl?gene=PTH
APP	Amyloid Beta Precursor Protein	Protein Coding	P05067	59	GC21M025880	7.64654	https://www.genecards.org/cgi-bin/carddisp.pl?gene=APP
MIR7-3HG	MIR7-3 Host Gene	RNA Gene	Q8N6C7	33	GC19P102033	7.63762	https://www.genecards.org/cgi-bin/carddisp.pl?gene=MIR7-3HG
IL12B	Interleukin 12B	Protein Coding	P29460	54	GC05M159314	7.62296	https://www.genecards.org/cgi-bin/carddisp.pl?gene=IL12B
SHH	Sonic Hedgehog Signaling Molecule	Protein Coding	Q15465	59	GC07M155799	7.61787	https://www.genecards.org/cgi-bin/carddisp.pl?gene=SHH
MIR148B	MicroRNA 148b	RNA Gene		28	GC12P054337	7.61463	https://www.genecards.org/cgi-bin/carddisp.pl?gene=MIR148B
ADORA1	Adenosine A1 Receptor	Protein Coding	P30542	55	GC01P203090	7.61306	https://www.genecards.org/cgi-bin/carddisp.pl?gene=ADORA1
MSTN	Myostatin	Protein Coding	O14793	55	GC02M190055	7.59896	https://www.genecards.org/cgi-bin/carddisp.pl?gene=MSTN
MIR152	MicroRNA 152	RNA Gene		27	GC17M048037	7.59238	https://www.genecards.org/cgi-bin/carddisp.pl?gene=MIR152
MIR10B	MicroRNA 10b	RNA Gene		28	GC02P176150	7.57923	https://www.genecards.org/cgi-bin/carddisp.pl?gene=MIR10B
TGFBR1	Transforming Growth Factor Beta Receptor 1	Protein Coding	P36897	62	GC09P099696	7.57315	https://www.genecards.org/cgi-bin/carddisp.pl?gene=TGFBR1
DDIT3	DNA Damage Inducible Transcript 3	Protein Coding	P35638	55	GC12M057516	7.56945	https://www.genecards.org/cgi-bin/carddisp.pl?gene=DDIT3
GP1BA	Glycoprotein Ib Platelet Subunit Alpha	Protein Coding	P07359	56	GC17P004932	7.56869	https://www.genecards.org/cgi-bin/carddisp.pl?gene=GP1BA
RPS27A	Ribosomal Protein S27a	Protein Coding	P62979	51	GC02P055231	7.55989	https://www.genecards.org/cgi-bin/carddisp.pl?gene=RPS27A
TTC21B	Tetratricopeptide Repeat Domain 21B	Protein Coding	Q7Z4L5	49	GC02M165905	7.55967	https://www.genecards.org/cgi-bin/carddisp.pl?gene=TTC21B
DNMT1	DNA Methyltransferase 1	Protein Coding	P26358	61	GC19M010133	7.52777	https://www.genecards.org/cgi-bin/carddisp.pl?gene=DNMT1
RPGRIP1L	RPGRIP1 Like	Protein Coding	Q68CZ1	50	GC16M053672	7.50444	https://www.genecards.org/cgi-bin/carddisp.pl?gene=RPGRIP1L
DGKB	Diacylglycerol Kinase Beta	Protein Coding	Q9Y6T7	49	GC07M014145	7.48845	https://www.genecards.org/cgi-bin/carddisp.pl?gene=DGKB
GFAP	Glial Fibrillary Acidic Protein	Protein Coding	P14136	57	GC17M071851	7.48785	https://www.genecards.org/cgi-bin/carddisp.pl?gene=GFAP
ITGB3	Integrin Subunit Beta 3	Protein Coding	P05106	61	GC17P101809	7.4875	https://www.genecards.org/cgi-bin/carddisp.pl?gene=ITGB3
STUB1	STIP1 Homology And U-Box Containing Protein 1	Protein Coding	Q9UNE7	54	GC16P064961	7.48606	https://www.genecards.org/cgi-bin/carddisp.pl?gene=STUB1
RNY3	RNA, Ro60-Associated Y3	RNA Gene		22	GC07P155972	7.48092	https://www.genecards.org/cgi-bin/carddisp.pl?gene=RNY3
MUC1	Mucin 1, Cell Surface Associated	Protein Coding	P15941	56	GC01M155185	7.47522	https://www.genecards.org/cgi-bin/carddisp.pl?gene=MUC1
PTPN11	Protein Tyrosine Phosphatase Non-Receptor Type 11	Protein Coding	Q06124	62	GC12P112418	7.46806	https://www.genecards.org/cgi-bin/carddisp.pl?gene=PTPN11
HLA-DMB	Major Histocompatibility Complex, Class II, DM Beta	Protein Coding	P28068	48	GC06M032934	7.46543	https://www.genecards.org/cgi-bin/carddisp.pl?gene=HLA-DMB
SNRPN	Small Nuclear Ribonucleoprotein Polypeptide N	Protein Coding	P63162	53	GC15P024823	7.46516	https://www.genecards.org/cgi-bin/carddisp.pl?gene=SNRPN
KRAS	KRAS Proto-Oncogene, GTPase	Protein Coding	P01116	61	GC12M028437	7.46495	https://www.genecards.org/cgi-bin/carddisp.pl?gene=KRAS
IGFBP4	Insulin Like Growth Factor Binding Protein 4	Protein Coding	P22692	52	GC17P040443	7.46495	https://www.genecards.org/cgi-bin/carddisp.pl?gene=IGFBP4
KLK1	Kallikrein 1	Protein Coding	P06870	56	GC19M050819	7.4553	https://www.genecards.org/cgi-bin/carddisp.pl?gene=KLK1
DUSP9	Dual Specificity Phosphatase 9	Protein Coding	Q99956	47	GC0XP153642	7.4237	https://www.genecards.org/cgi-bin/carddisp.pl?gene=DUSP9
PLAU	Plasminogen Activator, Urokinase	Protein Coding	P00749	60	GC10P073909	7.42368	https://www.genecards.org/cgi-bin/carddisp.pl?gene=PLAU
ACSL1	Acyl-CoA Synthetase Long Chain Family Member 1	Protein Coding	P33121	52	GC04M184755	7.42268	https://www.genecards.org/cgi-bin/carddisp.pl?gene=ACSL1
SLC9B1	Solute Carrier Family 9 Member B1	Protein Coding	Q4ZJI4	42	GC04M102885	7.42242	https://www.genecards.org/cgi-bin/carddisp.pl?gene=SLC9B1
MT2A	Metallothionein 2A	Protein Coding	P02795	49	GC16P067814	7.41017	https://www.genecards.org/cgi-bin/carddisp.pl?gene=MT2A
CCL20	C-C Motif Chemokine Ligand 20	Protein Coding	P78556	51	GC02P227846	7.39406	https://www.genecards.org/cgi-bin/carddisp.pl?gene=CCL20
HLA-C	Major Histocompatibility Complex, Class I, C	Protein Coding	P10321	52	GC06M090697	7.3921	https://www.genecards.org/cgi-bin/carddisp.pl?gene=HLA-C
MERTK	MER Proto-Oncogene, Tyrosine Kinase	Protein Coding	Q12866	59	GC02P111898	7.39126	https://www.genecards.org/cgi-bin/carddisp.pl?gene=MERTK
IPW	Imprinted In Prader-Willi Syndrome	RNA Gene		22	GC15P025116	7.38573	https://www.genecards.org/cgi-bin/carddisp.pl?gene=IPW
C2CD4B	C2 Calcium Dependent Domain Containing 4B	Protein Coding	A6NLJ0	37	GC15M144218	7.38266	https://www.genecards.org/cgi-bin/carddisp.pl?gene=C2CD4B
MIR455	MicroRNA 455	RNA Gene		26	GC09P114209	7.38163	https://www.genecards.org/cgi-bin/carddisp.pl?gene=MIR455
GATA4	GATA Binding Protein 4	Protein Coding	P43694	57	GC08P011676	7.37394	https://www.genecards.org/cgi-bin/carddisp.pl?gene=GATA4
BDKRB2	Bradykinin Receptor B2	Protein Coding	P30411	52	GC14P096205	7.3727	https://www.genecards.org/cgi-bin/carddisp.pl?gene=BDKRB2
MIR28	MicroRNA 28	RNA Gene		25	GC03P188688	7.36588	https://www.genecards.org/cgi-bin/carddisp.pl?gene=MIR28
HSPA1A	Heat Shock Protein Family A (Hsp70) Member 1A	Protein Coding	P0DMV8	55	GC06P125509	7.36357	https://www.genecards.org/cgi-bin/carddisp.pl?gene=HSPA1A
SIRT3	Sirtuin 3	Protein Coding	Q9NTG7	56	GC11M000215	7.3353	https://www.genecards.org/cgi-bin/carddisp.pl?gene=SIRT3
ADA	Adenosine Deaminase	Protein Coding	P00813	60	GC20M044620	7.33243	https://www.genecards.org/cgi-bin/carddisp.pl?gene=ADA
EMSLR	E2F1 MRNA Stabilizing LncRNA	RNA Gene		19	GC07P105158	7.32022	https://www.genecards.org/cgi-bin/carddisp.pl?gene=EMSLR
NRP1	Neuropilin 1	Protein Coding	O14786	56	GC10M033177	7.31552	https://www.genecards.org/cgi-bin/carddisp.pl?gene=NRP1
ESRRA	Estrogen Related Receptor Alpha	Protein Coding	P11474	54	GC11P064305	7.31178	https://www.genecards.org/cgi-bin/carddisp.pl?gene=ESRRA
IL2RB	Interleukin 2 Receptor Subunit Beta	Protein Coding	P14784	59	GC22M074866	7.29345	https://www.genecards.org/cgi-bin/carddisp.pl?gene=IL2RB
GHSR	Growth Hormone Secretagogue Receptor	Protein Coding	Q92847	55	GC03M172443	7.29259	https://www.genecards.org/cgi-bin/carddisp.pl?gene=GHSR
LYZ	Lysozyme	Protein Coding	P61626	55	GC12P069348	7.28059	https://www.genecards.org/cgi-bin/carddisp.pl?gene=LYZ
HLA-DPA1	Major Histocompatibility Complex, Class II, DP Alpha 1	Protein Coding	P20036	49	GC06M033064	7.27926	https://www.genecards.org/cgi-bin/carddisp.pl?gene=HLA-DPA1
MIR200B	MicroRNA 200b	RNA Gene		28	GC01P001167	7.27829	https://www.genecards.org/cgi-bin/carddisp.pl?gene=MIR200B
FABP12	Fatty Acid Binding Protein 12	Protein Coding	A6NFH5	41	GC08M081524	7.24606	https://www.genecards.org/cgi-bin/carddisp.pl?gene=FABP12
ITGB1	Integrin Subunit Beta 1	Protein Coding	P05556	58	GC10M035364	7.21336	https://www.genecards.org/cgi-bin/carddisp.pl?gene=ITGB1
NCOA1	Nuclear Receptor Coactivator 1	Protein Coding	Q15788	52	GC02P024492	7.20362	https://www.genecards.org/cgi-bin/carddisp.pl?gene=NCOA1
BBS7	Bardet-Biedl Syndrome 7	Protein Coding	Q8IWZ6	48	GC04M121824	7.20036	https://www.genecards.org/cgi-bin/carddisp.pl?gene=BBS7
XYLT1	Xylosyltransferase 1	Protein Coding	Q86Y38	51	GC16M017101	7.19479	https://www.genecards.org/cgi-bin/carddisp.pl?gene=XYLT1
HSPB1	Heat Shock Protein Family B (Small) Member 1	Protein Coding	P04792	60	GC07P076302	7.19283	https://www.genecards.org/cgi-bin/carddisp.pl?gene=HSPB1
MT-TH	Mitochondrially Encoded TRNA-His (CAU/C)	RNA Gene		20	GCMTP012140	7.18817	https://www.genecards.org/cgi-bin/carddisp.pl?gene=MT-TH
CCND1	Cyclin D1	Protein Coding	P24385	62	GC11P069641	7.18324	https://www.genecards.org/cgi-bin/carddisp.pl?gene=CCND1
C11orf65	Chromosome 11 Open Reading Frame 65	Protein Coding	Q8NCR3	40	GC11M108308	7.18078	https://www.genecards.org/cgi-bin/carddisp.pl?gene=C11orf65
PLEK	Pleckstrin	Protein Coding	P08567	49	GC02P068365	7.1779	https://www.genecards.org/cgi-bin/carddisp.pl?gene=PLEK
FLNB	Filamin B	Protein Coding	O75369	55	GC03P058008	7.16877	https://www.genecards.org/cgi-bin/carddisp.pl?gene=FLNB
TRPV1	Transient Receptor Potential Cation Channel Subfamily V Member 1	Protein Coding	Q8NER1	56	GC17M003565	7.15618	https://www.genecards.org/cgi-bin/carddisp.pl?gene=TRPV1
TEK	TEK Receptor Tyrosine Kinase	Protein Coding	Q02763	60	GC09P027109	7.14918	https://www.genecards.org/cgi-bin/carddisp.pl?gene=TEK
F9	Coagulation Factor IX	Protein Coding	P00740	56	GC0XP139530	7.14178	https://www.genecards.org/cgi-bin/carddisp.pl?gene=F9
C1GALT1	Core 1 Synthase, Glycoprotein-N-Acetylgalactosamine 3-Beta-Galactosyltransferase 1	Protein Coding	Q9NS00	47	GC07P007156	7.1325	https://www.genecards.org/cgi-bin/carddisp.pl?gene=C1GALT1
SOST	Sclerostin	Protein Coding	Q9BQB4	51	GC17M043753	7.12112	https://www.genecards.org/cgi-bin/carddisp.pl?gene=SOST
MIR196A1	MicroRNA 196a-1	RNA Gene		28	GC17M048632	7.11691	https://www.genecards.org/cgi-bin/carddisp.pl?gene=MIR196A1
C2CD4A	C2 Calcium Dependent Domain Containing 4A	Protein Coding	Q8NCU7	37	GC15P062066	7.11509	https://www.genecards.org/cgi-bin/carddisp.pl?gene=C2CD4A
FCGR2A	Fc Gamma Receptor IIa	Protein Coding	P12318	57	GC01P161505	7.11443	https://www.genecards.org/cgi-bin/carddisp.pl?gene=FCGR2A
HOTTIP	HOXA Distal Transcript Antisense RNA	RNA Gene		28	GC07P027198	7.11281	https://www.genecards.org/cgi-bin/carddisp.pl?gene=HOTTIP
MIR16-1	MicroRNA 16-1	RNA Gene		26	GC13M050048	7.11005	https://www.genecards.org/cgi-bin/carddisp.pl?gene=MIR16-1
KLF14	KLF Transcription Factor 14	Protein Coding	Q8TD94	39	GC07M130731	7.10685	https://www.genecards.org/cgi-bin/carddisp.pl?gene=KLF14
MIP	Major Intrinsic Protein Of Lens Fiber	Protein Coding	P30301	48	GC12M056449	7.10518	https://www.genecards.org/cgi-bin/carddisp.pl?gene=MIP
CSF2	Colony Stimulating Factor 2	Protein Coding	P04141	54	GC05P132073	7.10242	https://www.genecards.org/cgi-bin/carddisp.pl?gene=CSF2
RELA	RELA Proto-Oncogene, NF-KB Subunit	Protein Coding	Q04206	59	GC11M065653	7.09787	https://www.genecards.org/cgi-bin/carddisp.pl?gene=RELA
CASP9	Caspase 9	Protein Coding	P55211	56	GC01M015491	7.09304	https://www.genecards.org/cgi-bin/carddisp.pl?gene=CASP9
AZGP1	Alpha-2-Glycoprotein 1, Zinc-Binding	Protein Coding	P25311	51	GC07M099972	7.08725	https://www.genecards.org/cgi-bin/carddisp.pl?gene=AZGP1
SMAD7	SMAD Family Member 7	Protein Coding	O15105	52	GC18M048919	7.08536	https://www.genecards.org/cgi-bin/carddisp.pl?gene=SMAD7
PODXL	Podocalyxin Like	Protein Coding	O00592	50	GC07M131500	7.08419	https://www.genecards.org/cgi-bin/carddisp.pl?gene=PODXL
CFAP418	Cilia And Flagella Associated Protein 418	Protein Coding	Q96NL8	41	GC08M095245	7.07924	https://www.genecards.org/cgi-bin/carddisp.pl?gene=CFAP418
KIR2DL1	Killer Cell Immunoglobulin Like Receptor, Two Ig Domains And Long Cytoplasmic Tail 1	Protein Coding	P43626	44	GC19P103712	7.06321	https://www.genecards.org/cgi-bin/carddisp.pl?gene=KIR2DL1
PTGDS	Prostaglandin D2 Synthase	Protein Coding	P41222	54	GC09P139895	7.0631	https://www.genecards.org/cgi-bin/carddisp.pl?gene=PTGDS
IL5	Interleukin 5	Protein Coding	P05113	54	GC05M132541	7.06268	https://www.genecards.org/cgi-bin/carddisp.pl?gene=IL5
LDHA	Lactate Dehydrogenase A	Protein Coding	P00338	58	GC11P018394	7.04301	https://www.genecards.org/cgi-bin/carddisp.pl?gene=LDHA
CSN2	Casein Beta	Protein Coding	P05814	42	GC04M069955	7.0418	https://www.genecards.org/cgi-bin/carddisp.pl?gene=CSN2
HNF4G	Hepatocyte Nuclear Factor 4 Gamma	Protein Coding	Q14541	48	GC08P075407	7.03467	https://www.genecards.org/cgi-bin/carddisp.pl?gene=HNF4G
CD44	CD44 Molecule (Indian Blood Group)	Protein Coding	P16070	57	GC11P035139	7.02699	https://www.genecards.org/cgi-bin/carddisp.pl?gene=CD44
APOA1-AS	APOA1 Antisense RNA	RNA Gene		22	GC11P116836	7.01923	https://www.genecards.org/cgi-bin/carddisp.pl?gene=APOA1-AS
SNORD15A	Small Nucleolar RNA, C/D Box 15A	RNA Gene		23	GC11P075400	6.99438	https://www.genecards.org/cgi-bin/carddisp.pl?gene=SNORD15A
AQP5	Aquaporin 5	Protein Coding	P55064	55	GC12P049961	6.99426	https://www.genecards.org/cgi-bin/carddisp.pl?gene=AQP5
AKR1B10	Aldo-Keto Reductase Family 1 Member B10	Protein Coding	O60218	50	GC07P134527	6.99044	https://www.genecards.org/cgi-bin/carddisp.pl?gene=AKR1B10
MIR31	MicroRNA 31	RNA Gene		27	GC09M022098	6.98615	https://www.genecards.org/cgi-bin/carddisp.pl?gene=MIR31
SLC6A2	Solute Carrier Family 6 Member 2	Protein Coding	P23975	55	GC16P067784	6.97724	https://www.genecards.org/cgi-bin/carddisp.pl?gene=SLC6A2
MIR199A2	MicroRNA 199a-2	RNA Gene		26	GC01M172235	6.97365	https://www.genecards.org/cgi-bin/carddisp.pl?gene=MIR199A2
KIR3DL1	Killer Cell Immunoglobulin Like Receptor, Three Ig Domains And Long Cytoplasmic Tail 1	Protein Coding	P43629	48	GC19P103715	6.96391	https://www.genecards.org/cgi-bin/carddisp.pl?gene=KIR3DL1
MT-ND2	Mitochondrially Encoded NADH:Ubiquinone Oxidoreductase Core Subunit 2	Protein Coding	P03891	42	GCMTP004472	6.95883	https://www.genecards.org/cgi-bin/carddisp.pl?gene=MT-ND2
PYGM	Glycogen Phosphorylase, Muscle Associated	Protein Coding	P11217	55	GC11M064746	6.95053	https://www.genecards.org/cgi-bin/carddisp.pl?gene=PYGM
HOTAIR	HOX Transcript Antisense RNA	RNA Gene		31	GC12M053962	6.94815	https://www.genecards.org/cgi-bin/carddisp.pl?gene=HOTAIR
JAK1	Janus Kinase 1	Protein Coding	P23458	62	GC01M064833	6.94643	https://www.genecards.org/cgi-bin/carddisp.pl?gene=JAK1
TTC8	Tetratricopeptide Repeat Domain 8	Protein Coding	Q8TAM2	49	GC14P091957	6.9302	https://www.genecards.org/cgi-bin/carddisp.pl?gene=TTC8
ADA2	Adenosine Deaminase 2	Protein Coding	Q9NZK5	50	GC22M017307	6.92857	https://www.genecards.org/cgi-bin/carddisp.pl?gene=ADA2
TLR9	Toll Like Receptor 9	Protein Coding	Q9NR96	54	GC03M053612	6.92065	https://www.genecards.org/cgi-bin/carddisp.pl?gene=TLR9
ADAMTS13	ADAM Metallopeptidase With Thrombospondin Type 1 Motif 13	Protein Coding	Q76LX8	56	GC09P133414	6.88888	https://www.genecards.org/cgi-bin/carddisp.pl?gene=ADAMTS13
LRP6	LDL Receptor Related Protein 6	Protein Coding	O75581	56	GC12M028066	6.88321	https://www.genecards.org/cgi-bin/carddisp.pl?gene=LRP6
RPE65	Retinoid Isomerohydrolase RPE65	Protein Coding	Q16518	53	GC01M068428	6.88244	https://www.genecards.org/cgi-bin/carddisp.pl?gene=RPE65
ANGPTL3	Angiopoietin Like 3	Protein Coding	Q9Y5C1	56	GC01P062597	6.87783	https://www.genecards.org/cgi-bin/carddisp.pl?gene=ANGPTL3
LINC01139	Long Intergenic Non-Protein Coding RNA 1139	RNA Gene		22	GC01M238480	6.87255	https://www.genecards.org/cgi-bin/carddisp.pl?gene=LINC01139
CDH23	Cadherin Related 23	Protein Coding	Q9H251	53	GC10P071396	6.86922	https://www.genecards.org/cgi-bin/carddisp.pl?gene=CDH23
NOTCH1	Notch Receptor 1	Protein Coding	P46531	61	GC09M138590	6.86761	https://www.genecards.org/cgi-bin/carddisp.pl?gene=NOTCH1
FOXM1	Forkhead Box M1	Protein Coding	Q08050	52	GC12M002857	6.85249	https://www.genecards.org/cgi-bin/carddisp.pl?gene=FOXM1
XYLT2	Xylosyltransferase 2	Protein Coding	Q9H1B5	54	GC17P101901	6.84975	https://www.genecards.org/cgi-bin/carddisp.pl?gene=XYLT2
MIR98	MicroRNA 98	RNA Gene		25	GC0XM053716	6.83625	https://www.genecards.org/cgi-bin/carddisp.pl?gene=MIR98
NCF1	Neutrophil Cytosolic Factor 1	Protein Coding	P14598	55	GC07P084363	6.83546	https://www.genecards.org/cgi-bin/carddisp.pl?gene=NCF1
DUSP2	Dual Specificity Phosphatase 2	Protein Coding	Q05923	47	GC02M100501	6.81317	https://www.genecards.org/cgi-bin/carddisp.pl?gene=DUSP2
MKKS	MKKS Centrosomal Shuttling Protein	Protein Coding	Q9NPJ1	49	GC20M010424	6.80368	https://www.genecards.org/cgi-bin/carddisp.pl?gene=MKKS
SOX17	SRY-Box Transcription Factor 17	Protein Coding	Q9H6I2	50	GC08P054457	6.79953	https://www.genecards.org/cgi-bin/carddisp.pl?gene=SOX17
CLCNKA	Chloride Voltage-Gated Channel Ka	Protein Coding	P51800	48	GC01P016018	6.79858	https://www.genecards.org/cgi-bin/carddisp.pl?gene=CLCNKA
NR5A1	Nuclear Receptor Subfamily 5 Group A Member 1	Protein Coding	Q13285	58	GC09M124481	6.79342	https://www.genecards.org/cgi-bin/carddisp.pl?gene=NR5A1
AGXT	Alanine--Glyoxylate Aminotransferase	Protein Coding	P21549	54	GC02P240868	6.79036	https://www.genecards.org/cgi-bin/carddisp.pl?gene=AGXT
PKD2	Polycystin 2, Transient Receptor Potential Cation Channel	Protein Coding	Q13563	57	GC04P088007	6.78758	https://www.genecards.org/cgi-bin/carddisp.pl?gene=PKD2
FXYD2	FXYD Domain Containing Ion Transport Regulator 2	Protein Coding	P54710	50	GC11M117800	6.7846	https://www.genecards.org/cgi-bin/carddisp.pl?gene=FXYD2
MAGEL2	MAGE Family Member L2	Protein Coding	Q9UJ55	47	GC15M023643	6.77103	https://www.genecards.org/cgi-bin/carddisp.pl?gene=MAGEL2
S100A8	S100 Calcium Binding Protein A8	Protein Coding	P05109	50	GC01M159750	6.76349	https://www.genecards.org/cgi-bin/carddisp.pl?gene=S100A8
MIR26A1	MicroRNA 26a-1	RNA Gene		27	GC03P037969	6.75495	https://www.genecards.org/cgi-bin/carddisp.pl?gene=MIR26A1
CXCR4	C-X-C Motif Chemokine Receptor 4	Protein Coding	P61073	61	GC02M136114	6.75271	https://www.genecards.org/cgi-bin/carddisp.pl?gene=CXCR4
PECAM1	Platelet And Endothelial Cell Adhesion Molecule 1	Protein Coding	P16284	50	GC17M064319	6.74555	https://www.genecards.org/cgi-bin/carddisp.pl?gene=PECAM1
CHKB-CPT1B	CHKB-CPT1B Readthrough (NMD Candidate)	RNA Gene		23	GC22M050568	6.72456	https://www.genecards.org/cgi-bin/carddisp.pl?gene=CHKB-CPT1B
S100B	S100 Calcium Binding Protein B	Protein Coding	P04271	53	GC21M053282	6.71554	https://www.genecards.org/cgi-bin/carddisp.pl?gene=S100B
CFB	Complement Factor B	Protein Coding	P00751	55	GC06P031945	6.71087	https://www.genecards.org/cgi-bin/carddisp.pl?gene=CFB
GAS6	Growth Arrest Specific 6	Protein Coding	Q14393	52	GC13M113820	6.70747	https://www.genecards.org/cgi-bin/carddisp.pl?gene=GAS6
DCN	Decorin	Protein Coding	P07585	56	GC12M091140	6.70309	https://www.genecards.org/cgi-bin/carddisp.pl?gene=DCN
TCF4	Transcription Factor 4	Protein Coding	P15884	56	GC18M055222	6.68262	https://www.genecards.org/cgi-bin/carddisp.pl?gene=TCF4
HNF1A-AS1	HNF1A Antisense RNA 1	RNA Gene		26	GC12M123272	6.68165	https://www.genecards.org/cgi-bin/carddisp.pl?gene=HNF1A-AS1
MT-TP	Mitochondrially Encoded TRNA-Pro (CCN)	RNA Gene		15	GCMTM015957	6.66745	https://www.genecards.org/cgi-bin/carddisp.pl?gene=MT-TP
MIR181C	MicroRNA 181c	RNA Gene		26	GC19P102517	6.66505	https://www.genecards.org/cgi-bin/carddisp.pl?gene=MIR181C
PLUT	PDX1 Associated LncRNA, Upregulator Of Transcription	RNA Gene		21	GC13M027830	6.66173	https://www.genecards.org/cgi-bin/carddisp.pl?gene=PLUT
CASP8	Caspase 8	Protein Coding	Q14790	61	GC02P201233	6.6421	https://www.genecards.org/cgi-bin/carddisp.pl?gene=CASP8
USH2A	Usherin	Protein Coding	O75445	47	GC01M215622	6.64151	https://www.genecards.org/cgi-bin/carddisp.pl?gene=USH2A
BBS10	Bardet-Biedl Syndrome 10	Protein Coding	Q8TAM1	50	GC12M076344	6.63331	https://www.genecards.org/cgi-bin/carddisp.pl?gene=BBS10
TLX1NB	TLX1 Neighbor	RNA Gene	P0CAT3	31	GC10M101090	6.62399	https://www.genecards.org/cgi-bin/carddisp.pl?gene=TLX1NB
PRSS2	Serine Protease 2	Protein Coding	P07478	49	GC07P155706	6.6232	https://www.genecards.org/cgi-bin/carddisp.pl?gene=PRSS2
THBS2	Thrombospondin 2	Protein Coding	P35442	55	GC06M169215	6.62052	https://www.genecards.org/cgi-bin/carddisp.pl?gene=THBS2
TXN	Thioredoxin	Protein Coding	P10599	54	GC09M110243	6.60974	https://www.genecards.org/cgi-bin/carddisp.pl?gene=TXN
CDH5	Cadherin 5	Protein Coding	P33151	55	GC16P066366	6.59847	https://www.genecards.org/cgi-bin/carddisp.pl?gene=CDH5
PTRH2	Peptidyl-TRNA Hydrolase 2	Protein Coding	Q9Y3E5	51	GC17M059674	6.5828	https://www.genecards.org/cgi-bin/carddisp.pl?gene=PTRH2
MIR96	MicroRNA 96	RNA Gene		27	GC07M129774	6.58057	https://www.genecards.org/cgi-bin/carddisp.pl?gene=MIR96
BBIP1	BBSome Interacting Protein 1	Protein Coding	A8MTZ0	40	GC10M110898	6.57488	https://www.genecards.org/cgi-bin/carddisp.pl?gene=BBIP1
TCF3	Transcription Factor 3	Protein Coding	P15923	54	GC19M001609	6.57419	https://www.genecards.org/cgi-bin/carddisp.pl?gene=TCF3
S100A9	S100 Calcium Binding Protein A9	Protein Coding	P06702	51	GC01P153357	6.562	https://www.genecards.org/cgi-bin/carddisp.pl?gene=S100A9
DNMT3A	DNA Methyltransferase 3 Alpha	Protein Coding	Q9Y6K1	60	GC02M025228	6.56119	https://www.genecards.org/cgi-bin/carddisp.pl?gene=DNMT3A
JAG1	Jagged Canonical Notch Ligand 1	Protein Coding	P78504	59	GC20M010637	6.5414	https://www.genecards.org/cgi-bin/carddisp.pl?gene=JAG1
MAPK3	Mitogen-Activated Protein Kinase 3	Protein Coding	P27361	57	GC16M043239	6.53732	https://www.genecards.org/cgi-bin/carddisp.pl?gene=MAPK3
NKX2-2	NK2 Homeobox 2	Protein Coding	O95096	49	GC20M021511	6.53525	https://www.genecards.org/cgi-bin/carddisp.pl?gene=NKX2-2
EPHX2	Epoxide Hydrolase 2	Protein Coding	P34913	56	GC08P027490	6.52749	https://www.genecards.org/cgi-bin/carddisp.pl?gene=EPHX2
CCR1	C-C Motif Chemokine Receptor 1	Protein Coding	P32246	51	GC03M046218	6.5274	https://www.genecards.org/cgi-bin/carddisp.pl?gene=CCR1
MIR133A1	MicroRNA 133a-1	RNA Gene		22	GC18M033018	6.52698	https://www.genecards.org/cgi-bin/carddisp.pl?gene=MIR133A1
UFC1	Ubiquitin-Fold Modifier Conjugating Enzyme 1	Protein Coding	Q9Y3C8	46	GC01P161152	6.52608	https://www.genecards.org/cgi-bin/carddisp.pl?gene=UFC1
SIRT6	Sirtuin 6	Protein Coding	Q8N6T7	52	GC19M004174	6.5198	https://www.genecards.org/cgi-bin/carddisp.pl?gene=SIRT6
POLGARF	POLG Alternative Reading Frame	Protein Coding	A0A3B3IS91	17	GC15M147740	6.51955	https://www.genecards.org/cgi-bin/carddisp.pl?gene=POLGARF
BAZ1B	Bromodomain Adjacent To Zinc Finger Domain 1B	Protein Coding	Q9UIG0	49	GC07M073440	6.48133	https://www.genecards.org/cgi-bin/carddisp.pl?gene=BAZ1B
MIR424	MicroRNA 424	RNA Gene		25	GC0XM134748	6.47787	https://www.genecards.org/cgi-bin/carddisp.pl?gene=MIR424
ADCY3	Adenylate Cyclase 3	Protein Coding	O60266	55	GC02M024819	6.46051	https://www.genecards.org/cgi-bin/carddisp.pl?gene=ADCY3
TNXB	Tenascin XB	Protein Coding	P22105	51	GC06M090766	6.45752	https://www.genecards.org/cgi-bin/carddisp.pl?gene=TNXB
MEST	Mesoderm Specific Transcript	Protein Coding	Q5EB52	48	GC07P130486	6.4485	https://www.genecards.org/cgi-bin/carddisp.pl?gene=MEST
MST1	Macrophage Stimulating 1	Protein Coding	P26927	53	GC03M049683	6.44052	https://www.genecards.org/cgi-bin/carddisp.pl?gene=MST1
KLKB1	Kallikrein B1	Protein Coding	P03952	54	GC04P186320	6.43711	https://www.genecards.org/cgi-bin/carddisp.pl?gene=KLKB1
DDAH2	DDAH Family Member 2, ADMA-Independent	Protein Coding	O95865	49	GC06M031727	6.43281	https://www.genecards.org/cgi-bin/carddisp.pl?gene=DDAH2
GUSB	Glucuronidase Beta	Protein Coding	P08236	56	GC07M065960	6.42211	https://www.genecards.org/cgi-bin/carddisp.pl?gene=GUSB
PDGFD	Platelet Derived Growth Factor D	Protein Coding	Q9GZP0	49	GC11M103907	6.4144	https://www.genecards.org/cgi-bin/carddisp.pl?gene=PDGFD
CYP1A1	Cytochrome P450 Family 1 Subfamily A Member 1	Protein Coding	P04798	55	GC15M074719	6.40677	https://www.genecards.org/cgi-bin/carddisp.pl?gene=CYP1A1
MKRN3	Makorin Ring Finger Protein 3	Protein Coding	Q13064	48	GC15P154429	6.39891	https://www.genecards.org/cgi-bin/carddisp.pl?gene=MKRN3
MIR139	MicroRNA 139	RNA Gene		27	GC11M072615	6.39113	https://www.genecards.org/cgi-bin/carddisp.pl?gene=MIR139
COL4A6	Collagen Type IV Alpha 6 Chain	Protein Coding	Q14031	51	GC0XM108155	6.38644	https://www.genecards.org/cgi-bin/carddisp.pl?gene=COL4A6
RXRA	Retinoid X Receptor Alpha	Protein Coding	P19793	57	GC09P134317	6.37469	https://www.genecards.org/cgi-bin/carddisp.pl?gene=RXRA
PTHLH	Parathyroid Hormone Like Hormone	Protein Coding	P12272	55	GC12M028729	6.36978	https://www.genecards.org/cgi-bin/carddisp.pl?gene=PTHLH
FKBP6	FKBP Prolyl Isomerase Family Member 6 (Inactive)	Protein Coding	O75344	48	GC07P073328	6.36505	https://www.genecards.org/cgi-bin/carddisp.pl?gene=FKBP6
ICOS	Inducible T Cell Costimulator	Protein Coding	Q9Y6W8	53	GC02P203937	6.36468	https://www.genecards.org/cgi-bin/carddisp.pl?gene=ICOS
PDGFA	Platelet Derived Growth Factor Subunit A	Protein Coding	P04085	52	GC07M000497	6.35504	https://www.genecards.org/cgi-bin/carddisp.pl?gene=PDGFA
AFP	Alpha Fetoprotein	Protein Coding	P02771	56	GC04P073431	6.35185	https://www.genecards.org/cgi-bin/carddisp.pl?gene=AFP
KCNK16	Potassium Two Pore Domain Channel Subfamily K Member 16	Protein Coding	Q96T55	43	GC06M090904	6.34428	https://www.genecards.org/cgi-bin/carddisp.pl?gene=KCNK16
MNX1	Motor Neuron And Pancreas Homeobox 1	Protein Coding	P50219	50	GC07M156994	6.3315	https://www.genecards.org/cgi-bin/carddisp.pl?gene=MNX1
SAA4	Serum Amyloid A4, Constitutive	Protein Coding	P35542	47	GC11M018234	6.32908	https://www.genecards.org/cgi-bin/carddisp.pl?gene=SAA4
MIR107	MicroRNA 107	RNA Gene		27	GC10M089604	6.32733	https://www.genecards.org/cgi-bin/carddisp.pl?gene=MIR107
CXCL1	C-X-C Motif Chemokine Ligand 1	Protein Coding	P09341	51	GC04P073869	6.32601	https://www.genecards.org/cgi-bin/carddisp.pl?gene=CXCL1
KIF7	Kinesin Family Member 7	Protein Coding	Q2M1P5	47	GC15M089608	6.31751	https://www.genecards.org/cgi-bin/carddisp.pl?gene=KIF7
FCAR	Fc Alpha Receptor	Protein Coding	P24071	49	GC19P103718	6.31324	https://www.genecards.org/cgi-bin/carddisp.pl?gene=FCAR
MIR204	MicroRNA 204	RNA Gene		29	GC09M070809	6.3004	https://www.genecards.org/cgi-bin/carddisp.pl?gene=MIR204
MIR193B	MicroRNA 193b	RNA Gene		28	GC16P065310	6.2911	https://www.genecards.org/cgi-bin/carddisp.pl?gene=MIR193B
TBL2	Transducin Beta Like 2	Protein Coding	Q9Y4P3	47	GC07M074391	6.28963	https://www.genecards.org/cgi-bin/carddisp.pl?gene=TBL2
PRKAR1A	Protein Kinase CAMP-Dependent Type I Regulatory Subunit Alpha	Protein Coding	P10644	59	GC17P102266	6.2815	https://www.genecards.org/cgi-bin/carddisp.pl?gene=PRKAR1A
TWNK	Twinkle MtDNA Helicase	Protein Coding	Q96RR1	49	GC10P106938	6.28073	https://www.genecards.org/cgi-bin/carddisp.pl?gene=TWNK
CYP2C19	Cytochrome P450 Family 2 Subfamily C Member 19	Protein Coding	P33261	53	GC10P094762	6.27795	https://www.genecards.org/cgi-bin/carddisp.pl?gene=CYP2C19
GRB10	Growth Factor Receptor Bound Protein 10	Protein Coding	Q13322	51	GC07M050590	6.2741	https://www.genecards.org/cgi-bin/carddisp.pl?gene=GRB10
HULC	Hepatocellular Carcinoma Up-Regulated Long Non-Coding RNA	RNA Gene		28	GC06P008468	6.26974	https://www.genecards.org/cgi-bin/carddisp.pl?gene=HULC
PROM1	Prominin 1	Protein Coding	O43490	55	GC04M015965	6.25279	https://www.genecards.org/cgi-bin/carddisp.pl?gene=PROM1
PRRC2A	Proline Rich Coiled-Coil 2A	Protein Coding	P48634	42	GC06P125494	6.2499	https://www.genecards.org/cgi-bin/carddisp.pl?gene=PRRC2A
MIR383	MicroRNA 383	RNA Gene		21	GC08M014853	6.24945	https://www.genecards.org/cgi-bin/carddisp.pl?gene=MIR383
GNRH1	Gonadotropin Releasing Hormone 1	Protein Coding	P01148	49	GC08M025419	6.23964	https://www.genecards.org/cgi-bin/carddisp.pl?gene=GNRH1
IL7R	Interleukin 7 Receptor	Protein Coding	P16871	55	GC05P035852	6.21978	https://www.genecards.org/cgi-bin/carddisp.pl?gene=IL7R
ATF6B	Activating Transcription Factor 6 Beta	Protein Coding	Q99941	47	GC06M032115	6.2053	https://www.genecards.org/cgi-bin/carddisp.pl?gene=ATF6B
THSD7A	Thrombospondin Type 1 Domain Containing 7A	Protein Coding	Q9UPZ6	45	GC07M011371	6.20273	https://www.genecards.org/cgi-bin/carddisp.pl?gene=THSD7A
PDPK1	3-Phosphoinositide Dependent Protein Kinase 1	Protein Coding	O15530	57	GC16P002537	6.2019	https://www.genecards.org/cgi-bin/carddisp.pl?gene=PDPK1
MIR183	MicroRNA 183	RNA Gene		25	GC07M129877	6.19876	https://www.genecards.org/cgi-bin/carddisp.pl?gene=MIR183
AHR	Aryl Hydrocarbon Receptor	Protein Coding	P35869	55	GC07P016916	6.17166	https://www.genecards.org/cgi-bin/carddisp.pl?gene=AHR
CNDP2	Carnosine Dipeptidase 2	Protein Coding	Q96KP4	50	GC18P074495	6.17107	https://www.genecards.org/cgi-bin/carddisp.pl?gene=CNDP2
SLC16A1	Solute Carrier Family 16 Member 1	Protein Coding	P53985	55	GC01M113088	6.1532	https://www.genecards.org/cgi-bin/carddisp.pl?gene=SLC16A1
NOX1	NADPH Oxidase 1	Protein Coding	Q9Y5S8	51	GC0XM100843	6.15014	https://www.genecards.org/cgi-bin/carddisp.pl?gene=NOX1
KCNK5	Potassium Two Pore Domain Channel Subfamily K Member 5	Protein Coding	O95279	47	GC06M090902	6.14954	https://www.genecards.org/cgi-bin/carddisp.pl?gene=KCNK5
SLC19A3	Solute Carrier Family 19 Member 3	Protein Coding	Q9BZV2	54	GC02M227685	6.14593	https://www.genecards.org/cgi-bin/carddisp.pl?gene=SLC19A3
KEAP1	Kelch Like ECH Associated Protein 1	Protein Coding	Q14145	56	GC19M010486	6.1386	https://www.genecards.org/cgi-bin/carddisp.pl?gene=KEAP1
PASK	PAS Domain Containing Serine/Threonine Kinase	Protein Coding	Q96RG2	49	GC02M241106	6.13827	https://www.genecards.org/cgi-bin/carddisp.pl?gene=PASK
MIR19A	MicroRNA 19a	RNA Gene		26	GC13P091658	6.13636	https://www.genecards.org/cgi-bin/carddisp.pl?gene=MIR19A
LINC01619	Long Intergenic Non-Protein Coding RNA 1619	RNA Gene	G3V211	20	GC12M091993	6.13518	https://www.genecards.org/cgi-bin/carddisp.pl?gene=LINC01619
MT-RNR1	Mitochondrially Encoded 12S RRNA	RNA Gene	A0A0C5B5G6	21	GCMTP000642	6.13297	https://www.genecards.org/cgi-bin/carddisp.pl?gene=MT-RNR1
ALOX5	Arachidonate 5-Lipoxygenase	Protein Coding	P09917	57	GC10P045374	6.12953	https://www.genecards.org/cgi-bin/carddisp.pl?gene=ALOX5
DARS2	Aspartyl-TRNA Synthetase 2, Mitochondrial	Protein Coding	Q6PI48	51	GC01P173824	6.12882	https://www.genecards.org/cgi-bin/carddisp.pl?gene=DARS2
CDK4	Cyclin Dependent Kinase 4	Protein Coding	P11802	62	GC12M059168	6.11905	https://www.genecards.org/cgi-bin/carddisp.pl?gene=CDK4
NID1	Nidogen 1	Protein Coding	P14543	51	GC01M235975	6.11644	https://www.genecards.org/cgi-bin/carddisp.pl?gene=NID1
ADAR	Adenosine Deaminase RNA Specific	Protein Coding	P55265	54	GC01M159863	6.09831	https://www.genecards.org/cgi-bin/carddisp.pl?gene=ADAR
CISD1	CDGSH Iron Sulfur Domain 1	Protein Coding	Q9NZ45	44	GC10P058269	6.07371	https://www.genecards.org/cgi-bin/carddisp.pl?gene=CISD1
CSF3	Colony Stimulating Factor 3	Protein Coding	P09919	49	GC17P040015	6.073	https://www.genecards.org/cgi-bin/carddisp.pl?gene=CSF3
DGKE	Diacylglycerol Kinase Epsilon	Protein Coding	P52429	54	GC17P056834	6.0622	https://www.genecards.org/cgi-bin/carddisp.pl?gene=DGKE
CYP24A1	Cytochrome P450 Family 24 Subfamily A Member 1	Protein Coding	Q07973	55	GC20M054153	6.06161	https://www.genecards.org/cgi-bin/carddisp.pl?gene=CYP24A1
MIR181D	MicroRNA 181d	RNA Gene		25	GC19P013874	6.05216	https://www.genecards.org/cgi-bin/carddisp.pl?gene=MIR181D
MIR497	MicroRNA 497	RNA Gene		25	GC17M016820	6.04004	https://www.genecards.org/cgi-bin/carddisp.pl?gene=MIR497
MGP	Matrix Gla Protein	Protein Coding	P08493	52	GC12M028108	6.03667	https://www.genecards.org/cgi-bin/carddisp.pl?gene=MGP
C17orf78	Chromosome 17 Open Reading Frame 78	Protein Coding	Q8N4C9	36	GC17P037375	6.02911	https://www.genecards.org/cgi-bin/carddisp.pl?gene=C17orf78
CMA1	Chymase 1	Protein Coding	P23946	52	GC14M026685	6.02502	https://www.genecards.org/cgi-bin/carddisp.pl?gene=CMA1
MIR30D	MicroRNA 30d	RNA Gene		24	GC08M134804	6.01459	https://www.genecards.org/cgi-bin/carddisp.pl?gene=MIR30D
ACTB	Actin Beta	Protein Coding	P60709	58	GC07M005527	6.01342	https://www.genecards.org/cgi-bin/carddisp.pl?gene=ACTB
MMP8	Matrix Metallopeptidase 8	Protein Coding	P22894	56	GC11M121930	6.00909	https://www.genecards.org/cgi-bin/carddisp.pl?gene=MMP8
ABCB1	ATP Binding Cassette Subfamily B Member 1	Protein Coding	P08183	60	GC07M087504	6.00589	https://www.genecards.org/cgi-bin/carddisp.pl?gene=ABCB1
CDK5RAP3	CDK5 Regulatory Subunit Associated Protein 3	Protein Coding	Q96JB5	44	GC17P047967	5.99804	https://www.genecards.org/cgi-bin/carddisp.pl?gene=CDK5RAP3
NSD1	Nuclear Receptor Binding SET Domain Protein 1	Protein Coding	Q96L73	53	GC05P185705	5.99645	https://www.genecards.org/cgi-bin/carddisp.pl?gene=NSD1
MKS1	MKS Transition Zone Complex Subunit 1	Protein Coding	Q9NXB0	49	GC17M058205	5.99606	https://www.genecards.org/cgi-bin/carddisp.pl?gene=MKS1
SLC9A3	Solute Carrier Family 9 Member A3	Protein Coding	P48764	56	GC05M000472	5.99079	https://www.genecards.org/cgi-bin/carddisp.pl?gene=SLC9A3
CFTR-AS1	CFTR Antisense RNA 1	RNA Gene		19	GC07M117542	5.9898	https://www.genecards.org/cgi-bin/carddisp.pl?gene=CFTR-AS1
SLC9A1	Solute Carrier Family 9 Member A1	Protein Coding	P19634	58	GC01M030573	5.98768	https://www.genecards.org/cgi-bin/carddisp.pl?gene=SLC9A1
SOX2-OT	SOX2 Overlapping Transcript	RNA Gene		32	GC03P180989	5.98562	https://www.genecards.org/cgi-bin/carddisp.pl?gene=SOX2-OT
TLR3	Toll Like Receptor 3	Protein Coding	O15455	60	GC04P186059	5.98227	https://www.genecards.org/cgi-bin/carddisp.pl?gene=TLR3
VEGFB	Vascular Endothelial Growth Factor B	Protein Coding	P49765	52	GC11P064234	5.97491	https://www.genecards.org/cgi-bin/carddisp.pl?gene=VEGFB
CD55	CD55 Molecule (Cromer Blood Group)	Protein Coding	P08174	58	GC01P207321	5.97011	https://www.genecards.org/cgi-bin/carddisp.pl?gene=CD55
MSR1	Macrophage Scavenger Receptor 1	Protein Coding	P21757	54	GC08M016107	5.96651	https://www.genecards.org/cgi-bin/carddisp.pl?gene=MSR1
LOC111674472	DNase I Hypersensitive Sites In Introns 16 And 17a Of CFTR	Functional Element		9	GC07P117607	5.96165	https://www.genecards.org/cgi-bin/carddisp.pl?gene=LOC111674472
UFSP1	UFM1 Specific Peptidase 1 (Inactive)	Protein Coding	Q6NVU6	38	GC07M100888	5.96096	https://www.genecards.org/cgi-bin/carddisp.pl?gene=UFSP1
IL22	Interleukin 22	Protein Coding	Q9GZX6	51	GC12M068248	5.95881	https://www.genecards.org/cgi-bin/carddisp.pl?gene=IL22
ZFAND3	Zinc Finger AN1-Type Containing 3	Protein Coding	Q9H8U3	41	GC06P125653	5.95775	https://www.genecards.org/cgi-bin/carddisp.pl?gene=ZFAND3
HRAS	HRas Proto-Oncogene, GTPase	Protein Coding	P01112	61	GC11M010201	5.95509	https://www.genecards.org/cgi-bin/carddisp.pl?gene=HRAS
IL1RAPL2	Interleukin 1 Receptor Accessory Protein Like 2	Protein Coding	Q9NP60	48	GC0XP104566	5.95434	https://www.genecards.org/cgi-bin/carddisp.pl?gene=IL1RAPL2
OTX2	Orthodenticle Homeobox 2	Protein Coding	P32243	55	GC14M056799	5.94627	https://www.genecards.org/cgi-bin/carddisp.pl?gene=OTX2
IL18BP	Interleukin 18 Binding Protein	Protein Coding	O95998	49	GC11P071998	5.94435	https://www.genecards.org/cgi-bin/carddisp.pl?gene=IL18BP
TRA-TGC7-1	TRNA-Ala (Anticodon TGC) 7-1	RNA Gene		14	GC06M090560	5.94101	https://www.genecards.org/cgi-bin/carddisp.pl?gene=TRA-TGC7-1
SIK2	Salt Inducible Kinase 2	Protein Coding	Q9H0K1	52	GC11P112374	5.93802	https://www.genecards.org/cgi-bin/carddisp.pl?gene=SIK2
MTR	5-Methyltetrahydrofolate-Homocysteine Methyltransferase	Protein Coding	Q99707	56	GC01P236795	5.934	https://www.genecards.org/cgi-bin/carddisp.pl?gene=MTR
INSM2	INSM Transcriptional Repressor 2	Protein Coding	Q96T92	42	GC14P035534	5.9336	https://www.genecards.org/cgi-bin/carddisp.pl?gene=INSM2
ERBB4	Erb-B2 Receptor Tyrosine Kinase 4	Protein Coding	Q15303	63	GC02M211375	5.92858	https://www.genecards.org/cgi-bin/carddisp.pl?gene=ERBB4
BCL7B	BAF Chromatin Remodeling Complex Subunit BCL7B	Protein Coding	Q9BQE9	44	GC07M073536	5.927	https://www.genecards.org/cgi-bin/carddisp.pl?gene=BCL7B
CFHR1	Complement Factor H Related 1	Protein Coding	Q03591	51	GC01P196822	5.92243	https://www.genecards.org/cgi-bin/carddisp.pl?gene=CFHR1
SAMHD1	SAM And HD Domain Containing Deoxynucleoside Triphosphate Triphosphohydrolase 1	Protein Coding	Q9Y3Z3	52	GC20M036890	5.91682	https://www.genecards.org/cgi-bin/carddisp.pl?gene=SAMHD1
FOXA1	Forkhead Box A1	Protein Coding	P55317	52	GC14M037589	5.90414	https://www.genecards.org/cgi-bin/carddisp.pl?gene=FOXA1
PTGS1	Prostaglandin-Endoperoxide Synthase 1	Protein Coding	P23219	55	GC09P122370	5.89402	https://www.genecards.org/cgi-bin/carddisp.pl?gene=PTGS1
NAT2	N-Acetyltransferase 2	Protein Coding	P11245	51	GC08P018391	5.88299	https://www.genecards.org/cgi-bin/carddisp.pl?gene=NAT2
STAT4	Signal Transducer And Activator Of Transcription 4	Protein Coding	Q14765	55	GC02M191029	5.88272	https://www.genecards.org/cgi-bin/carddisp.pl?gene=STAT4
LOC109623489	Insulin Repeat Instability Region	Functional Element		2	GC11P007449	5.88125	https://www.genecards.org/cgi-bin/carddisp.pl?gene=LOC109623489
KCNN4	Potassium Calcium-Activated Channel Subfamily N Member 4	Protein Coding	O15554	56	GC19M088996	5.86843	https://www.genecards.org/cgi-bin/carddisp.pl?gene=KCNN4
ERBB2	Erb-B2 Receptor Tyrosine Kinase 2	Protein Coding	P04626	63	GC17P039687	5.86322	https://www.genecards.org/cgi-bin/carddisp.pl?gene=ERBB2
GTF2I	General Transcription Factor IIi	Protein Coding	P78347	48	GC07P084357	5.85066	https://www.genecards.org/cgi-bin/carddisp.pl?gene=GTF2I
SLC22A3	Solute Carrier Family 22 Member 3	Protein Coding	O75751	48	GC06P160348	5.83798	https://www.genecards.org/cgi-bin/carddisp.pl?gene=SLC22A3
CXCL9	C-X-C Motif Chemokine Ligand 9	Protein Coding	Q07325	48	GC04M076001	5.83628	https://www.genecards.org/cgi-bin/carddisp.pl?gene=CXCL9
CX3CL1	C-X3-C Motif Chemokine Ligand 1	Protein Coding	P78423	53	GC16P057372	5.83113	https://www.genecards.org/cgi-bin/carddisp.pl?gene=CX3CL1
MASP1	MBL Associated Serine Protease 1	Protein Coding	P48740	56	GC03M187216	5.827	https://www.genecards.org/cgi-bin/carddisp.pl?gene=MASP1
TMEM67	Transmembrane Protein 67	Protein Coding	Q5HYA8	49	GC08P093754	5.82028	https://www.genecards.org/cgi-bin/carddisp.pl?gene=TMEM67
MIR19B1	MicroRNA 19b-1	RNA Gene		23	GC13P091661	5.81039	https://www.genecards.org/cgi-bin/carddisp.pl?gene=MIR19B1
MIR24-2	MicroRNA 24-2	RNA Gene		25	GC19M019644	5.80344	https://www.genecards.org/cgi-bin/carddisp.pl?gene=MIR24-2
MIR301A	MicroRNA 301a	RNA Gene		26	GC17M059151	5.79068	https://www.genecards.org/cgi-bin/carddisp.pl?gene=MIR301A
GGNBP2	Gametogenetin Binding Protein 2	Protein Coding	Q9H3C7	40	GC17P036544	5.78982	https://www.genecards.org/cgi-bin/carddisp.pl?gene=GGNBP2
NSA2	NSA2 Ribosome Biogenesis Factor	Protein Coding	O95478	42	GC05P074766	5.78396	https://www.genecards.org/cgi-bin/carddisp.pl?gene=NSA2
RPL36A-HNRNPH2	RPL36A-HNRNPH2 Readthrough	Protein Coding		24	GC0XP101393	5.77661	https://www.genecards.org/cgi-bin/carddisp.pl?gene=RPL36A-HNRNPH2
SDCCAG8	SHH Signaling And Ciliogenesis Regulator SDCCAG8	Protein Coding	Q86SQ7	50	GC01P243255	5.75388	https://www.genecards.org/cgi-bin/carddisp.pl?gene=SDCCAG8
PLAUR	Plasminogen Activator, Urokinase Receptor	Protein Coding	Q03405	53	GC19M043646	5.75366	https://www.genecards.org/cgi-bin/carddisp.pl?gene=PLAUR
GZMB	Granzyme B	Protein Coding	P10144	56	GC14M024630	5.75063	https://www.genecards.org/cgi-bin/carddisp.pl?gene=GZMB
NRAS	NRAS Proto-Oncogene, GTPase	Protein Coding	P01111	59	GC01M114704	5.74982	https://www.genecards.org/cgi-bin/carddisp.pl?gene=NRAS
BAX	BCL2 Associated X, Apoptosis Regulator	Protein Coding	Q07812	60	GC19P048954	5.73447	https://www.genecards.org/cgi-bin/carddisp.pl?gene=BAX
UCN3	Urocortin 3	Protein Coding	Q969E3	43	GC10P005364	5.72665	https://www.genecards.org/cgi-bin/carddisp.pl?gene=UCN3
TRAF6	TNF Receptor Associated Factor 6	Protein Coding	Q9Y4K3	55	GC11M036467	5.72542	https://www.genecards.org/cgi-bin/carddisp.pl?gene=TRAF6
APC	APC Regulator Of WNT Signaling Pathway	Protein Coding	P25054	58	GC05P112707	5.72321	https://www.genecards.org/cgi-bin/carddisp.pl?gene=APC
TINAG	Tubulointerstitial Nephritis Antigen	Protein Coding	Q9UJW2	44	GC06P125847	5.72169	https://www.genecards.org/cgi-bin/carddisp.pl?gene=TINAG
KIF12	Kinesin Family Member 12	Protein Coding	Q96FN5	44	GC09M114086	5.72111	https://www.genecards.org/cgi-bin/carddisp.pl?gene=KIF12
TRD-GTC9-1	TRNA-Asp (Anticodon GTC) 9-1	RNA Gene		13	GC01P163375	5.71875	https://www.genecards.org/cgi-bin/carddisp.pl?gene=TRD-GTC9-1
SMAD1	SMAD Family Member 1	Protein Coding	Q15797	52	GC04P145481	5.71599	https://www.genecards.org/cgi-bin/carddisp.pl?gene=SMAD1
LIF	LIF Interleukin 6 Family Cytokine	Protein Coding	P15018	52	GC22M030240	5.71572	https://www.genecards.org/cgi-bin/carddisp.pl?gene=LIF
CDK5	Cyclin Dependent Kinase 5	Protein Coding	Q00535	62	GC07M151053	5.70381	https://www.genecards.org/cgi-bin/carddisp.pl?gene=CDK5
MIR379	MicroRNA 379	RNA Gene		22	GC14P115605	5.69769	https://www.genecards.org/cgi-bin/carddisp.pl?gene=MIR379
RAB4B-EGLN2	RAB4B-EGLN2 Readthrough (NMD Candidate)	RNA Gene		19	GC19P040778	5.6964	https://www.genecards.org/cgi-bin/carddisp.pl?gene=RAB4B-EGLN2
MIR429	MicroRNA 429	RNA Gene		27	GC01P011075	5.67869	https://www.genecards.org/cgi-bin/carddisp.pl?gene=MIR429
NELL1	Neural EGFL Like 1	Protein Coding	Q92832	46	GC11P020669	5.67657	https://www.genecards.org/cgi-bin/carddisp.pl?gene=NELL1
IL4R	Interleukin 4 Receptor	Protein Coding	P24394	56	GC16P065740	5.66548	https://www.genecards.org/cgi-bin/carddisp.pl?gene=IL4R
COQ4	Coenzyme Q4	Protein Coding	Q9Y3A0	48	GC09P128322	5.65559	https://www.genecards.org/cgi-bin/carddisp.pl?gene=COQ4
EDNRB	Endothelin Receptor Type B	Protein Coding	P24530	58	GC13M077895	5.65138	https://www.genecards.org/cgi-bin/carddisp.pl?gene=EDNRB
SFTA3	Surfactant Associated 3	RNA Gene	P0C7M3	38	GC14M036474	5.6503	https://www.genecards.org/cgi-bin/carddisp.pl?gene=SFTA3
PTPRO	Protein Tyrosine Phosphatase Receptor Type O	Protein Coding	Q16827	54	GC12P036215	5.64898	https://www.genecards.org/cgi-bin/carddisp.pl?gene=PTPRO
NLRP1	NLR Family Pyrin Domain Containing 1	Protein Coding	Q9C000	52	GC17M005499	5.6474	https://www.genecards.org/cgi-bin/carddisp.pl?gene=NLRP1
SCN9A	Sodium Voltage-Gated Channel Alpha Subunit 9	Protein Coding	Q15858	56	GC02M166195	5.63646	https://www.genecards.org/cgi-bin/carddisp.pl?gene=SCN9A
CANX	Calnexin	Protein Coding	P27824	54	GC05P179678	5.62138	https://www.genecards.org/cgi-bin/carddisp.pl?gene=CANX
COL18A1	Collagen Type XVIII Alpha 1 Chain	Protein Coding	P39060	55	GC21P045405	5.61833	https://www.genecards.org/cgi-bin/carddisp.pl?gene=COL18A1
L1CAM	L1 Cell Adhesion Molecule	Protein Coding	P32004	56	GC0XM153864	5.60682	https://www.genecards.org/cgi-bin/carddisp.pl?gene=L1CAM
KIRREL1	Kirre Like Nephrin Family Adhesion Molecule 1	Protein Coding	Q96J84	49	GC01P160839	5.60577	https://www.genecards.org/cgi-bin/carddisp.pl?gene=KIRREL1
BDKRB1	Bradykinin Receptor B1	Protein Coding	P46663	50	GC14P096329	5.60385	https://www.genecards.org/cgi-bin/carddisp.pl?gene=BDKRB1
PDCD1LG2	Programmed Cell Death 1 Ligand 2	Protein Coding	Q9BQ51	51	GC09P005510	5.60376	https://www.genecards.org/cgi-bin/carddisp.pl?gene=PDCD1LG2
MT-ND3	Mitochondrially Encoded NADH:Ubiquinone Oxidoreductase Core Subunit 3	Protein Coding	P03897	41	GCMTP010061	5.6027	https://www.genecards.org/cgi-bin/carddisp.pl?gene=MT-ND3
AQP1	Aquaporin 1 (Colton Blood Group)	Protein Coding	P29972	56	GC07P030911	5.60112	https://www.genecards.org/cgi-bin/carddisp.pl?gene=AQP1
PXDN	Peroxidasin	Protein Coding	Q92626	53	GC02M001635	5.59702	https://www.genecards.org/cgi-bin/carddisp.pl?gene=PXDN
ITGA2B	Integrin Subunit Alpha 2b	Protein Coding	P08514	60	GC17M071824	5.5962	https://www.genecards.org/cgi-bin/carddisp.pl?gene=ITGA2B
MIR125B2	MicroRNA 125b-2	RNA Gene		27	GC21P016590	5.59581	https://www.genecards.org/cgi-bin/carddisp.pl?gene=MIR125B2
BBS4	Bardet-Biedl Syndrome 4	Protein Coding	Q96RK4	50	GC15P072686	5.58859	https://www.genecards.org/cgi-bin/carddisp.pl?gene=BBS4
MCF2L2	MCF.2 Cell Line Derived Transforming Sequence-Like 2	Protein Coding	Q86YR7	42	GC03M183183	5.58622	https://www.genecards.org/cgi-bin/carddisp.pl?gene=MCF2L2
S100A4	S100 Calcium Binding Protein A4	Protein Coding	P26447	53	GC01M153543	5.58561	https://www.genecards.org/cgi-bin/carddisp.pl?gene=S100A4
MT-TL2	Mitochondrially Encoded TRNA-Leu (CUN) 2	RNA Gene		20	GCMTP012268	5.56791	https://www.genecards.org/cgi-bin/carddisp.pl?gene=MT-TL2
AQP3	Aquaporin 3 (Gill Blood Group)	Protein Coding	Q92482	52	GC09M033431	5.56723	https://www.genecards.org/cgi-bin/carddisp.pl?gene=AQP3
CXCR3	C-X-C Motif Chemokine Receptor 3	Protein Coding	P49682	52	GC0XM071615	5.56166	https://www.genecards.org/cgi-bin/carddisp.pl?gene=CXCR3
STAT5B	Signal Transducer And Activator Of Transcription 5B	Protein Coding	P51692	58	GC17M042199	5.55605	https://www.genecards.org/cgi-bin/carddisp.pl?gene=STAT5B
COL8A2	Collagen Type VIII Alpha 2 Chain	Protein Coding	P25067	48	GC01M036095	5.53554	https://www.genecards.org/cgi-bin/carddisp.pl?gene=COL8A2
CX3CR1	C-X3-C Motif Chemokine Receptor 1	Protein Coding	P49238	52	GC03M039279	5.53049	https://www.genecards.org/cgi-bin/carddisp.pl?gene=CX3CR1
ARG1	Arginase 1	Protein Coding	P05089	58	GC06P133532	5.52344	https://www.genecards.org/cgi-bin/carddisp.pl?gene=ARG1
ETS1	ETS Proto-Oncogene 1, Transcription Factor	Protein Coding	P14921	56	GC11M128458	5.51949	https://www.genecards.org/cgi-bin/carddisp.pl?gene=ETS1
MT-TR	Mitochondrially Encoded TRNA-Arg (CGN)	RNA Gene		18	GCMTP010407	5.51782	https://www.genecards.org/cgi-bin/carddisp.pl?gene=MT-TR
MIR92A1	MicroRNA 92a-1	RNA Gene		25	GC13P091664	5.51063	https://www.genecards.org/cgi-bin/carddisp.pl?gene=MIR92A1
CHIT1	Chitinase 1	Protein Coding	Q13231	52	GC01M203213	5.51057	https://www.genecards.org/cgi-bin/carddisp.pl?gene=CHIT1
KLF4	KLF Transcription Factor 4	Protein Coding	O43474	55	GC09M107484	5.50276	https://www.genecards.org/cgi-bin/carddisp.pl?gene=KLF4
MT-TG	Mitochondrially Encoded TRNA-Gly (GGN)	RNA Gene		17	GCMTP009993	5.50069	https://www.genecards.org/cgi-bin/carddisp.pl?gene=MT-TG
CLIP2	CAP-Gly Domain Containing Linker Protein 2	Protein Coding	Q9UDT6	48	GC07P074289	5.49457	https://www.genecards.org/cgi-bin/carddisp.pl?gene=CLIP2
CDK2	Cyclin Dependent Kinase 2	Protein Coding	P24941	60	GC12P055966	5.49182	https://www.genecards.org/cgi-bin/carddisp.pl?gene=CDK2
MMP7	Matrix Metallopeptidase 7	Protein Coding	P09237	56	GC11M121929	5.49002	https://www.genecards.org/cgi-bin/carddisp.pl?gene=MMP7
MIRLET7E	MicroRNA Let-7e	RNA Gene		26	GC19P103568	5.48864	https://www.genecards.org/cgi-bin/carddisp.pl?gene=MIRLET7E
PALLD	Palladin, Cytoskeletal Associated Protein	Protein Coding	Q8WX93	50	GC04P168497	5.488	https://www.genecards.org/cgi-bin/carddisp.pl?gene=PALLD
TULP1	TUB Like Protein 1	Protein Coding	O00294	50	GC06M090877	5.48665	https://www.genecards.org/cgi-bin/carddisp.pl?gene=TULP1
LARS2	Leucyl-TRNA Synthetase 2, Mitochondrial	Protein Coding	Q15031	53	GC03P055822	5.48608	https://www.genecards.org/cgi-bin/carddisp.pl?gene=LARS2
BMAL1	Basic Helix-Loop-Helix ARNT Like 1	Protein Coding	O00327	50	GC11P013277	5.48545	https://www.genecards.org/cgi-bin/carddisp.pl?gene=BMAL1
DLC1	DLC1 Rho GTPase Activating Protein	Protein Coding	Q96QB1	54	GC08M013083	5.47793	https://www.genecards.org/cgi-bin/carddisp.pl?gene=DLC1
PRKN	Parkin RBR E3 Ubiquitin Protein Ligase	Protein Coding	O60260	57	GC06M161348	5.47548	https://www.genecards.org/cgi-bin/carddisp.pl?gene=PRKN
CACNA1H	Calcium Voltage-Gated Channel Subunit Alpha1 H	Protein Coding	O95180	57	GC16P001153	5.47516	https://www.genecards.org/cgi-bin/carddisp.pl?gene=CACNA1H
SLC25A4	Solute Carrier Family 25 Member 4	Protein Coding	P12235	57	GC04P185143	5.47436	https://www.genecards.org/cgi-bin/carddisp.pl?gene=SLC25A4
MIR339	MicroRNA 339	RNA Gene		27	GC07M001022	5.46441	https://www.genecards.org/cgi-bin/carddisp.pl?gene=MIR339
ABCG2	ATP Binding Cassette Subfamily G Member 2 (JR Blood Group)	Protein Coding	Q9UNQ0	58	GC04M088090	5.46017	https://www.genecards.org/cgi-bin/carddisp.pl?gene=ABCG2
CR1	Complement C3b/C4b Receptor 1 (Knops Blood Group)	Protein Coding	P17927	54	GC01P207496	5.45599	https://www.genecards.org/cgi-bin/carddisp.pl?gene=CR1
ROBO2	Roundabout Guidance Receptor 2	Protein Coding	Q9HCK4	51	GC03P075919	5.45404	https://www.genecards.org/cgi-bin/carddisp.pl?gene=ROBO2
DKK1	Dickkopf WNT Signaling Pathway Inhibitor 1	Protein Coding	O94907	52	GC10P052314	5.44837	https://www.genecards.org/cgi-bin/carddisp.pl?gene=DKK1
CD80	CD80 Molecule	Protein Coding	P33681	52	GC03M119524	5.44428	https://www.genecards.org/cgi-bin/carddisp.pl?gene=CD80
DNASE2	Deoxyribonuclease 2, Lysosomal	Protein Coding	O00115	49	GC19M012875	5.44328	https://www.genecards.org/cgi-bin/carddisp.pl?gene=DNASE2
ATP6V1B1	ATPase H+ Transporting V1 Subunit B1	Protein Coding	P15313	52	GC02P070935	5.435	https://www.genecards.org/cgi-bin/carddisp.pl?gene=ATP6V1B1
SYNRG	Synergin Gamma	Protein Coding	Q9UMZ2	41	GC17M037514	5.42616	https://www.genecards.org/cgi-bin/carddisp.pl?gene=SYNRG
MT-ATP8	Mitochondrially Encoded ATP Synthase Membrane Subunit 8	Protein Coding	P03928	37	GCMTP008368	5.42352	https://www.genecards.org/cgi-bin/carddisp.pl?gene=MT-ATP8
SNHG14	Small Nucleolar RNA Host Gene 14	RNA Gene		24	GC15P147532	5.41646	https://www.genecards.org/cgi-bin/carddisp.pl?gene=SNHG14
STAT5A	Signal Transducer And Activator Of Transcription 5A	Protein Coding	P42229	56	GC17P042287	5.41539	https://www.genecards.org/cgi-bin/carddisp.pl?gene=STAT5A
ZBED3	Zinc Finger BED-Type Containing 3	Protein Coding	Q96IU2	39	GC05M077072	5.41333	https://www.genecards.org/cgi-bin/carddisp.pl?gene=ZBED3
ANPEP	Alanyl Aminopeptidase, Membrane	Protein Coding	P15144	58	GC15M089784	5.41208	https://www.genecards.org/cgi-bin/carddisp.pl?gene=ANPEP
PLA2G2A	Phospholipase A2 Group IIA	Protein Coding	P14555	55	GC01M019975	5.40478	https://www.genecards.org/cgi-bin/carddisp.pl?gene=PLA2G2A
MIR205	MicroRNA 205	RNA Gene		26	GC01P209432	5.40049	https://www.genecards.org/cgi-bin/carddisp.pl?gene=MIR205
MIR106A	MicroRNA 106a	RNA Gene		25	GC0XM134436	5.40029	https://www.genecards.org/cgi-bin/carddisp.pl?gene=MIR106A
OFD1	OFD1 Centriole And Centriolar Satellite Protein	Protein Coding	O75665	51	GC0XP013714	5.40011	https://www.genecards.org/cgi-bin/carddisp.pl?gene=OFD1
BBS5	Bardet-Biedl Syndrome 5	Protein Coding	Q8N3I7	48	GC02P169482	5.39804	https://www.genecards.org/cgi-bin/carddisp.pl?gene=BBS5
SNCA	Synuclein Alpha	Protein Coding	P37840	60	GC04M089724	5.39238	https://www.genecards.org/cgi-bin/carddisp.pl?gene=SNCA
MIR433	MicroRNA 433	RNA Gene		28	GC14P114592	5.3908	https://www.genecards.org/cgi-bin/carddisp.pl?gene=MIR433
NORAD	Non-Coding RNA Activated By DNA Damage	RNA Gene		25	GC20M036440	5.38925	https://www.genecards.org/cgi-bin/carddisp.pl?gene=NORAD
PRKCSH	Protein Kinase C Substrate 80K-H	Protein Coding	P14314	52	GC19P011435	5.38801	https://www.genecards.org/cgi-bin/carddisp.pl?gene=PRKCSH
UBA5	Ubiquitin Like Modifier Activating Enzyme 5	Protein Coding	Q9GZZ9	49	GC03P132654	5.38292	https://www.genecards.org/cgi-bin/carddisp.pl?gene=UBA5
HSPA1B	Heat Shock Protein Family A (Hsp70) Member 1B	Protein Coding	P0DMV9	47	GC06P125508	5.37664	https://www.genecards.org/cgi-bin/carddisp.pl?gene=HSPA1B
SLPI	Secretory Leukocyte Peptidase Inhibitor	Protein Coding	P03973	49	GC20M045252	5.36841	https://www.genecards.org/cgi-bin/carddisp.pl?gene=SLPI
NDN	Necdin, MAGE Family Member	Protein Coding	Q99608	50	GC15M026695	5.36399	https://www.genecards.org/cgi-bin/carddisp.pl?gene=NDN
TNFRSF10A	TNF Receptor Superfamily Member 10a	Protein Coding	O00220	54	GC08M023190	5.35588	https://www.genecards.org/cgi-bin/carddisp.pl?gene=TNFRSF10A
MIR499A	MicroRNA 499a	RNA Gene		28	GC20P034990	5.35063	https://www.genecards.org/cgi-bin/carddisp.pl?gene=MIR499A
SLC34A1	Solute Carrier Family 34 Member 1	Protein Coding	Q06495	52	GC05P185718	5.34803	https://www.genecards.org/cgi-bin/carddisp.pl?gene=SLC34A1
GSN	Gelsolin	Protein Coding	P06396	57	GC09P121201	5.34648	https://www.genecards.org/cgi-bin/carddisp.pl?gene=GSN
P2RX7	Purinergic Receptor P2X 7	Protein Coding	Q99572	55	GC12P131053	5.34023	https://www.genecards.org/cgi-bin/carddisp.pl?gene=P2RX7
AKT3	AKT Serine/Threonine Kinase 3	Protein Coding	Q9Y243	63	GC01M243488	5.33832	https://www.genecards.org/cgi-bin/carddisp.pl?gene=AKT3
TRPV4	Transient Receptor Potential Cation Channel Subfamily V Member 4	Protein Coding	Q9HBA0	57	GC12M109783	5.33687	https://www.genecards.org/cgi-bin/carddisp.pl?gene=TRPV4
BAMBI	BMP And Activin Membrane Bound Inhibitor	Protein Coding	Q13145	52	GC10P028946	5.33135	https://www.genecards.org/cgi-bin/carddisp.pl?gene=BAMBI
RTEL1	Regulator Of Telomere Elongation Helicase 1	Protein Coding	Q9NZ71	50	GC20P066458	5.32893	https://www.genecards.org/cgi-bin/carddisp.pl?gene=RTEL1
OCRL	OCRL Inositol Polyphosphate-5-Phosphatase	Protein Coding	Q01968	53	GC0XP129539	5.31528	https://www.genecards.org/cgi-bin/carddisp.pl?gene=OCRL
MIR29B2	MicroRNA 29b-2	RNA Gene		24	GC01M207830	5.30897	https://www.genecards.org/cgi-bin/carddisp.pl?gene=MIR29B2
CDKN1A	Cyclin Dependent Kinase Inhibitor 1A	Protein Coding	P38936	58	GC06P125635	5.30892	https://www.genecards.org/cgi-bin/carddisp.pl?gene=CDKN1A
YAP1	Yes1 Associated Transcriptional Regulator	Protein Coding	P46937	56	GC11P102110	5.29794	https://www.genecards.org/cgi-bin/carddisp.pl?gene=YAP1
POU5F1	POU Class 5 Homeobox 1	Protein Coding	Q01860	55	GC06M090691	5.29564	https://www.genecards.org/cgi-bin/carddisp.pl?gene=POU5F1
FCGR3B	Fc Gamma Receptor IIIb	Protein Coding	O75015	51	GC01M161623	5.28675	https://www.genecards.org/cgi-bin/carddisp.pl?gene=FCGR3B
LAP3	Leucine Aminopeptidase 3	Protein Coding	P28838	50	GC04P023814	5.28538	https://www.genecards.org/cgi-bin/carddisp.pl?gene=LAP3
CCAT1	Colon Cancer Associated Transcript 1	RNA Gene		21	GC08M127207	5.2784	https://www.genecards.org/cgi-bin/carddisp.pl?gene=CCAT1
IFNB1	Interferon Beta 1	Protein Coding	P01574	52	GC09M021077	5.27432	https://www.genecards.org/cgi-bin/carddisp.pl?gene=IFNB1
UFM1	Ubiquitin Fold Modifier 1	Protein Coding	P61960	50	GC13P038349	5.27074	https://www.genecards.org/cgi-bin/carddisp.pl?gene=UFM1
DDRGK1	DDRGK Domain Containing 1	Protein Coding	Q96HY6	44	GC20M003996	5.27074	https://www.genecards.org/cgi-bin/carddisp.pl?gene=DDRGK1
UFL1	UFM1 Specific Ligase 1	Protein Coding	O94874	43	GC06P096521	5.27074	https://www.genecards.org/cgi-bin/carddisp.pl?gene=UFL1
MIR95	MicroRNA 95	RNA Gene		24	GC04M008009	5.27041	https://www.genecards.org/cgi-bin/carddisp.pl?gene=MIR95
MCAM	Melanoma Cell Adhesion Molecule	Protein Coding	P43121	50	GC11M119308	5.26185	https://www.genecards.org/cgi-bin/carddisp.pl?gene=MCAM
ROBO1	Roundabout Guidance Receptor 1	Protein Coding	Q9Y6N7	52	GC03M078597	5.25619	https://www.genecards.org/cgi-bin/carddisp.pl?gene=ROBO1
ZFAS1	ZNFX1 Antisense RNA 1	RNA Gene		27	GC20P049276	5.25619	https://www.genecards.org/cgi-bin/carddisp.pl?gene=ZFAS1
IL7	Interleukin 7	Protein Coding	P13232	52	GC08M078689	5.25345	https://www.genecards.org/cgi-bin/carddisp.pl?gene=IL7
FTH1	Ferritin Heavy Chain 1	Protein Coding	P02794	58	GC11M061959	5.25283	https://www.genecards.org/cgi-bin/carddisp.pl?gene=FTH1
IL21	Interleukin 21	Protein Coding	Q9HBE4	53	GC04M122612	5.24789	https://www.genecards.org/cgi-bin/carddisp.pl?gene=IL21
COQ8A	Coenzyme Q8A	Protein Coding	Q8NI60	52	GC01P226939	5.23706	https://www.genecards.org/cgi-bin/carddisp.pl?gene=COQ8A
MIR382	MicroRNA 382	RNA Gene		23	GC14P115609	5.23704	https://www.genecards.org/cgi-bin/carddisp.pl?gene=MIR382
CFP	Complement Factor Properdin	Protein Coding	P27918	51	GC0XM047623	5.23498	https://www.genecards.org/cgi-bin/carddisp.pl?gene=CFP
RTL1	Retrotransposon Gag Like 1	Protein Coding	A6NKG5	37	GC14M118720	5.23085	https://www.genecards.org/cgi-bin/carddisp.pl?gene=RTL1
POSTN	Periostin	Protein Coding	Q15063	51	GC13M037562	5.2301	https://www.genecards.org/cgi-bin/carddisp.pl?gene=POSTN
EYS	Eyes Shut Homolog	Protein Coding	Q5T1H1	42	GC06M063719	5.22887	https://www.genecards.org/cgi-bin/carddisp.pl?gene=EYS
BBS9	Bardet-Biedl Syndrome 9	Protein Coding	Q3SYG4	48	GC07P033690	5.22015	https://www.genecards.org/cgi-bin/carddisp.pl?gene=BBS9
VEGFC	Vascular Endothelial Growth Factor C	Protein Coding	P49767	55	GC04M176683	5.2152	https://www.genecards.org/cgi-bin/carddisp.pl?gene=VEGFC
PDSS2	Decaprenyl Diphosphate Synthase Subunit 2	Protein Coding	Q86YH6	50	GC06M107152	5.21448	https://www.genecards.org/cgi-bin/carddisp.pl?gene=PDSS2
VPS33B	VPS33B Late Endosome And Lysosome Associated	Protein Coding	Q9H267	50	GC15M090998	5.21025	https://www.genecards.org/cgi-bin/carddisp.pl?gene=VPS33B
CD34	CD34 Molecule	Protein Coding	P28906	54	GC01M207880	5.2093	https://www.genecards.org/cgi-bin/carddisp.pl?gene=CD34
GJB2	Gap Junction Protein Beta 2	Protein Coding	P29033	54	GC13M020187	5.20351	https://www.genecards.org/cgi-bin/carddisp.pl?gene=GJB2
NFAT5	Nuclear Factor Of Activated T Cells 5	Protein Coding	O94916	47	GC16P069565	5.2027	https://www.genecards.org/cgi-bin/carddisp.pl?gene=NFAT5
CLCN5	Chloride Voltage-Gated Channel 5	Protein Coding	P51795	53	GC0XP049922	5.20125	https://www.genecards.org/cgi-bin/carddisp.pl?gene=CLCN5
MIR20B	MicroRNA 20b	RNA Gene		21	GC0XM134434	5.19863	https://www.genecards.org/cgi-bin/carddisp.pl?gene=MIR20B
FAT1	FAT Atypical Cadherin 1	Protein Coding	Q14517	47	GC04M186587	5.19838	https://www.genecards.org/cgi-bin/carddisp.pl?gene=FAT1
SPARC	Secreted Protein Acidic And Cysteine Rich	Protein Coding	P09486	57	GC05M151661	5.19615	https://www.genecards.org/cgi-bin/carddisp.pl?gene=SPARC
CLTRN	Collectrin, Amino Acid Transport Regulator	Protein Coding	Q9HBJ8	44	GC0XM015629	5.18734	https://www.genecards.org/cgi-bin/carddisp.pl?gene=CLTRN
CD226	CD226 Molecule	Protein Coding	Q15762	49	GC18M069831	5.18701	https://www.genecards.org/cgi-bin/carddisp.pl?gene=CD226
CYCS	Cytochrome C, Somatic	Protein Coding	P99999	57	GC07M025118	5.18353	https://www.genecards.org/cgi-bin/carddisp.pl?gene=CYCS
PKM	Pyruvate Kinase M1/2	Protein Coding	P14618	57	GC15M072199	5.18014	https://www.genecards.org/cgi-bin/carddisp.pl?gene=PKM
EIF4H	Eukaryotic Translation Initiation Factor 4H	Protein Coding	Q15056	49	GC07P074174	5.17598	https://www.genecards.org/cgi-bin/carddisp.pl?gene=EIF4H
DLEU2	Deleted In Lymphocytic Leukemia 2	RNA Gene		30	GC13M049913	5.17578	https://www.genecards.org/cgi-bin/carddisp.pl?gene=DLEU2
ZMIZ1	Zinc Finger MIZ-Type Containing 1	Protein Coding	Q9ULJ6	49	GC10P079068	5.17298	https://www.genecards.org/cgi-bin/carddisp.pl?gene=ZMIZ1
SYK	Spleen Associated Tyrosine Kinase	Protein Coding	P43405	58	GC09P098395	5.16653	https://www.genecards.org/cgi-bin/carddisp.pl?gene=SYK
PHLPP1	PH Domain And Leucine Rich Repeat Protein Phosphatase 1	Protein Coding	O60346	45	GC18P062715	5.14826	https://www.genecards.org/cgi-bin/carddisp.pl?gene=PHLPP1
DNASE1	Deoxyribonuclease 1	Protein Coding	P24855	52	GC16P003611	5.14612	https://www.genecards.org/cgi-bin/carddisp.pl?gene=DNASE1
NKX6-2	NK6 Homeobox 2	Protein Coding	Q9C056	47	GC10M132783	5.13688	https://www.genecards.org/cgi-bin/carddisp.pl?gene=NKX6-2
TGM2	Transglutaminase 2	Protein Coding	P21980	56	GC20M038127	5.1358	https://www.genecards.org/cgi-bin/carddisp.pl?gene=TGM2
AGMO	Alkylglycerol Monooxygenase	Protein Coding	Q6ZNB7	42	GC07M015117	5.13293	https://www.genecards.org/cgi-bin/carddisp.pl?gene=AGMO
ATP6AP2	ATPase H+ Transporting Accessory Protein 2	Protein Coding	O75787	54	GC0XP040608	5.12634	https://www.genecards.org/cgi-bin/carddisp.pl?gene=ATP6AP2
MIR374A	MicroRNA 374a	RNA Gene		24	GC0XM074300	5.12277	https://www.genecards.org/cgi-bin/carddisp.pl?gene=MIR374A
GBA1	Glucosylceramidase Beta 1	Protein Coding	P04062	58	GC01M159917	5.12206	https://www.genecards.org/cgi-bin/carddisp.pl?gene=GBA1
FUZ	Fuzzy Planar Cell Polarity Protein	Protein Coding	Q9BT04	48	GC19M049806	5.11371	https://www.genecards.org/cgi-bin/carddisp.pl?gene=FUZ
LOX	Lysyl Oxidase	Protein Coding	P28300	56	GC05M122063	5.10935	https://www.genecards.org/cgi-bin/carddisp.pl?gene=LOX
BBS12	Bardet-Biedl Syndrome 12	Protein Coding	Q6ZW61	42	GC04P122702	5.10787	https://www.genecards.org/cgi-bin/carddisp.pl?gene=BBS12
IRF3	Interferon Regulatory Factor 3	Protein Coding	Q14653	54	GC19M049659	5.09809	https://www.genecards.org/cgi-bin/carddisp.pl?gene=IRF3
ENTPD1	Ectonucleoside Triphosphate Diphosphohydrolase 1	Protein Coding	P49961	58	GC10P106762	5.09599	https://www.genecards.org/cgi-bin/carddisp.pl?gene=ENTPD1
NPPC	Natriuretic Peptide C	Protein Coding	P23582	49	GC02M231921	5.09583	https://www.genecards.org/cgi-bin/carddisp.pl?gene=NPPC
EGR1	Early Growth Response 1	Protein Coding	P18146	53	GC05P138465	5.09081	https://www.genecards.org/cgi-bin/carddisp.pl?gene=EGR1
CTNS	Cystinosin, Lysosomal Cystine Transporter	Protein Coding	O60931	52	GC17P003636	5.08652	https://www.genecards.org/cgi-bin/carddisp.pl?gene=CTNS
VIM	Vimentin	Protein Coding	P08670	60	GC10P017227	5.08634	https://www.genecards.org/cgi-bin/carddisp.pl?gene=VIM
PDGFRB	Platelet Derived Growth Factor Receptor Beta	Protein Coding	P09619	62	GC05M150113	5.08359	https://www.genecards.org/cgi-bin/carddisp.pl?gene=PDGFRB
TJP1	Tight Junction Protein 1	Protein Coding	Q07157	53	GC15M029699	5.08192	https://www.genecards.org/cgi-bin/carddisp.pl?gene=TJP1
CLDN16	Claudin 16	Protein Coding	Q9Y5I7	49	GC03P190290	5.08183	https://www.genecards.org/cgi-bin/carddisp.pl?gene=CLDN16
WNT5A	Wnt Family Member 5A	Protein Coding	P41221	60	GC03M055465	5.07902	https://www.genecards.org/cgi-bin/carddisp.pl?gene=WNT5A
PXDNL	Peroxidasin Like	Protein Coding	A1KZ92	42	GC08M051319	5.07821	https://www.genecards.org/cgi-bin/carddisp.pl?gene=PXDNL
ENSA	Endosulfine Alpha	Protein Coding	O43768	46	GC01M159625	5.07749	https://www.genecards.org/cgi-bin/carddisp.pl?gene=ENSA
SLC11A2	Solute Carrier Family 11 Member 2	Protein Coding	P49281	56	GC12M050952	5.07348	https://www.genecards.org/cgi-bin/carddisp.pl?gene=SLC11A2
GCC1	GRIP And Coiled-Coil Domain Containing 1	Protein Coding	Q96CN9	43	GC07M127580	5.07192	https://www.genecards.org/cgi-bin/carddisp.pl?gene=GCC1
FABP5	Fatty Acid Binding Protein 5	Protein Coding	Q01469	49	GC08P081282	5.07109	https://www.genecards.org/cgi-bin/carddisp.pl?gene=FABP5
TRPC1	Transient Receptor Potential Cation Channel Subfamily C Member 1	Protein Coding	P48995	49	GC03P142724	5.06582	https://www.genecards.org/cgi-bin/carddisp.pl?gene=TRPC1
SNORD118	Small Nucleolar RNA, C/D Box 118	RNA Gene		24	GC17M017010	5.06387	https://www.genecards.org/cgi-bin/carddisp.pl?gene=SNORD118
CXCL16	C-X-C Motif Chemokine Ligand 16	Protein Coding	Q9H2A7	47	GC17M004733	5.05735	https://www.genecards.org/cgi-bin/carddisp.pl?gene=CXCL16
ANXA2	Annexin A2	Protein Coding	P07355	56	GC15M060347	5.04438	https://www.genecards.org/cgi-bin/carddisp.pl?gene=ANXA2
MIR590	MicroRNA 590	RNA Gene		27	GC07P074191	5.04167	https://www.genecards.org/cgi-bin/carddisp.pl?gene=MIR590
PFKFB2	6-Phosphofructo-2-Kinase/Fructose-2,6-Biphosphatase 2	Protein Coding	O60825	48	GC01P207034	5.03922	https://www.genecards.org/cgi-bin/carddisp.pl?gene=PFKFB2
LIMK1	LIM Domain Kinase 1	Protein Coding	P53667	56	GC07P074082	5.03436	https://www.genecards.org/cgi-bin/carddisp.pl?gene=LIMK1
KIRREL2	Kirre Like Nephrin Family Adhesion Molecule 2	Protein Coding	Q6UWL6	49	GC19P102964	5.03387	https://www.genecards.org/cgi-bin/carddisp.pl?gene=KIRREL2
SNHG16	Small Nucleolar RNA Host Gene 16	RNA Gene		26	GC17P102459	5.03137	https://www.genecards.org/cgi-bin/carddisp.pl?gene=SNHG16
ADH1B	Alcohol Dehydrogenase 1B (Class I), Beta Polypeptide	Protein Coding	P00325	53	GC04M099304	5.0309	https://www.genecards.org/cgi-bin/carddisp.pl?gene=ADH1B
HBEGF	Heparin Binding EGF Like Growth Factor	Protein Coding	Q99075	52	GC05M140332	5.0287	https://www.genecards.org/cgi-bin/carddisp.pl?gene=HBEGF
CEP104	Centrosomal Protein 104	Protein Coding	O60308	47	GC01M003812	5.02834	https://www.genecards.org/cgi-bin/carddisp.pl?gene=CEP104
TET2	Tet Methylcytosine Dioxygenase 2	Protein Coding	Q6N021	54	GC04P105145	5.02766	https://www.genecards.org/cgi-bin/carddisp.pl?gene=TET2
CD86	CD86 Molecule	Protein Coding	P42081	53	GC03P122055	5.02251	https://www.genecards.org/cgi-bin/carddisp.pl?gene=CD86
NEU1	Neuraminidase 1	Protein Coding	Q99519	55	GC06M031857	5.0204	https://www.genecards.org/cgi-bin/carddisp.pl?gene=NEU1
COL1A1	Collagen Type I Alpha 1 Chain	Protein Coding	P02452	57	GC17M072174	5.01826	https://www.genecards.org/cgi-bin/carddisp.pl?gene=COL1A1
TCF7	Transcription Factor 7	Protein Coding	P36402	51	GC05P134157	5.0171	https://www.genecards.org/cgi-bin/carddisp.pl?gene=TCF7
IFT88	Intraflagellar Transport 88	Protein Coding	Q13099	50	GC13P020698	5.01566	https://www.genecards.org/cgi-bin/carddisp.pl?gene=IFT88
NR5A2	Nuclear Receptor Subfamily 5 Group A Member 2	Protein Coding	O00482	52	GC01P199996	5.01155	https://www.genecards.org/cgi-bin/carddisp.pl?gene=NR5A2
GPANK1	G-Patch Domain And Ankyrin Repeats 1	Protein Coding	O95872	40	GC06M090748	5.00732	https://www.genecards.org/cgi-bin/carddisp.pl?gene=GPANK1
UNC13B	Unc-13 Homolog B	Protein Coding	O14795	50	GC09P035161	5.00471	https://www.genecards.org/cgi-bin/carddisp.pl?gene=UNC13B
XRCC1	X-Ray Repair Cross Complementing 1	Protein Coding	P18887	54	GC19M043543	5.00471	https://www.genecards.org/cgi-bin/carddisp.pl?gene=XRCC1
TTC7A	Tetratricopeptide Repeat Domain 7A	Protein Coding	Q9ULT0	47	GC02P046917	5.00281	https://www.genecards.org/cgi-bin/carddisp.pl?gene=TTC7A
ADAM17	ADAM Metallopeptidase Domain 17	Protein Coding	P78536	59	GC02M009488	4.99827	https://www.genecards.org/cgi-bin/carddisp.pl?gene=ADAM17
RRM2B	Ribonucleotide Reductase Regulatory TP53 Inducible Subunit M2B	Protein Coding	Q7LG56	57	GC08M102204	4.9955	https://www.genecards.org/cgi-bin/carddisp.pl?gene=RRM2B
NF1	Neurofibromin 1	Protein Coding	P21359	56	GC17P031094	4.99401	https://www.genecards.org/cgi-bin/carddisp.pl?gene=NF1
PROC	Protein C, Inactivator Of Coagulation Factors Va And VIIIa	Protein Coding	P04070	60	GC02P127418	4.99312	https://www.genecards.org/cgi-bin/carddisp.pl?gene=PROC
IRAK4	Interleukin 1 Receptor Associated Kinase 4	Protein Coding	Q9NWZ3	58	GC12P043758	4.97907	https://www.genecards.org/cgi-bin/carddisp.pl?gene=IRAK4
AXL	AXL Receptor Tyrosine Kinase	Protein Coding	P30530	60	GC19P041219	4.97572	https://www.genecards.org/cgi-bin/carddisp.pl?gene=AXL
OXA1L	OXA1L Mitochondrial Inner Membrane Protein	Protein Coding	Q15070	46	GC14P022766	4.97353	https://www.genecards.org/cgi-bin/carddisp.pl?gene=OXA1L
GTF2IRD2	GTF2I Repeat Domain Containing 2	Protein Coding	Q86UP8	40	GC07M074796	4.96458	https://www.genecards.org/cgi-bin/carddisp.pl?gene=GTF2IRD2
VPS37D	VPS37D Subunit Of ESCRT-I	Protein Coding	Q86XT2	40	GC07P084326	4.96458	https://www.genecards.org/cgi-bin/carddisp.pl?gene=VPS37D
LRP1	LDL Receptor Related Protein 1	Protein Coding	Q07954	56	GC12P057128	4.94495	https://www.genecards.org/cgi-bin/carddisp.pl?gene=LRP1
LRPAP1	LDL Receptor Related Protein Associated Protein 1	Protein Coding	P30533	52	GC04M004636	4.94312	https://www.genecards.org/cgi-bin/carddisp.pl?gene=LRPAP1
PCNT	Pericentrin	Protein Coding	O95613	52	GC21P046324	4.92894	https://www.genecards.org/cgi-bin/carddisp.pl?gene=PCNT
PGR	Progesterone Receptor	Protein Coding	P06401	58	GC11M121910	4.92692	https://www.genecards.org/cgi-bin/carddisp.pl?gene=PGR
MIRLET7G	MicroRNA Let-7g	RNA Gene		26	GC03M052268	4.92605	https://www.genecards.org/cgi-bin/carddisp.pl?gene=MIRLET7G
IL6ST	Interleukin 6 Cytokine Family Signal Transducer	Protein Coding	P40189	59	GC05M055935	4.91563	https://www.genecards.org/cgi-bin/carddisp.pl?gene=IL6ST
MIR10A	MicroRNA 10a	RNA Gene		27	GC17M048579	4.90266	https://www.genecards.org/cgi-bin/carddisp.pl?gene=MIR10A
AQP11	Aquaporin 11	Protein Coding	Q8NBQ7	42	GC11P077589	4.89649	https://www.genecards.org/cgi-bin/carddisp.pl?gene=AQP11
CDH13	Cadherin 13	Protein Coding	P55290	53	GC16P082626	4.89334	https://www.genecards.org/cgi-bin/carddisp.pl?gene=CDH13
MAP3K1	Mitogen-Activated Protein Kinase Kinase Kinase 1	Protein Coding	Q13233	57	GC05P056815	4.89146	https://www.genecards.org/cgi-bin/carddisp.pl?gene=MAP3K1
C1GALT1C1	C1GALT1 Specific Chaperone 1	Protein Coding	Q96EU7	43	GC0XM120625	4.88672	https://www.genecards.org/cgi-bin/carddisp.pl?gene=C1GALT1C1
APEX1	Apurinic/Apyrimidinic Endodeoxyribonuclease 1	Protein Coding	P27695	54	GC14P020455	4.88452	https://www.genecards.org/cgi-bin/carddisp.pl?gene=APEX1
IL23R	Interleukin 23 Receptor	Protein Coding	Q5VWK5	54	GC01P067138	4.88441	https://www.genecards.org/cgi-bin/carddisp.pl?gene=IL23R
NTRK2	Neurotrophic Receptor Tyrosine Kinase 2	Protein Coding	Q16620	62	GC09P084668	4.88371	https://www.genecards.org/cgi-bin/carddisp.pl?gene=NTRK2
SNAI1	Snail Family Transcriptional Repressor 1	Protein Coding	O95863	52	GC20P049982	4.88328	https://www.genecards.org/cgi-bin/carddisp.pl?gene=SNAI1
EPHB4	EPH Receptor B4	Protein Coding	P54760	62	GC07M105015	4.88281	https://www.genecards.org/cgi-bin/carddisp.pl?gene=EPHB4
SLC2A10	Solute Carrier Family 2 Member 10	Protein Coding	O95528	51	GC20P046709	4.87681	https://www.genecards.org/cgi-bin/carddisp.pl?gene=SLC2A10
LY75	Lymphocyte Antigen 75	Protein Coding	O60449	47	GC02M159803	4.8755	https://www.genecards.org/cgi-bin/carddisp.pl?gene=LY75
KLK3	Kallikrein Related Peptidase 3	Protein Coding	P07288	55	GC19P050854	4.87538	https://www.genecards.org/cgi-bin/carddisp.pl?gene=KLK3
MIR26A2	MicroRNA 26a-2	RNA Gene		24	GC12M057824	4.87434	https://www.genecards.org/cgi-bin/carddisp.pl?gene=MIR26A2
TRIM32	Tripartite Motif Containing 32	Protein Coding	Q13049	52	GC09P116687	4.87171	https://www.genecards.org/cgi-bin/carddisp.pl?gene=TRIM32
ITGA1	Integrin Subunit Alpha 1	Protein Coding	P56199	52	GC05P052788	4.86131	https://www.genecards.org/cgi-bin/carddisp.pl?gene=ITGA1
RECK	Reversion Inducing Cysteine Rich Protein With Kazal Motifs	Protein Coding	O95980	49	GC09P036036	4.85124	https://www.genecards.org/cgi-bin/carddisp.pl?gene=RECK
IL12A	Interleukin 12A	Protein Coding	P29459	52	GC03P159988	4.84025	https://www.genecards.org/cgi-bin/carddisp.pl?gene=IL12A
CYP2C8	Cytochrome P450 Family 2 Subfamily C Member 8	Protein Coding	P10632	55	GC10M095038	4.83809	https://www.genecards.org/cgi-bin/carddisp.pl?gene=CYP2C8
CC2D2A	Coiled-Coil And C2 Domain Containing 2A	Protein Coding	Q9P2K1	48	GC04P023768	4.83312	https://www.genecards.org/cgi-bin/carddisp.pl?gene=CC2D2A
HSPA1L	Heat Shock Protein Family A (Hsp70) Member 1 Like	Protein Coding	P34931	51	GC06M031809	4.82944	https://www.genecards.org/cgi-bin/carddisp.pl?gene=HSPA1L
CYP2R1	Cytochrome P450 Family 2 Subfamily R Member 1	Protein Coding	Q6VVX0	52	GC11M014877	4.82657	https://www.genecards.org/cgi-bin/carddisp.pl?gene=CYP2R1
NES	Nestin	Protein Coding	P48681	49	GC01M156668	4.8251	https://www.genecards.org/cgi-bin/carddisp.pl?gene=NES
AIF1	Allograft Inflammatory Factor 1	Protein Coding	P55008	48	GC06P125491	4.81743	https://www.genecards.org/cgi-bin/carddisp.pl?gene=AIF1
RAF1	Raf-1 Proto-Oncogene, Serine/Threonine Kinase	Protein Coding	P04049	62	GC03M012583	4.81277	https://www.genecards.org/cgi-bin/carddisp.pl?gene=RAF1
ATF4	Activating Transcription Factor 4	Protein Coding	P18848	55	GC22P039519	4.80936	https://www.genecards.org/cgi-bin/carddisp.pl?gene=ATF4
MANF	Mesencephalic Astrocyte Derived Neurotrophic Factor	Protein Coding	P55145	46	GC03P051385	4.80151	https://www.genecards.org/cgi-bin/carddisp.pl?gene=MANF
PSMA6	Proteasome 20S Subunit Alpha 6	Protein Coding	P60900	53	GC14P035278	4.78834	https://www.genecards.org/cgi-bin/carddisp.pl?gene=PSMA6
RNLS	Renalase, FAD Dependent Amine Oxidase	Protein Coding	Q5VYX0	46	GC10M088378	4.7808	https://www.genecards.org/cgi-bin/carddisp.pl?gene=RNLS
LPP	LIM Domain Containing Preferred Translocation Partner In Lipoma	Protein Coding	Q93052	52	GC03P188153	4.77788	https://www.genecards.org/cgi-bin/carddisp.pl?gene=LPP
AGPAT1	1-Acylglycerol-3-Phosphate O-Acyltransferase 1	Protein Coding	Q99943	47	GC06M032168	4.77635	https://www.genecards.org/cgi-bin/carddisp.pl?gene=AGPAT1
KITLG	KIT Ligand	Protein Coding	P21583	55	GC12M088492	4.77177	https://www.genecards.org/cgi-bin/carddisp.pl?gene=KITLG
RYR1	Ryanodine Receptor 1	Protein Coding	P21817	56	GC19P103024	4.76006	https://www.genecards.org/cgi-bin/carddisp.pl?gene=RYR1
GCLC	Glutamate-Cysteine Ligase Catalytic Subunit	Protein Coding	P48506	53	GC06M053497	4.75966	https://www.genecards.org/cgi-bin/carddisp.pl?gene=GCLC
MIR100	MicroRNA 100	RNA Gene		28	GC11M122152	4.75672	https://www.genecards.org/cgi-bin/carddisp.pl?gene=MIR100
ATP1A2	ATPase Na+/K+ Transporting Subunit Alpha 2	Protein Coding	P50993	57	GC01P160115	4.75585	https://www.genecards.org/cgi-bin/carddisp.pl?gene=ATP1A2
ANK1	Ankyrin 1	Protein Coding	P16157	53	GC08M041653	4.75544	https://www.genecards.org/cgi-bin/carddisp.pl?gene=ANK1
TYMP	Thymidine Phosphorylase	Protein Coding	P19971	56	GC22M050525	4.74948	https://www.genecards.org/cgi-bin/carddisp.pl?gene=TYMP
CTBP1	C-Terminal Binding Protein 1	Protein Coding	Q13363	56	GC04M001211	4.74896	https://www.genecards.org/cgi-bin/carddisp.pl?gene=CTBP1
FCN3	Ficolin 3	Protein Coding	O75636	52	GC01M030596	4.74511	https://www.genecards.org/cgi-bin/carddisp.pl?gene=FCN3
SOX4	SRY-Box Transcription Factor 4	Protein Coding	Q06945	52	GC06P021593	4.74071	https://www.genecards.org/cgi-bin/carddisp.pl?gene=SOX4
MIR196A2	MicroRNA 196a-2	RNA Gene		28	GC12P059538	4.73604	https://www.genecards.org/cgi-bin/carddisp.pl?gene=MIR196A2
LIMK2	LIM Domain Kinase 2	Protein Coding	P53671	52	GC22P031212	4.73278	https://www.genecards.org/cgi-bin/carddisp.pl?gene=LIMK2
ABCG5	ATP Binding Cassette Subfamily G Member 5	Protein Coding	Q9H222	54	GC02M043806	4.72934	https://www.genecards.org/cgi-bin/carddisp.pl?gene=ABCG5
CASC15	Cancer Susceptibility 15	RNA Gene		24	GC06P021682	4.72808	https://www.genecards.org/cgi-bin/carddisp.pl?gene=CASC15
PCNA	Proliferating Cell Nuclear Antigen	Protein Coding	P12004	59	GC20M005114	4.71602	https://www.genecards.org/cgi-bin/carddisp.pl?gene=PCNA
TNNI3	Troponin I3, Cardiac Type	Protein Coding	P19429	57	GC19M055151	4.71562	https://www.genecards.org/cgi-bin/carddisp.pl?gene=TNNI3
MIR373	MicroRNA 373	RNA Gene		26	GC19P103679	4.70856	https://www.genecards.org/cgi-bin/carddisp.pl?gene=MIR373
AGRN	Agrin	Protein Coding	O00468	54	GC01P001020	4.70353	https://www.genecards.org/cgi-bin/carddisp.pl?gene=AGRN
ITGA3	Integrin Subunit Alpha 3	Protein Coding	P26006	56	GC17P050055	4.70135	https://www.genecards.org/cgi-bin/carddisp.pl?gene=ITGA3
NEK8	NIMA Related Kinase 8	Protein Coding	Q86SG6	49	GC17P028725	4.69958	https://www.genecards.org/cgi-bin/carddisp.pl?gene=NEK8
CCL4	C-C Motif Chemokine Ligand 4	Protein Coding	P13236	49	GC17P036103	4.69145	https://www.genecards.org/cgi-bin/carddisp.pl?gene=CCL4
RNF213	Ring Finger Protein 213	Protein Coding	Q63HN8	48	GC17P080260	4.68872	https://www.genecards.org/cgi-bin/carddisp.pl?gene=RNF213
MIOX	Myo-Inositol Oxygenase	Protein Coding	Q9UGB7	43	GC22P050486	4.68674	https://www.genecards.org/cgi-bin/carddisp.pl?gene=MIOX
WDPCP	WD Repeat Containing Planar Cell Polarity Effector	Protein Coding	O95876	46	GC02M063121	4.68065	https://www.genecards.org/cgi-bin/carddisp.pl?gene=WDPCP
SDC2	Syndecan 2	Protein Coding	P34741	51	GC08P096499	4.67989	https://www.genecards.org/cgi-bin/carddisp.pl?gene=SDC2
LRRC7	Leucine Rich Repeat Containing 7	Protein Coding	Q96NW7	45	GC01P069567	4.67923	https://www.genecards.org/cgi-bin/carddisp.pl?gene=LRRC7
RUNX2	RUNX Family Transcription Factor 2	Protein Coding	Q13950	55	GC06P125726	4.67461	https://www.genecards.org/cgi-bin/carddisp.pl?gene=RUNX2
ZFYVE9	Zinc Finger FYVE-Type Containing 9	Protein Coding	O95405	49	GC01P052142	4.67048	https://www.genecards.org/cgi-bin/carddisp.pl?gene=ZFYVE9
GSTK1	Glutathione S-Transferase Kappa 1	Protein Coding	Q9Y2Q3	47	GC07P155716	4.67003	https://www.genecards.org/cgi-bin/carddisp.pl?gene=GSTK1
CYP3A5	Cytochrome P450 Family 3 Subfamily A Member 5	Protein Coding	P20815	54	GC07M099648	4.65405	https://www.genecards.org/cgi-bin/carddisp.pl?gene=CYP3A5
IFT140	Intraflagellar Transport 140	Protein Coding	Q96RY7	49	GC16M017278	4.65166	https://www.genecards.org/cgi-bin/carddisp.pl?gene=IFT140
CCDC28B	Coiled-Coil Domain Containing 28B	Protein Coding	Q9BUN5	46	GC01P035020	4.64957	https://www.genecards.org/cgi-bin/carddisp.pl?gene=CCDC28B
RNU4ATAC	RNA, U4atac Small Nuclear	RNA Gene		27	GC02P141352	4.64573	https://www.genecards.org/cgi-bin/carddisp.pl?gene=RNU4ATAC
NTRK1	Neurotrophic Receptor Tyrosine Kinase 1	Protein Coding	P04629	58	GC01P156815	4.64479	https://www.genecards.org/cgi-bin/carddisp.pl?gene=NTRK1
AXIN1	Axin 1	Protein Coding	O15169	55	GC16M000287	4.64474	https://www.genecards.org/cgi-bin/carddisp.pl?gene=AXIN1
LOC129992166	ATAC-STARR-Seq Lymphoblastoid Silent Region 15229	Functional Element		5	GC04P006270	4.64064	https://www.genecards.org/cgi-bin/carddisp.pl?gene=LOC129992166
SLC2A12	Solute Carrier Family 2 Member 12	Protein Coding	Q8TD20	44	GC06M133987	4.63938	https://www.genecards.org/cgi-bin/carddisp.pl?gene=SLC2A12
SNORD44	Small Nucleolar RNA, C/D Box 44	RNA Gene		18	GC01M174887	4.63907	https://www.genecards.org/cgi-bin/carddisp.pl?gene=SNORD44
LOC126860303	CDK7 Strongly-Dependent Group 2 Enhancer GRCh37_chr8:11407118-11408317	Functional Element		8	GC08P011549	4.63272	https://www.genecards.org/cgi-bin/carddisp.pl?gene=LOC126860303
RDH12	Retinol Dehydrogenase 12	Protein Coding	Q96NR8	53	GC14P067701	4.63178	https://www.genecards.org/cgi-bin/carddisp.pl?gene=RDH12
FGF1	Fibroblast Growth Factor 1	Protein Coding	P05230	56	GC05M142555	4.62462	https://www.genecards.org/cgi-bin/carddisp.pl?gene=FGF1
LIG4	DNA Ligase 4	Protein Coding	P49917	56	GC13M108207	4.62244	https://www.genecards.org/cgi-bin/carddisp.pl?gene=LIG4
TYK2	Tyrosine Kinase 2	Protein Coding	P29597	61	GC19M010350	4.61692	https://www.genecards.org/cgi-bin/carddisp.pl?gene=TYK2
MYO7A	Myosin VIIA	Protein Coding	Q13402	51	GC11P077128	4.61256	https://www.genecards.org/cgi-bin/carddisp.pl?gene=MYO7A
BSG	Basigin (Ok Blood Group)	Protein Coding	P35613	53	GC19P000571	4.61192	https://www.genecards.org/cgi-bin/carddisp.pl?gene=BSG
IGFBP5	Insulin Like Growth Factor Binding Protein 5	Protein Coding	P24593	51	GC02M216672	4.6104	https://www.genecards.org/cgi-bin/carddisp.pl?gene=IGFBP5
HNRNPH2	Heterogeneous Nuclear Ribonucleoprotein H2	Protein Coding	P55795	49	GC0XP101408	4.60415	https://www.genecards.org/cgi-bin/carddisp.pl?gene=HNRNPH2
RFC2	Replication Factor C Subunit 2	Protein Coding	P35250	51	GC07M074231	4.60093	https://www.genecards.org/cgi-bin/carddisp.pl?gene=RFC2
GTF2IRD1	GTF2I Repeat Domain Containing 1	Protein Coding	Q9UHL9	49	GC07P084350	4.60093	https://www.genecards.org/cgi-bin/carddisp.pl?gene=GTF2IRD1
DNAJC30	DnaJ Heat Shock Protein Family (Hsp40) Member C30	Protein Coding	Q96LL9	44	GC07M073680	4.60093	https://www.genecards.org/cgi-bin/carddisp.pl?gene=DNAJC30
BUD23	BUD23 RRNA Methyltransferase And Ribosome Maturation Factor	Protein Coding	O43709	43	GC07P084327	4.60093	https://www.genecards.org/cgi-bin/carddisp.pl?gene=BUD23
METTL27	Methyltransferase Like 27	Protein Coding	Q8N6F8	40	GC07M074410	4.60093	https://www.genecards.org/cgi-bin/carddisp.pl?gene=METTL27
TMEM270	Transmembrane Protein 270	Protein Coding	Q6UE05	35	GC07P084338	4.60093	https://www.genecards.org/cgi-bin/carddisp.pl?gene=TMEM270
SERPINB2	Serpin Family B Member 2	Protein Coding	P05120	52	GC18P063871	4.60084	https://www.genecards.org/cgi-bin/carddisp.pl?gene=SERPINB2
SLC22A12	Solute Carrier Family 22 Member 12	Protein Coding	Q96S37	54	GC11P084487	4.59398	https://www.genecards.org/cgi-bin/carddisp.pl?gene=SLC22A12
C5	Complement C5	Protein Coding	P01031	55	GC09M120933	4.59085	https://www.genecards.org/cgi-bin/carddisp.pl?gene=C5
LTF	Lactotransferrin	Protein Coding	P02788	54	GC03M046435	4.58935	https://www.genecards.org/cgi-bin/carddisp.pl?gene=LTF
HAVCR2	Hepatitis A Virus Cellular Receptor 2	Protein Coding	Q8TDQ0	54	GC05M157063	4.58924	https://www.genecards.org/cgi-bin/carddisp.pl?gene=HAVCR2
SLC26A9	Solute Carrier Family 26 Member 9	Protein Coding	Q7LBE3	46	GC01M205883	4.58854	https://www.genecards.org/cgi-bin/carddisp.pl?gene=SLC26A9
PRKAG2	Protein Kinase AMP-Activated Non-Catalytic Subunit Gamma 2	Protein Coding	Q9UGJ0	56	GC07M151556	4.57985	https://www.genecards.org/cgi-bin/carddisp.pl?gene=PRKAG2
CCND2	Cyclin D2	Protein Coding	P30279	57	GC12P035899	4.57862	https://www.genecards.org/cgi-bin/carddisp.pl?gene=CCND2
LAMA5	Laminin Subunit Alpha 5	Protein Coding	O15230	52	GC20M062307	4.57677	https://www.genecards.org/cgi-bin/carddisp.pl?gene=LAMA5
MT-RNR2	Mitochondrially Encoded 16S RRNA	RNA Gene	Q8IVG9	25	GCMTP000953	4.5763	https://www.genecards.org/cgi-bin/carddisp.pl?gene=MT-RNR2
GALNT2	Polypeptide N-Acetylgalactosaminyltransferase 2	Protein Coding	Q10471	51	GC01P230057	4.56624	https://www.genecards.org/cgi-bin/carddisp.pl?gene=GALNT2
TERC	Telomerase RNA Component	RNA Gene		35	GC03M169765	4.5636	https://www.genecards.org/cgi-bin/carddisp.pl?gene=TERC
MIR154	MicroRNA 154	RNA Gene		27	GC14P115590	4.56126	https://www.genecards.org/cgi-bin/carddisp.pl?gene=MIR154
SDK1	Sidekick Cell Adhesion Molecule 1	Protein Coding	Q7Z5N4	42	GC07P010059	4.56117	https://www.genecards.org/cgi-bin/carddisp.pl?gene=SDK1
GDNF	Glial Cell Derived Neurotrophic Factor	Protein Coding	P39905	58	GC05M037812	4.56006	https://www.genecards.org/cgi-bin/carddisp.pl?gene=GDNF
LRAT	Lecithin Retinol Acyltransferase	Protein Coding	O95237	52	GC04P154626	4.55848	https://www.genecards.org/cgi-bin/carddisp.pl?gene=LRAT
VDAC1	Voltage Dependent Anion Channel 1	Protein Coding	P21796	54	GC05M133975	4.55241	https://www.genecards.org/cgi-bin/carddisp.pl?gene=VDAC1
CALD1	Caldesmon 1	Protein Coding	Q05682	51	GC07P134744	4.55052	https://www.genecards.org/cgi-bin/carddisp.pl?gene=CALD1
PI4KA	Phosphatidylinositol 4-Kinase Alpha	Protein Coding	P42356	57	GC22M020707	4.54433	https://www.genecards.org/cgi-bin/carddisp.pl?gene=PI4KA
CRNDE	Colorectal Neoplasia Differentially Expressed	RNA Gene		28	GC16M054956	4.54215	https://www.genecards.org/cgi-bin/carddisp.pl?gene=CRNDE
GANAB	Glucosidase II Alpha Subunit	Protein Coding	Q14697	54	GC11M121068	4.53351	https://www.genecards.org/cgi-bin/carddisp.pl?gene=GANAB
RNASEH2C	Ribonuclease H2 Subunit C	Protein Coding	Q8TDP1	47	GC11M065714	4.53095	https://www.genecards.org/cgi-bin/carddisp.pl?gene=RNASEH2C
MAP3K5	Mitogen-Activated Protein Kinase Kinase Kinase 5	Protein Coding	Q99683	57	GC06M136557	4.53064	https://www.genecards.org/cgi-bin/carddisp.pl?gene=MAP3K5
PCAT1	Prostate Cancer Associated Transcript 1	RNA Gene		24	GC08P126553	4.52674	https://www.genecards.org/cgi-bin/carddisp.pl?gene=PCAT1
MIR103A2	MicroRNA 103a-2	RNA Gene		23	GC20P003917	4.5266	https://www.genecards.org/cgi-bin/carddisp.pl?gene=MIR103A2
FOXP2	Forkhead Box P2	Protein Coding	O15409	52	GC07P114086	4.52533	https://www.genecards.org/cgi-bin/carddisp.pl?gene=FOXP2
R3HDML	R3H Domain Containing Like	Protein Coding	Q9H3Y0	38	GC20P044336	4.5186	https://www.genecards.org/cgi-bin/carddisp.pl?gene=R3HDML
ADD2	Adducin 2	Protein Coding	P35612	49	GC02M070626	4.50089	https://www.genecards.org/cgi-bin/carddisp.pl?gene=ADD2
HPX	Hemopexin	Protein Coding	P02790	50	GC11M011430	4.49866	https://www.genecards.org/cgi-bin/carddisp.pl?gene=HPX
MIR30C1	MicroRNA 30c-1	RNA Gene		27	GC01P040757	4.49398	https://www.genecards.org/cgi-bin/carddisp.pl?gene=MIR30C1
CPVL	Carboxypeptidase Vitellogenic Like	Protein Coding	Q9H3G5	45	GC07M028995	4.49102	https://www.genecards.org/cgi-bin/carddisp.pl?gene=CPVL
CA2	Carbonic Anhydrase 2	Protein Coding	P00918	59	GC08P085463	4.49002	https://www.genecards.org/cgi-bin/carddisp.pl?gene=CA2
SCARNA5	Small Cajal Body-Specific RNA 5	RNA Gene		23	GC02P233275	4.48856	https://www.genecards.org/cgi-bin/carddisp.pl?gene=SCARNA5
CGA	Glycoprotein Hormones, Alpha Polypeptide	Protein Coding	P01215	54	GC06M087085	4.48531	https://www.genecards.org/cgi-bin/carddisp.pl?gene=CGA
MT-TI	Mitochondrially Encoded TRNA-Ile (AUU/C)	RNA Gene		20	GCMTP004265	4.47773	https://www.genecards.org/cgi-bin/carddisp.pl?gene=MT-TI
UCA1	Urothelial Cancer Associated 1	RNA Gene		29	GC19P111735	4.46518	https://www.genecards.org/cgi-bin/carddisp.pl?gene=UCA1
CHN2	Chimerin 2	Protein Coding	P52757	50	GC07P029186	4.45245	https://www.genecards.org/cgi-bin/carddisp.pl?gene=CHN2
IFT74	Intraflagellar Transport 74	Protein Coding	Q96LB3	46	GC09P026947	4.44724	https://www.genecards.org/cgi-bin/carddisp.pl?gene=IFT74
XRCC2	X-Ray Repair Cross Complementing 2	Protein Coding	O43543	49	GC07M152644	4.44655	https://www.genecards.org/cgi-bin/carddisp.pl?gene=XRCC2
TNFSF12	TNF Superfamily Member 12	Protein Coding	O43508	47	GC17P100462	4.44336	https://www.genecards.org/cgi-bin/carddisp.pl?gene=TNFSF12
TLR8	Toll Like Receptor 8	Protein Coding	Q9NR97	57	GC0XP012924	4.43434	https://www.genecards.org/cgi-bin/carddisp.pl?gene=TLR8
CDH2	Cadherin 2	Protein Coding	P19022	60	GC18M033085	4.43257	https://www.genecards.org/cgi-bin/carddisp.pl?gene=CDH2
NR1I2	Nuclear Receptor Subfamily 1 Group I Member 2	Protein Coding	O75469	51	GC03P119780	4.4264	https://www.genecards.org/cgi-bin/carddisp.pl?gene=NR1I2
MT-TV	Mitochondrially Encoded TRNA-Val (GUN)	RNA Gene		20	GCMTP001605	4.42414	https://www.genecards.org/cgi-bin/carddisp.pl?gene=MT-TV
HDAC4	Histone Deacetylase 4	Protein Coding	P56524	61	GC02M239048	4.41898	https://www.genecards.org/cgi-bin/carddisp.pl?gene=HDAC4
SLC37A4	Solute Carrier Family 37 Member 4	Protein Coding	O43826	51	GC11M122297	4.41796	https://www.genecards.org/cgi-bin/carddisp.pl?gene=SLC37A4
THG1L	TRNA-Histidine Guanylyltransferase 1 Like	Protein Coding	Q9NWX6	48	GC05P157731	4.41344	https://www.genecards.org/cgi-bin/carddisp.pl?gene=THG1L
ZNHIT3	Zinc Finger HIT-Type Containing 3	Protein Coding	Q15649	43	GC17P036486	4.41342	https://www.genecards.org/cgi-bin/carddisp.pl?gene=ZNHIT3
SRSF6	Serine And Arginine Rich Splicing Factor 6	Protein Coding	Q13247	49	GC20P043457	4.40714	https://www.genecards.org/cgi-bin/carddisp.pl?gene=SRSF6
MIR211	MicroRNA 211	RNA Gene		28	GC15M031065	4.40476	https://www.genecards.org/cgi-bin/carddisp.pl?gene=MIR211
CDKN1B	Cyclin Dependent Kinase Inhibitor 1B	Protein Coding	P46527	57	GC12P036153	4.40012	https://www.genecards.org/cgi-bin/carddisp.pl?gene=CDKN1B
RNU6-1	RNA, U6 Small Nuclear 1	RNA Gene		21	GC15M067839	4.39012	https://www.genecards.org/cgi-bin/carddisp.pl?gene=RNU6-1
PDE11A	Phosphodiesterase 11A	Protein Coding	Q9HCR9	53	GC02M177624	4.38938	https://www.genecards.org/cgi-bin/carddisp.pl?gene=PDE11A
NUDC	Nuclear Distribution C, Dynein Complex Regulator	Protein Coding	Q9Y266	51	GC01P034691	4.38782	https://www.genecards.org/cgi-bin/carddisp.pl?gene=NUDC
RNASEH2A	Ribonuclease H2 Subunit A	Protein Coding	O75792	52	GC19P102467	4.38032	https://www.genecards.org/cgi-bin/carddisp.pl?gene=RNASEH2A
MIR16-2	MicroRNA 16-2	RNA Gene		24	GC03P160418	4.38011	https://www.genecards.org/cgi-bin/carddisp.pl?gene=MIR16-2
SASH1	SAM And SH3 Domain Containing 1	Protein Coding	O94885	47	GC06P148193	4.37343	https://www.genecards.org/cgi-bin/carddisp.pl?gene=SASH1
RB1	RB Transcriptional Corepressor 1	Protein Coding	P06400	57	GC13P048303	4.37159	https://www.genecards.org/cgi-bin/carddisp.pl?gene=RB1
GAP43	Growth Associated Protein 43	Protein Coding	P17677	52	GC03P115623	4.3712	https://www.genecards.org/cgi-bin/carddisp.pl?gene=GAP43
GP2	Glycoprotein 2	Protein Coding	P55259	47	GC16M020309	4.37013	https://www.genecards.org/cgi-bin/carddisp.pl?gene=GP2
TUB	TUB Bipartite Transcription Factor	Protein Coding	P50607	52	GC11P008019	4.36548	https://www.genecards.org/cgi-bin/carddisp.pl?gene=TUB
ADAM10	ADAM Metallopeptidase Domain 10	Protein Coding	O14672	62	GC15M058588	4.36235	https://www.genecards.org/cgi-bin/carddisp.pl?gene=ADAM10
ZNF236	Zinc Finger Protein 236	Protein Coding	Q9UL36	40	GC18P076822	4.36128	https://www.genecards.org/cgi-bin/carddisp.pl?gene=ZNF236
MYC	MYC Proto-Oncogene, BHLH Transcription Factor	Protein Coding	P01106	61	GC08P127735	4.3595	https://www.genecards.org/cgi-bin/carddisp.pl?gene=MYC
ADCYAP1	Adenylate Cyclase Activating Polypeptide 1	Protein Coding	P18509	50	GC18P000895	4.35535	https://www.genecards.org/cgi-bin/carddisp.pl?gene=ADCYAP1
MT-TT	Mitochondrially Encoded TRNA-Thr (ACN)	RNA Gene		22	GCMTP015890	4.35425	https://www.genecards.org/cgi-bin/carddisp.pl?gene=MT-TT
PSTPIP1	Proline-Serine-Threonine Phosphatase Interacting Protein 1	Protein Coding	O43586	52	GC15P076993	4.35175	https://www.genecards.org/cgi-bin/carddisp.pl?gene=PSTPIP1
SCNN1A	Sodium Channel Epithelial 1 Subunit Alpha	Protein Coding	P37088	57	GC12M006346	4.34923	https://www.genecards.org/cgi-bin/carddisp.pl?gene=SCNN1A
OPTN	Optineurin	Protein Coding	Q96CV9	52	GC10P013099	4.34919	https://www.genecards.org/cgi-bin/carddisp.pl?gene=OPTN
HTRA1	HtrA Serine Peptidase 1	Protein Coding	Q92743	54	GC10P122461	4.34843	https://www.genecards.org/cgi-bin/carddisp.pl?gene=HTRA1
CDC42	Cell Division Cycle 42	Protein Coding	P60953	59	GC01P022052	4.34815	https://www.genecards.org/cgi-bin/carddisp.pl?gene=CDC42
FCGR3A	Fc Gamma Receptor IIIa	Protein Coding	P08637	55	GC01M161541	4.34701	https://www.genecards.org/cgi-bin/carddisp.pl?gene=FCGR3A
SOX9	SRY-Box Transcription Factor 9	Protein Coding	P48436	54	GC17P072121	4.34696	https://www.genecards.org/cgi-bin/carddisp.pl?gene=SOX9
RIGI	RNA Sensor RIG-I	Protein Coding	O95786	56	GC09M032517	4.34525	https://www.genecards.org/cgi-bin/carddisp.pl?gene=RIGI
NDUFS1	NADH:Ubiquinone Oxidoreductase Core Subunit S1	Protein Coding	P28331	53	GC02M206114	4.34472	https://www.genecards.org/cgi-bin/carddisp.pl?gene=NDUFS1
ITGA4	Integrin Subunit Alpha 4	Protein Coding	P13612	57	GC02P181459	4.34128	https://www.genecards.org/cgi-bin/carddisp.pl?gene=ITGA4
ACP5	Acid Phosphatase 5, Tartrate Resistant	Protein Coding	P13686	55	GC19M011574	4.33897	https://www.genecards.org/cgi-bin/carddisp.pl?gene=ACP5
NPY1R	Neuropeptide Y Receptor Y1	Protein Coding	P25929	51	GC04M163323	4.33833	https://www.genecards.org/cgi-bin/carddisp.pl?gene=NPY1R
RASGRP1	RAS Guanyl Releasing Protein 1	Protein Coding	O95267	55	GC15M038488	4.33609	https://www.genecards.org/cgi-bin/carddisp.pl?gene=RASGRP1
MIR185	MicroRNA 185	RNA Gene		29	GC22P064478	4.32975	https://www.genecards.org/cgi-bin/carddisp.pl?gene=MIR185
WNT9B	Wnt Family Member 9B	Protein Coding	O14905	50	GC17P046833	4.32129	https://www.genecards.org/cgi-bin/carddisp.pl?gene=WNT9B
CFHR3	Complement Factor H Related 3	Protein Coding	Q02985	49	GC01P196774	4.32001	https://www.genecards.org/cgi-bin/carddisp.pl?gene=CFHR3
OSM	Oncostatin M	Protein Coding	P13725	51	GC22M030262	4.31357	https://www.genecards.org/cgi-bin/carddisp.pl?gene=OSM
PRKD1	Protein Kinase D1	Protein Coding	Q15139	57	GC14M029576	4.3132	https://www.genecards.org/cgi-bin/carddisp.pl?gene=PRKD1
HAS3	Hyaluronan Synthase 3	Protein Coding	O00219	48	GC16P069083	4.31314	https://www.genecards.org/cgi-bin/carddisp.pl?gene=HAS3
LOC111365141	NOS2 5' Regulatory Region	Functional Element		8	GC17P027800	4.30417	https://www.genecards.org/cgi-bin/carddisp.pl?gene=LOC111365141
RAG1	Recombination Activating 1	Protein Coding	P15918	52	GC11P036611	4.30217	https://www.genecards.org/cgi-bin/carddisp.pl?gene=RAG1
IGHE	Immunoglobulin Heavy Constant Epsilon	Protein Coding	P01854	40	GC14M118871	4.30187	https://www.genecards.org/cgi-bin/carddisp.pl?gene=IGHE
HAS2	Hyaluronan Synthase 2	Protein Coding	Q92819	50	GC08M121612	4.29906	https://www.genecards.org/cgi-bin/carddisp.pl?gene=HAS2
PRKACB	Protein Kinase CAMP-Activated Catalytic Subunit Beta	Protein Coding	P22694	57	GC01P084078	4.29819	https://www.genecards.org/cgi-bin/carddisp.pl?gene=PRKACB
ERRFI1	ERBB Receptor Feedback Inhibitor 1	Protein Coding	Q9UJM3	42	GC01M008004	4.2935	https://www.genecards.org/cgi-bin/carddisp.pl?gene=ERRFI1
DRD4	Dopamine Receptor D4	Protein Coding	P21917	54	GC11P007392	4.29279	https://www.genecards.org/cgi-bin/carddisp.pl?gene=DRD4
VANGL2	VANGL Planar Cell Polarity Protein 2	Protein Coding	Q9ULK5	51	GC01P160400	4.28384	https://www.genecards.org/cgi-bin/carddisp.pl?gene=VANGL2
SLC22A11	Solute Carrier Family 22 Member 11	Protein Coding	Q9NSA0	49	GC11P084470	4.27958	https://www.genecards.org/cgi-bin/carddisp.pl?gene=SLC22A11
PROS1	Protein S	Protein Coding	P07225	57	GC03M093873	4.27688	https://www.genecards.org/cgi-bin/carddisp.pl?gene=PROS1
EZR	Ezrin	Protein Coding	P15311	54	GC06M158765	4.27526	https://www.genecards.org/cgi-bin/carddisp.pl?gene=EZR
NDUFS2	NADH:Ubiquinone Oxidoreductase Core Subunit S2	Protein Coding	O75306	52	GC01P161197	4.27056	https://www.genecards.org/cgi-bin/carddisp.pl?gene=NDUFS2
IL33	Interleukin 33	Protein Coding	O95760	48	GC09P008905	4.26743	https://www.genecards.org/cgi-bin/carddisp.pl?gene=IL33
HABP2	Hyaluronan Binding Protein 2	Protein Coding	Q14520	53	GC10P113550	4.25783	https://www.genecards.org/cgi-bin/carddisp.pl?gene=HABP2
MIR296	MicroRNA 296	RNA Gene		24	GC20M058817	4.25692	https://www.genecards.org/cgi-bin/carddisp.pl?gene=MIR296
MECP2	Methyl-CpG Binding Protein 2	Protein Coding	P51608	55	GC0XM154021	4.25268	https://www.genecards.org/cgi-bin/carddisp.pl?gene=MECP2
ABCC9	ATP Binding Cassette Subfamily C Member 9	Protein Coding	O60706	54	GC12M021797	4.25187	https://www.genecards.org/cgi-bin/carddisp.pl?gene=ABCC9
NDUFV2	NADH:Ubiquinone Oxidoreductase Core Subunit V2	Protein Coding	P19404	51	GC18P009104	4.24855	https://www.genecards.org/cgi-bin/carddisp.pl?gene=NDUFV2
NPHP3-ACAD11	NPHP3-ACAD11 Readthrough (NMD Candidate)	RNA Gene		23	GC03M132558	4.23664	https://www.genecards.org/cgi-bin/carddisp.pl?gene=NPHP3-ACAD11
ITGAL	Integrin Subunit Alpha L	Protein Coding	P20701	55	GC16P030472	4.23554	https://www.genecards.org/cgi-bin/carddisp.pl?gene=ITGAL
ITCH	Itchy E3 Ubiquitin Protein Ligase	Protein Coding	Q96J02	55	GC20P034363	4.23345	https://www.genecards.org/cgi-bin/carddisp.pl?gene=ITCH
UCHL1	Ubiquitin C-Terminal Hydrolase L1	Protein Coding	P09936	61	GC04P041256	4.2313	https://www.genecards.org/cgi-bin/carddisp.pl?gene=UCHL1
TBX18	T-Box Transcription Factor 18	Protein Coding	O95935	51	GC06M084687	4.22512	https://www.genecards.org/cgi-bin/carddisp.pl?gene=TBX18
AXDND1	Axonemal Dynein Light Chain Domain Containing 1	Protein Coding	Q5T1B0	41	GC01P179366	4.22254	https://www.genecards.org/cgi-bin/carddisp.pl?gene=AXDND1
TMEM231	Transmembrane Protein 231	Protein Coding	Q9H6L2	47	GC16M075536	4.21978	https://www.genecards.org/cgi-bin/carddisp.pl?gene=TMEM231
PRKACG	Protein Kinase CAMP-Activated Catalytic Subunit Gamma	Protein Coding	P22612	54	GC09M070606	4.21813	https://www.genecards.org/cgi-bin/carddisp.pl?gene=PRKACG
NLRP5	NLR Family Pyrin Domain Containing 5	Protein Coding	P59047	46	GC19P103754	4.21641	https://www.genecards.org/cgi-bin/carddisp.pl?gene=NLRP5
CD68	CD68 Molecule	Protein Coding	P34810	48	GC17P007579	4.20691	https://www.genecards.org/cgi-bin/carddisp.pl?gene=CD68
NRP2	Neuropilin 2	Protein Coding	O60462	52	GC02P205681	4.20622	https://www.genecards.org/cgi-bin/carddisp.pl?gene=NRP2
CD69	CD69 Molecule	Protein Coding	Q07108	51	GC12M028030	4.2057	https://www.genecards.org/cgi-bin/carddisp.pl?gene=CD69
COL8A1	Collagen Type VIII Alpha 1 Chain	Protein Coding	P27658	47	GC03P099638	4.2025	https://www.genecards.org/cgi-bin/carddisp.pl?gene=COL8A1
ILK	Integrin Linked Kinase	Protein Coding	Q13418	52	GC11P007770	4.19447	https://www.genecards.org/cgi-bin/carddisp.pl?gene=ILK
MIR186	MicroRNA 186	RNA Gene		27	GC01M071067	4.18991	https://www.genecards.org/cgi-bin/carddisp.pl?gene=MIR186
TBX5	T-Box Transcription Factor 5	Protein Coding	Q99593	54	GC12M114353	4.18321	https://www.genecards.org/cgi-bin/carddisp.pl?gene=TBX5
RARA	Retinoic Acid Receptor Alpha	Protein Coding	P10276	58	GC17P040309	4.17979	https://www.genecards.org/cgi-bin/carddisp.pl?gene=RARA
PSRC1	Proline And Serine Rich Coiled-Coil 1	Protein Coding	Q6PGN9	41	GC01M109279	4.17938	https://www.genecards.org/cgi-bin/carddisp.pl?gene=PSRC1
CPB2	Carboxypeptidase B2	Protein Coding	Q96IY4	52	GC13M046053	4.17064	https://www.genecards.org/cgi-bin/carddisp.pl?gene=CPB2
MSRB3	Methionine Sulfoxide Reductase B3	Protein Coding	Q8IXL7	49	GC12P065279	4.16673	https://www.genecards.org/cgi-bin/carddisp.pl?gene=MSRB3
GRP	Gastrin Releasing Peptide	Protein Coding	P07492	49	GC18P059220	4.16487	https://www.genecards.org/cgi-bin/carddisp.pl?gene=GRP
SPI1	Spi-1 Proto-Oncogene	Protein Coding	P17947	51	GC11M120844	4.15491	https://www.genecards.org/cgi-bin/carddisp.pl?gene=SPI1
ROCK1	Rho Associated Coiled-Coil Containing Protein Kinase 1	Protein Coding	Q13464	57	GC18M032996	4.15487	https://www.genecards.org/cgi-bin/carddisp.pl?gene=ROCK1
EIF2S1	Eukaryotic Translation Initiation Factor 2 Subunit Alpha	Protein Coding	P05198	53	GC14P067359	4.1425	https://www.genecards.org/cgi-bin/carddisp.pl?gene=EIF2S1
IFT27	Intraflagellar Transport 27	Protein Coding	Q9BW83	47	GC22M074856	4.13849	https://www.genecards.org/cgi-bin/carddisp.pl?gene=IFT27
F2R	Coagulation Factor II Thrombin Receptor	Protein Coding	P25116	55	GC05P076716	4.13672	https://www.genecards.org/cgi-bin/carddisp.pl?gene=F2R
ALPP	Alkaline Phosphatase, Placental	Protein Coding	P05187	52	GC02P232378	4.13535	https://www.genecards.org/cgi-bin/carddisp.pl?gene=ALPP
MVK	Mevalonate Kinase	Protein Coding	Q03426	56	GC12P109573	4.12824	https://www.genecards.org/cgi-bin/carddisp.pl?gene=MVK
MT-TM	Mitochondrially Encoded TRNA-Met (AUA/G)	RNA Gene		19	GCMTP004404	4.12641	https://www.genecards.org/cgi-bin/carddisp.pl?gene=MT-TM
CYP2J2	Cytochrome P450 Family 2 Subfamily J Member 2	Protein Coding	P51589	49	GC01M059893	4.1178	https://www.genecards.org/cgi-bin/carddisp.pl?gene=CYP2J2
RNASEH2B	Ribonuclease H2 Subunit B	Protein Coding	Q5TBB1	46	GC13P050909	4.11092	https://www.genecards.org/cgi-bin/carddisp.pl?gene=RNASEH2B
ELANE	Elastase, Neutrophil Expressed	Protein Coding	P08246	60	GC19P101835	4.10118	https://www.genecards.org/cgi-bin/carddisp.pl?gene=ELANE
C1QTNF3	C1q And TNF Related 3	Protein Coding	Q9BXJ4	43	GC05M034017	4.09923	https://www.genecards.org/cgi-bin/carddisp.pl?gene=C1QTNF3
TRAP1	TNF Receptor Associated Protein 1	Protein Coding	Q12931	51	GC16M017468	4.09736	https://www.genecards.org/cgi-bin/carddisp.pl?gene=TRAP1
SOAT1	Sterol O-Acyltransferase 1	Protein Coding	P35610	52	GC01P179294	4.09049	https://www.genecards.org/cgi-bin/carddisp.pl?gene=SOAT1
LRG1	Leucine Rich Alpha-2-Glycoprotein 1	Protein Coding	P02750	48	GC19M018923	4.08667	https://www.genecards.org/cgi-bin/carddisp.pl?gene=LRG1
CAMP	Cathelicidin Antimicrobial Peptide	Protein Coding	P49913	48	GC03P055953	4.08595	https://www.genecards.org/cgi-bin/carddisp.pl?gene=CAMP
SLC4A4	Solute Carrier Family 4 Member 4	Protein Coding	Q9Y6R1	55	GC04P071063	4.08573	https://www.genecards.org/cgi-bin/carddisp.pl?gene=SLC4A4
BIRC5	Baculoviral IAP Repeat Containing 5	Protein Coding	O15392	54	GC17P078214	4.08332	https://www.genecards.org/cgi-bin/carddisp.pl?gene=BIRC5
CELA3B	Chymotrypsin Like Elastase 3B	Protein Coding	P08861	48	GC01P021977	4.07371	https://www.genecards.org/cgi-bin/carddisp.pl?gene=CELA3B
CARMN	Cardiac Mesoderm Enhancer-Associated Non-Coding RNA	RNA Gene		24	GC05P149397	4.07136	https://www.genecards.org/cgi-bin/carddisp.pl?gene=CARMN
CABIN1	Calcineurin Binding Protein 1	Protein Coding	Q9Y6J0	49	GC22P024011	4.06732	https://www.genecards.org/cgi-bin/carddisp.pl?gene=CABIN1
EFNB2	Ephrin B2	Protein Coding	P52799	52	GC13M106489	4.06705	https://www.genecards.org/cgi-bin/carddisp.pl?gene=EFNB2
DDC	Dopa Decarboxylase	Protein Coding	P20711	58	GC07M050458	4.06223	https://www.genecards.org/cgi-bin/carddisp.pl?gene=DDC
POU3F4	POU Class 3 Homeobox 4	Protein Coding	P49335	46	GC0XP083508	4.06165	https://www.genecards.org/cgi-bin/carddisp.pl?gene=POU3F4
NEDD4L	NEDD4 Like E3 Ubiquitin Protein Ligase	Protein Coding	Q96PU5	54	GC18P058044	4.05569	https://www.genecards.org/cgi-bin/carddisp.pl?gene=NEDD4L
CA4	Carbonic Anhydrase 4	Protein Coding	P22748	54	GC17P060149	4.0545	https://www.genecards.org/cgi-bin/carddisp.pl?gene=CA4
CD19	CD19 Molecule	Protein Coding	P15391	60	GC16P065894	4.05115	https://www.genecards.org/cgi-bin/carddisp.pl?gene=CD19
SLC22A6	Solute Carrier Family 22 Member 6	Protein Coding	Q4U2R8	52	GC11M121091	4.05064	https://www.genecards.org/cgi-bin/carddisp.pl?gene=SLC22A6
CTNS-AS1	CTNS Antisense RNA 1	RNA Gene		18	GC17M017771	4.04844	https://www.genecards.org/cgi-bin/carddisp.pl?gene=CTNS-AS1
ESRRB	Estrogen Related Receptor Beta	Protein Coding	O95718	56	GC14P076310	4.04103	https://www.genecards.org/cgi-bin/carddisp.pl?gene=ESRRB
CXCL5	C-X-C Motif Chemokine Ligand 5	Protein Coding	P42830	48	GC04M073995	4.03938	https://www.genecards.org/cgi-bin/carddisp.pl?gene=CXCL5
AFF3	ALF Transcription Elongation Factor 3	Protein Coding	P51826	45	GC02M099545	4.03802	https://www.genecards.org/cgi-bin/carddisp.pl?gene=AFF3
LAMB1	Laminin Subunit Beta 1	Protein Coding	P07942	58	GC07M107923	4.03579	https://www.genecards.org/cgi-bin/carddisp.pl?gene=LAMB1
MDK	Midkine	Protein Coding	P21741	51	GC11P046380	4.03513	https://www.genecards.org/cgi-bin/carddisp.pl?gene=MDK
MDM2	MDM2 Proto-Oncogene	Protein Coding	Q00987	62	GC12P068808	4.0348	https://www.genecards.org/cgi-bin/carddisp.pl?gene=MDM2
TRIM28	Tripartite Motif Containing 28	Protein Coding	Q13263	52	GC19P058544	4.0323	https://www.genecards.org/cgi-bin/carddisp.pl?gene=TRIM28
ROM1	Retinal Outer Segment Membrane Protein 1	Protein Coding	Q03395	51	GC11P062611	4.03145	https://www.genecards.org/cgi-bin/carddisp.pl?gene=ROM1
ELAVL1	ELAV Like RNA Binding Protein 1	Protein Coding	Q15717	50	GC19M007958	4.03134	https://www.genecards.org/cgi-bin/carddisp.pl?gene=ELAVL1
PEPD	Peptidase D	Protein Coding	P12955	54	GC19M033386	4.02633	https://www.genecards.org/cgi-bin/carddisp.pl?gene=PEPD
MIR324	MicroRNA 324	RNA Gene		28	GC17M007223	4.02461	https://www.genecards.org/cgi-bin/carddisp.pl?gene=MIR324
PDZK1	PDZ Domain Containing 1	Protein Coding	Q5T2W1	49	GC01M145670	4.01741	https://www.genecards.org/cgi-bin/carddisp.pl?gene=PDZK1
LTBP1	Latent Transforming Growth Factor Beta Binding Protein 1	Protein Coding	Q14766	53	GC02P032946	4.01215	https://www.genecards.org/cgi-bin/carddisp.pl?gene=LTBP1
WDR19	WD Repeat Domain 19	Protein Coding	Q8NEZ3	47	GC04P039184	4.00848	https://www.genecards.org/cgi-bin/carddisp.pl?gene=WDR19
SHROOM3	Shroom Family Member 3	Protein Coding	Q8TF72	45	GC04P076435	4.00328	https://www.genecards.org/cgi-bin/carddisp.pl?gene=SHROOM3
LOC107133510	Origin Of Replication At HBB	Functional Element		10	GC11P005222	4.00187	https://www.genecards.org/cgi-bin/carddisp.pl?gene=LOC107133510
KMT2C	Lysine Methyltransferase 2C	Protein Coding	Q8NEZ4	52	GC07M152134	3.99785	https://www.genecards.org/cgi-bin/carddisp.pl?gene=KMT2C
LINC00968	Long Intergenic Non-Protein Coding RNA 968	RNA Gene		19	GC08M056618	3.99594	https://www.genecards.org/cgi-bin/carddisp.pl?gene=LINC00968
MIR137	MicroRNA 137	RNA Gene		25	GC01M098046	3.99575	https://www.genecards.org/cgi-bin/carddisp.pl?gene=MIR137
TNFRSF8	TNF Receptor Superfamily Member 8	Protein Coding	P28908	52	GC01P012063	3.99235	https://www.genecards.org/cgi-bin/carddisp.pl?gene=TNFRSF8
DRD3	Dopamine Receptor D3	Protein Coding	P35462	52	GC03M114128	3.99133	https://www.genecards.org/cgi-bin/carddisp.pl?gene=DRD3
RUNX1	RUNX Family Transcription Factor 1	Protein Coding	Q01196	58	GC21M034787	3.98272	https://www.genecards.org/cgi-bin/carddisp.pl?gene=RUNX1
NSD2	Nuclear Receptor Binding SET Domain Protein 2	Protein Coding	O96028	53	GC04P003018	3.98053	https://www.genecards.org/cgi-bin/carddisp.pl?gene=NSD2
NNAT	Neuronatin	Protein Coding	Q16517	37	GC20P037521	3.9804	https://www.genecards.org/cgi-bin/carddisp.pl?gene=NNAT
HLA-DRB4	Major Histocompatibility Complex, Class II, DR Beta 4	Protein Coding	P13762	36	GC06Mo03851	3.97996	https://www.genecards.org/cgi-bin/carddisp.pl?gene=HLA-DRB4
MTHFD1L	Methylenetetrahydrofolate Dehydrogenase (NADP+ Dependent) 1 Like	Protein Coding	Q6UB35	50	GC06P150865	3.97714	https://www.genecards.org/cgi-bin/carddisp.pl?gene=MTHFD1L
VNN1	Vanin 1	Protein Coding	O95497	52	GC06M132680	3.97533	https://www.genecards.org/cgi-bin/carddisp.pl?gene=VNN1
SDC1	Syndecan 1	Protein Coding	P18827	51	GC02M020200	3.9731	https://www.genecards.org/cgi-bin/carddisp.pl?gene=SDC1
GJA4	Gap Junction Protein Alpha 4	Protein Coding	P35212	50	GC01P034792	3.9722	https://www.genecards.org/cgi-bin/carddisp.pl?gene=GJA4
ANXA1	Annexin A1	Protein Coding	P04083	55	GC09P073151	3.96904	https://www.genecards.org/cgi-bin/carddisp.pl?gene=ANXA1
SLIT2	Slit Guidance Ligand 2	Protein Coding	O94813	54	GC04P023841	3.96436	https://www.genecards.org/cgi-bin/carddisp.pl?gene=SLIT2
MBP	Myelin Basic Protein	Protein Coding	P02686	53	GC18M076978	3.96241	https://www.genecards.org/cgi-bin/carddisp.pl?gene=MBP
PRDX1	Peroxiredoxin 1	Protein Coding	Q06830	57	GC01M045717	3.96169	https://www.genecards.org/cgi-bin/carddisp.pl?gene=PRDX1
C1QA	Complement C1q A Chain	Protein Coding	P02745	55	GC01P034295	3.9585	https://www.genecards.org/cgi-bin/carddisp.pl?gene=C1QA
ZEB1	Zinc Finger E-Box Binding Homeobox 1	Protein Coding	P37275	57	GC10P031318	3.95281	https://www.genecards.org/cgi-bin/carddisp.pl?gene=ZEB1
GRN	Granulin Precursor	Protein Coding	P28799	56	GC17P044345	3.94911	https://www.genecards.org/cgi-bin/carddisp.pl?gene=GRN
FGFR3	Fibroblast Growth Factor Receptor 3	Protein Coding	P22607	63	GC04P003013	3.9469	https://www.genecards.org/cgi-bin/carddisp.pl?gene=FGFR3
F12	Coagulation Factor XII	Protein Coding	P00748	57	GC05M177402	3.94378	https://www.genecards.org/cgi-bin/carddisp.pl?gene=F12
GP6	Glycoprotein VI Platelet	Protein Coding	Q9HCN6	54	GC19M055013	3.93778	https://www.genecards.org/cgi-bin/carddisp.pl?gene=GP6
CMKLR1	Chemerin Chemokine-Like Receptor 1	Protein Coding	Q99788	45	GC12M108288	3.92842	https://www.genecards.org/cgi-bin/carddisp.pl?gene=CMKLR1
SRD5A1	Steroid 5 Alpha-Reductase 1	Protein Coding	P18405	52	GC05P006633	3.92606	https://www.genecards.org/cgi-bin/carddisp.pl?gene=SRD5A1
F2RL1	F2R Like Trypsin Receptor 1	Protein Coding	P55085	52	GC05P076818	3.92284	https://www.genecards.org/cgi-bin/carddisp.pl?gene=F2RL1
TYMS	Thymidylate Synthetase	Protein Coding	P04818	58	GC18P000657	3.92038	https://www.genecards.org/cgi-bin/carddisp.pl?gene=TYMS
FOXA3	Forkhead Box A3	Protein Coding	P55318	46	GC19P045863	3.91779	https://www.genecards.org/cgi-bin/carddisp.pl?gene=FOXA3
SEMA3A	Semaphorin 3A	Protein Coding	Q14563	55	GC07M083955	3.91712	https://www.genecards.org/cgi-bin/carddisp.pl?gene=SEMA3A
ST6GAL1	ST6 Beta-Galactoside Alpha-2,6-Sialyltransferase 1	Protein Coding	P15907	51	GC03P186930	3.9152	https://www.genecards.org/cgi-bin/carddisp.pl?gene=ST6GAL1
COX5A	Cytochrome C Oxidase Subunit 5A	Protein Coding	P20674	52	GC15M074919	3.91197	https://www.genecards.org/cgi-bin/carddisp.pl?gene=COX5A
BCL2L11	BCL2 Like 11	Protein Coding	O43521	53	GC02P111119	3.91141	https://www.genecards.org/cgi-bin/carddisp.pl?gene=BCL2L11
GCH1	GTP Cyclohydrolase 1	Protein Coding	P30793	56	GC14M054842	3.9017	https://www.genecards.org/cgi-bin/carddisp.pl?gene=GCH1
PRPH2	Peripherin 2	Protein Coding	P23942	49	GC06M090963	3.90137	https://www.genecards.org/cgi-bin/carddisp.pl?gene=PRPH2
ARL3	ADP Ribosylation Factor Like GTPase 3	Protein Coding	P36405	51	GC10M102673	3.90012	https://www.genecards.org/cgi-bin/carddisp.pl?gene=ARL3
SFRP4	Secreted Frizzled Related Protein 4	Protein Coding	Q6FHJ7	51	GC07M037912	3.89828	https://www.genecards.org/cgi-bin/carddisp.pl?gene=SFRP4
UBE3C	Ubiquitin Protein Ligase E3C	Protein Coding	Q15386	50	GC07P157138	3.89755	https://www.genecards.org/cgi-bin/carddisp.pl?gene=UBE3C
AMPD1	Adenosine Monophosphate Deaminase 1	Protein Coding	P23109	55	GC01M114673	3.89647	https://www.genecards.org/cgi-bin/carddisp.pl?gene=AMPD1
IRF5	Interferon Regulatory Factor 5	Protein Coding	Q13568	55	GC07P128937	3.89641	https://www.genecards.org/cgi-bin/carddisp.pl?gene=IRF5
SCNN1B	Sodium Channel Epithelial 1 Subunit Beta	Protein Coding	P51168	57	GC16P023278	3.88985	https://www.genecards.org/cgi-bin/carddisp.pl?gene=SCNN1B
OIP5-AS1	OIP5 Antisense RNA 1	RNA Gene		24	GC15P148101	3.88232	https://www.genecards.org/cgi-bin/carddisp.pl?gene=OIP5-AS1
SEC63	SEC63 Homolog, Protein Translocation Regulator	Protein Coding	Q9UGP8	52	GC06M107867	3.87963	https://www.genecards.org/cgi-bin/carddisp.pl?gene=SEC63
IL19	Interleukin 19	Protein Coding	Q9UHD0	49	GC01P206770	3.87875	https://www.genecards.org/cgi-bin/carddisp.pl?gene=IL19
MIR1207	MicroRNA 1207	RNA Gene		23	GC08P128049	3.87755	https://www.genecards.org/cgi-bin/carddisp.pl?gene=MIR1207
MT-ND4L	Mitochondrially Encoded NADH:Ubiquinone Oxidoreductase Core Subunit 4L	Protein Coding	P03901	35	GCMTP010472	3.87431	https://www.genecards.org/cgi-bin/carddisp.pl?gene=MT-ND4L
CADM1	Cell Adhesion Molecule 1	Protein Coding	Q9BY67	52	GC11M115169	3.86944	https://www.genecards.org/cgi-bin/carddisp.pl?gene=CADM1
CALR	Calreticulin	Protein Coding	P27797	60	GC19P012938	3.86924	https://www.genecards.org/cgi-bin/carddisp.pl?gene=CALR
MMP12	Matrix Metallopeptidase 12	Protein Coding	P39900	55	GC11M102862	3.8684	https://www.genecards.org/cgi-bin/carddisp.pl?gene=MMP12
LGALS1	Galectin 1	Protein Coding	P09382	51	GC22P037675	3.86295	https://www.genecards.org/cgi-bin/carddisp.pl?gene=LGALS1
TNFRSF6B	TNF Receptor Superfamily Member 6b	Protein Coding	O95407	50	GC20P063696	3.86277	https://www.genecards.org/cgi-bin/carddisp.pl?gene=TNFRSF6B
TNFSF13	TNF Superfamily Member 13	Protein Coding	O75888	53	GC17P007558	3.85168	https://www.genecards.org/cgi-bin/carddisp.pl?gene=TNFSF13
NRG3	Neuregulin 3	Protein Coding	P56975	51	GC10P106529	3.85091	https://www.genecards.org/cgi-bin/carddisp.pl?gene=NRG3
TNFRSF18	TNF Receptor Superfamily Member 18	Protein Coding	Q9Y5U5	51	GC01M001203	3.85002	https://www.genecards.org/cgi-bin/carddisp.pl?gene=TNFRSF18
ULK1	Unc-51 Like Autophagy Activating Kinase 1	Protein Coding	O75385	54	GC12P131894	3.8495	https://www.genecards.org/cgi-bin/carddisp.pl?gene=ULK1
COX4I1	Cytochrome C Oxidase Subunit 4I1	Protein Coding	P13073	53	GC16P085798	3.84648	https://www.genecards.org/cgi-bin/carddisp.pl?gene=COX4I1
ENHO	Energy Homeostasis Associated	Protein Coding	Q6UWT2	34	GC09M034930	3.84354	https://www.genecards.org/cgi-bin/carddisp.pl?gene=ENHO
IL9	Interleukin 9	Protein Coding	P15248	52	GC05M135891	3.8374	https://www.genecards.org/cgi-bin/carddisp.pl?gene=IL9
LIPA	Lipase A, Lysosomal Acid Type	Protein Coding	P38571	57	GC10M089213	3.83486	https://www.genecards.org/cgi-bin/carddisp.pl?gene=LIPA
TBXAS1	Thromboxane A Synthase 1	Protein Coding	P24557	55	GC07P139777	3.83412	https://www.genecards.org/cgi-bin/carddisp.pl?gene=TBXAS1
CCNB1	Cyclin B1	Protein Coding	P14635	56	GC05P069167	3.8341	https://www.genecards.org/cgi-bin/carddisp.pl?gene=CCNB1
ADAMTSL1	ADAMTS Like 1	Protein Coding	Q8N6G6	49	GC09P017906	3.83213	https://www.genecards.org/cgi-bin/carddisp.pl?gene=ADAMTSL1
ITGB6	Integrin Subunit Beta 6	Protein Coding	P18564	57	GC02M160099	3.82682	https://www.genecards.org/cgi-bin/carddisp.pl?gene=ITGB6
CNTNAP2	Contactin Associated Protein 2	Protein Coding	Q9UHC6	54	GC07P146116	3.82647	https://www.genecards.org/cgi-bin/carddisp.pl?gene=CNTNAP2
MTRR	5-Methyltetrahydrofolate-Homocysteine Methyltransferase Reductase	Protein Coding	Q9UBK8	52	GC05P007851	3.82344	https://www.genecards.org/cgi-bin/carddisp.pl?gene=MTRR
COL11A2	Collagen Type XI Alpha 2 Chain	Protein Coding	P13942	51	GC06M033162	3.82101	https://www.genecards.org/cgi-bin/carddisp.pl?gene=COL11A2
IDO1	Indoleamine 2,3-Dioxygenase 1	Protein Coding	P14902	55	GC08P039891	3.81507	https://www.genecards.org/cgi-bin/carddisp.pl?gene=IDO1
TREM1	Triggering Receptor Expressed On Myeloid Cells 1	Protein Coding	Q9NP99	50	GC06M041267	3.81049	https://www.genecards.org/cgi-bin/carddisp.pl?gene=TREM1
FCRL3	Fc Receptor Like 3	Protein Coding	Q96P31	45	GC01M157674	3.81033	https://www.genecards.org/cgi-bin/carddisp.pl?gene=FCRL3
CYLD	CYLD Lysine 63 Deubiquitinase	Protein Coding	Q9NQC7	56	GC16P050742	3.80502	https://www.genecards.org/cgi-bin/carddisp.pl?gene=CYLD
RPGR	Retinitis Pigmentosa GTPase Regulator	Protein Coding	Q92834	50	GC0XM038269	3.79671	https://www.genecards.org/cgi-bin/carddisp.pl?gene=RPGR
DDOST	Dolichyl-Diphosphooligosaccharide--Protein Glycosyltransferase Non-Catalytic Subunit	Protein Coding	P39656	53	GC01M020651	3.79046	https://www.genecards.org/cgi-bin/carddisp.pl?gene=DDOST
SERPINF2	Serpin Family F Member 2	Protein Coding	P08697	54	GC17P001742	3.78966	https://www.genecards.org/cgi-bin/carddisp.pl?gene=SERPINF2
MIR9-3	MicroRNA 9-3	RNA Gene		24	GC15P089368	3.78939	https://www.genecards.org/cgi-bin/carddisp.pl?gene=MIR9-3
EXOSC4	Exosome Component 4	Protein Coding	Q9NPD3	44	GC08P146522	3.78445	https://www.genecards.org/cgi-bin/carddisp.pl?gene=EXOSC4
ZEB2	Zinc Finger E-Box Binding Homeobox 2	Protein Coding	O60315	56	GC02M144384	3.76999	https://www.genecards.org/cgi-bin/carddisp.pl?gene=ZEB2
PML	PML Nuclear Body Scaffold	Protein Coding	P29590	54	GC15P073994	3.76921	https://www.genecards.org/cgi-bin/carddisp.pl?gene=PML
FLVCR1	FLVCR Choline And Heme Transporter 1	Protein Coding	Q9Y5Y0	48	GC01P212858	3.7691	https://www.genecards.org/cgi-bin/carddisp.pl?gene=FLVCR1
FOXP1	Forkhead Box P1	Protein Coding	Q9H334	53	GC03M070954	3.7665	https://www.genecards.org/cgi-bin/carddisp.pl?gene=FOXP1
DDR1	Discoidin Domain Receptor Tyrosine Kinase 1	Protein Coding	Q08345	54	GC06P125473	3.76572	https://www.genecards.org/cgi-bin/carddisp.pl?gene=DDR1
FGF7	Fibroblast Growth Factor 7	Protein Coding	P21781	52	GC15P049423	3.76565	https://www.genecards.org/cgi-bin/carddisp.pl?gene=FGF7
JAK3	Janus Kinase 3	Protein Coding	P52333	59	GC19M017824	3.7656	https://www.genecards.org/cgi-bin/carddisp.pl?gene=JAK3
ANGPTL2	Angiopoietin Like 2	Protein Coding	Q9UKU9	43	GC09M127087	3.7621	https://www.genecards.org/cgi-bin/carddisp.pl?gene=ANGPTL2
EDA	Ectodysplasin A	Protein Coding	Q92838	51	GC0XP069618	3.75778	https://www.genecards.org/cgi-bin/carddisp.pl?gene=EDA
DACT1	Dishevelled Binding Antagonist Of Beta Catenin 1	Protein Coding	Q9NYF0	49	GC14P058633	3.75157	https://www.genecards.org/cgi-bin/carddisp.pl?gene=DACT1
HMCN1	Hemicentin 1	Protein Coding	Q96RW7	47	GC01P185734	3.74873	https://www.genecards.org/cgi-bin/carddisp.pl?gene=HMCN1
SUFU	SUFU Negative Regulator Of Hedgehog Signaling	Protein Coding	Q9UMX1	52	GC10P107032	3.74755	https://www.genecards.org/cgi-bin/carddisp.pl?gene=SUFU
SFTPD	Surfactant Protein D	Protein Coding	P35247	52	GC10M079937	3.74417	https://www.genecards.org/cgi-bin/carddisp.pl?gene=SFTPD
SAA2	Serum Amyloid A2	Protein Coding	P0DJI9	44	GC11M018238	3.74035	https://www.genecards.org/cgi-bin/carddisp.pl?gene=SAA2
NCALD	Neurocalcin Delta	Protein Coding	P61601	47	GC08M101704	3.73912	https://www.genecards.org/cgi-bin/carddisp.pl?gene=NCALD
TTN	Titin	Protein Coding	Q8WZ42	56	GC02M178525	3.73381	https://www.genecards.org/cgi-bin/carddisp.pl?gene=TTN
PGM3	Phosphoglucomutase 3	Protein Coding	O95394	50	GC06M091432	3.73143	https://www.genecards.org/cgi-bin/carddisp.pl?gene=PGM3
SLC26A4	Solute Carrier Family 26 Member 4	Protein Coding	O43511	51	GC07P107660	3.73129	https://www.genecards.org/cgi-bin/carddisp.pl?gene=SLC26A4
KCNH8	Potassium Voltage-Gated Channel Subfamily H Member 8	Protein Coding	Q96L42	50	GC03P020491	3.73018	https://www.genecards.org/cgi-bin/carddisp.pl?gene=KCNH8
FN3K	Fructosamine 3 Kinase	Protein Coding	Q9H479	42	GC17P082735	3.72658	https://www.genecards.org/cgi-bin/carddisp.pl?gene=FN3K
ESM1	Endothelial Cell Specific Molecule 1	Protein Coding	Q9NQ30	47	GC05M054977	3.72185	https://www.genecards.org/cgi-bin/carddisp.pl?gene=ESM1
PWAR4	Prader Willi/Angelman Region RNA 4	RNA Gene		15	GC15P025211	3.72148	https://www.genecards.org/cgi-bin/carddisp.pl?gene=PWAR4
ARAP1-AS2	ARAP1 Antisense RNA 2	RNA Gene		15	GC11P072700	3.71797	https://www.genecards.org/cgi-bin/carddisp.pl?gene=ARAP1-AS2
ST6GALNAC2	ST6 N-Acetylgalactosaminide Alpha-2,6-Sialyltransferase 2	Protein Coding	Q9UJ37	43	GC17M076565	3.71545	https://www.genecards.org/cgi-bin/carddisp.pl?gene=ST6GALNAC2
ADNP	Activity Dependent Neuroprotector Homeobox	Protein Coding	Q9H2P0	52	GC20M050888	3.71492	https://www.genecards.org/cgi-bin/carddisp.pl?gene=ADNP
TNFRSF13B	TNF Receptor Superfamily Member 13B	Protein Coding	O14836	56	GC17M016929	3.71472	https://www.genecards.org/cgi-bin/carddisp.pl?gene=TNFRSF13B
SYN2	Synapsin II	Protein Coding	Q92777	48	GC03P020273	3.70734	https://www.genecards.org/cgi-bin/carddisp.pl?gene=SYN2
CASQ1	Calsequestrin 1	Protein Coding	P31415	52	GC01P160190	3.69792	https://www.genecards.org/cgi-bin/carddisp.pl?gene=CASQ1
ANKS4B	Ankyrin Repeat And Sterile Alpha Motif Domain Containing 4B	Protein Coding	Q8N8V4	41	GC16P065559	3.69161	https://www.genecards.org/cgi-bin/carddisp.pl?gene=ANKS4B
PRCD	Photoreceptor Disc Component	Protein Coding	Q00LT1	36	GC17P076527	3.68836	https://www.genecards.org/cgi-bin/carddisp.pl?gene=PRCD
TNFSF13B	TNF Superfamily Member 13b	Protein Coding	Q9Y275	54	GC13P108251	3.68683	https://www.genecards.org/cgi-bin/carddisp.pl?gene=TNFSF13B
CXCR6	C-X-C Motif Chemokine Receptor 6	Protein Coding	O00574	47	GC03P055835	3.68526	https://www.genecards.org/cgi-bin/carddisp.pl?gene=CXCR6
BID	BH3 Interacting Domain Death Agonist	Protein Coding	P55957	54	GC22M017734	3.68266	https://www.genecards.org/cgi-bin/carddisp.pl?gene=BID
CMIP	C-Maf Inducing Protein	Protein Coding	Q8IY22	44	GC16P081449	3.6816	https://www.genecards.org/cgi-bin/carddisp.pl?gene=CMIP
IL5RA	Interleukin 5 Receptor Subunit Alpha	Protein Coding	Q01344	55	GC03M003066	3.67549	https://www.genecards.org/cgi-bin/carddisp.pl?gene=IL5RA
HLA-E	Major Histocompatibility Complex, Class I, E	Protein Coding	P13747	49	GC06P125465	3.66966	https://www.genecards.org/cgi-bin/carddisp.pl?gene=HLA-E
PAFAH1B1	Platelet Activating Factor Acetylhydrolase 1b Regulatory Subunit 1	Protein Coding	P43034	55	GC17P002593	3.66499	https://www.genecards.org/cgi-bin/carddisp.pl?gene=PAFAH1B1
IBSP	Integrin Binding Sialoprotein	Protein Coding	P21815	47	GC04P087799	3.66082	https://www.genecards.org/cgi-bin/carddisp.pl?gene=IBSP
MNT	MAX Network Transcriptional Repressor	Protein Coding	Q99583	44	GC17M002384	3.65949	https://www.genecards.org/cgi-bin/carddisp.pl?gene=MNT
MIR485	MicroRNA 485	RNA Gene		24	GC14P115614	3.65672	https://www.genecards.org/cgi-bin/carddisp.pl?gene=MIR485
NR1I3	Nuclear Receptor Subfamily 1 Group I Member 3	Protein Coding	Q14994	52	GC01M161229	3.65552	https://www.genecards.org/cgi-bin/carddisp.pl?gene=NR1I3
EFEMP1	EGF Containing Fibulin Extracellular Matrix Protein 1	Protein Coding	Q12805	52	GC02M055865	3.64816	https://www.genecards.org/cgi-bin/carddisp.pl?gene=EFEMP1
RBMS1	RNA Binding Motif Single Stranded Interacting Protein 1	Protein Coding	P29558	46	GC02M160272	3.64688	https://www.genecards.org/cgi-bin/carddisp.pl?gene=RBMS1
OGG1	8-Oxoguanine DNA Glycosylase	Protein Coding	O15527	56	GC03P020193	3.64374	https://www.genecards.org/cgi-bin/carddisp.pl?gene=OGG1
TGFBR3	Transforming Growth Factor Beta Receptor 3	Protein Coding	Q03167	55	GC01M091680	3.6369	https://www.genecards.org/cgi-bin/carddisp.pl?gene=TGFBR3
CPOX	Coproporphyrinogen Oxidase	Protein Coding	P36551	53	GC03M098576	3.63577	https://www.genecards.org/cgi-bin/carddisp.pl?gene=CPOX
TGFB3	Transforming Growth Factor Beta 3	Protein Coding	P10600	56	GC14M075958	3.62925	https://www.genecards.org/cgi-bin/carddisp.pl?gene=TGFB3
IMPDH1	Inosine Monophosphate Dehydrogenase 1	Protein Coding	P20839	57	GC07M128392	3.62414	https://www.genecards.org/cgi-bin/carddisp.pl?gene=IMPDH1
TRC-GCA24-1	TRNA-Cys (GCA) 24-1	RNA Gene		11	GC17M071542	3.61591	https://www.genecards.org/cgi-bin/carddisp.pl?gene=TRC-GCA24-1
ACTA1	Actin Alpha 1, Skeletal Muscle	Protein Coding	P68133	56	GC01M230136	3.61575	https://www.genecards.org/cgi-bin/carddisp.pl?gene=ACTA1
DEFB1	Defensin Beta 1	Protein Coding	P60022	48	GC08M006870	3.61374	https://www.genecards.org/cgi-bin/carddisp.pl?gene=DEFB1
IL10RA	Interleukin 10 Receptor Subunit Alpha	Protein Coding	Q13651	53	GC11P117988	3.61292	https://www.genecards.org/cgi-bin/carddisp.pl?gene=IL10RA
SMAD5	SMAD Family Member 5	Protein Coding	Q99717	50	GC05P136132	3.60946	https://www.genecards.org/cgi-bin/carddisp.pl?gene=SMAD5
TNFRSF11A	TNF Receptor Superfamily Member 11a	Protein Coding	Q9Y6Q6	55	GC18P062325	3.60868	https://www.genecards.org/cgi-bin/carddisp.pl?gene=TNFRSF11A
TP63	Tumor Protein P63	Protein Coding	Q9H3D4	55	GC03P189598	3.60595	https://www.genecards.org/cgi-bin/carddisp.pl?gene=TP63
PARK7	Parkinsonism Associated Deglycase	Protein Coding	Q99497	56	GC01P011539	3.60548	https://www.genecards.org/cgi-bin/carddisp.pl?gene=PARK7
LCN1	Lipocalin 1	Protein Coding	P31025	45	GC09P135521	3.59964	https://www.genecards.org/cgi-bin/carddisp.pl?gene=LCN1
ARAP1-AS1	ARAP1 Antisense RNA 1	RNA Gene		13	GC11P072685	3.59864	https://www.genecards.org/cgi-bin/carddisp.pl?gene=ARAP1-AS1
ANG	Angiogenin	Protein Coding	P03950	54	GC14P043150	3.59492	https://www.genecards.org/cgi-bin/carddisp.pl?gene=ANG
YY1	YY1 Transcription Factor	Protein Coding	P25490	57	GC14P100238	3.59398	https://www.genecards.org/cgi-bin/carddisp.pl?gene=YY1
CRX	Cone-Rod Homeobox	Protein Coding	O43186	50	GC19P047819	3.59082	https://www.genecards.org/cgi-bin/carddisp.pl?gene=CRX
VASP	Vasodilator Stimulated Phosphoprotein	Protein Coding	P50552	51	GC19P103284	3.5891	https://www.genecards.org/cgi-bin/carddisp.pl?gene=VASP
MIR9-2	MicroRNA 9-2	RNA Gene		23	GC05M088666	3.5881	https://www.genecards.org/cgi-bin/carddisp.pl?gene=MIR9-2
TYRO3	TYRO3 Protein Tyrosine Kinase	Protein Coding	Q06418	57	GC15P041557	3.58653	https://www.genecards.org/cgi-bin/carddisp.pl?gene=TYRO3
MIR1260A	MicroRNA 1260a	RNA Gene		15	GC14P077266	3.58563	https://www.genecards.org/cgi-bin/carddisp.pl?gene=MIR1260A
CRLS1	Cardiolipin Synthase 1	Protein Coding	Q9UJA2	49	GC20P006005	3.58488	https://www.genecards.org/cgi-bin/carddisp.pl?gene=CRLS1
ARSB	Arylsulfatase B	Protein Coding	P15848	55	GC05M078777	3.58402	https://www.genecards.org/cgi-bin/carddisp.pl?gene=ARSB
HYOU1	Hypoxia Up-Regulated 1	Protein Coding	Q9Y4L1	53	GC11M122303	3.58087	https://www.genecards.org/cgi-bin/carddisp.pl?gene=HYOU1
CHUK	Component Of Inhibitor Of Nuclear Factor Kappa B Kinase Complex	Protein Coding	O15111	58	GC10M100365	3.57447	https://www.genecards.org/cgi-bin/carddisp.pl?gene=CHUK
MYH6	Myosin Heavy Chain 6	Protein Coding	P13533	55	GC14M023381	3.57257	https://www.genecards.org/cgi-bin/carddisp.pl?gene=MYH6
HTT	Huntingtin	Protein Coding	P42858	52	GC04P003041	3.57147	https://www.genecards.org/cgi-bin/carddisp.pl?gene=HTT
NOTCH4	Notch Receptor 4	Protein Coding	Q99466	55	GC06M090776	3.57102	https://www.genecards.org/cgi-bin/carddisp.pl?gene=NOTCH4
ASS1	Argininosuccinate Synthase 1	Protein Coding	P00966	57	GC09P130444	3.56842	https://www.genecards.org/cgi-bin/carddisp.pl?gene=ASS1
SOX6	SRY-Box Transcription Factor 6	Protein Coding	P35712	52	GC11M015949	3.56826	https://www.genecards.org/cgi-bin/carddisp.pl?gene=SOX6
SMARCA4	SWI/SNF Related, Matrix Associated, Actin Dependent Regulator Of Chromatin, Subfamily A, Member 4	Protein Coding	P51532	60	GC19P102331	3.56776	https://www.genecards.org/cgi-bin/carddisp.pl?gene=SMARCA4
HDAC6	Histone Deacetylase 6	Protein Coding	Q9UBN7	62	GC0XP048801	3.5676	https://www.genecards.org/cgi-bin/carddisp.pl?gene=HDAC6
ALPL	Alkaline Phosphatase, Biomineralization Associated	Protein Coding	P05186	59	GC01P021508	3.56358	https://www.genecards.org/cgi-bin/carddisp.pl?gene=ALPL
KLHDC7A	Kelch Domain Containing 7A	Protein Coding	Q5VTJ3	39	GC01P018480	3.56099	https://www.genecards.org/cgi-bin/carddisp.pl?gene=KLHDC7A
SCD5	Stearoyl-CoA Desaturase 5	Protein Coding	Q86SK9	47	GC04M082629	3.56074	https://www.genecards.org/cgi-bin/carddisp.pl?gene=SCD5
TMEM126A	Transmembrane Protein 126A	Protein Coding	Q9H061	47	GC11P085647	3.55612	https://www.genecards.org/cgi-bin/carddisp.pl?gene=TMEM126A
TNFRSF10D	TNF Receptor Superfamily Member 10d	Protein Coding	Q9UBN6	50	GC08M023135	3.55443	https://www.genecards.org/cgi-bin/carddisp.pl?gene=TNFRSF10D
COQ6	Coenzyme Q6, Monooxygenase	Protein Coding	Q9Y2Z9	51	GC14P073949	3.55194	https://www.genecards.org/cgi-bin/carddisp.pl?gene=COQ6
ACSL4	Acyl-CoA Synthetase Long Chain Family Member 4	Protein Coding	O60488	54	GC0XM109624	3.54962	https://www.genecards.org/cgi-bin/carddisp.pl?gene=ACSL4
TBK1	TANK Binding Kinase 1	Protein Coding	Q9UHD2	57	GC12P064451	3.54874	https://www.genecards.org/cgi-bin/carddisp.pl?gene=TBK1
CCR6	C-C Motif Chemokine Receptor 6	Protein Coding	P51684	51	GC06P167111	3.54399	https://www.genecards.org/cgi-bin/carddisp.pl?gene=CCR6
ATL1	Atlastin GTPase 1	Protein Coding	Q8WXF7	50	GC14P050532	3.54351	https://www.genecards.org/cgi-bin/carddisp.pl?gene=ATL1
SEZ6L	Seizure Related 6 Homolog Like	Protein Coding	Q9BYH1	45	GC22P026169	3.54171	https://www.genecards.org/cgi-bin/carddisp.pl?gene=SEZ6L
SLC17A1	Solute Carrier Family 17 Member 1	Protein Coding	Q14916	48	GC06M025723	3.53679	https://www.genecards.org/cgi-bin/carddisp.pl?gene=SLC17A1
MIR224	MicroRNA 224	RNA Gene		23	GC0XM151958	3.53364	https://www.genecards.org/cgi-bin/carddisp.pl?gene=MIR224
ATP1A1	ATPase Na+/K+ Transporting Subunit Alpha 1	Protein Coding	P05023	58	GC01P116372	3.53213	https://www.genecards.org/cgi-bin/carddisp.pl?gene=ATP1A1
HLA-DRB3	Major Histocompatibility Complex, Class II, DR Beta 3	Protein Coding	P79483	34	GC06Mn03715	3.52845	https://www.genecards.org/cgi-bin/carddisp.pl?gene=HLA-DRB3
E2F1	E2F Transcription Factor 1	Protein Coding	Q01094	52	GC20M033675	3.52752	https://www.genecards.org/cgi-bin/carddisp.pl?gene=E2F1
SDC3	Syndecan 3	Protein Coding	O75056	48	GC01M030869	3.5134	https://www.genecards.org/cgi-bin/carddisp.pl?gene=SDC3
RNF217-AS1	RNF217 Antisense RNA 1 (Head To Head)	RNA Gene		19	GC06M124563	3.50427	https://www.genecards.org/cgi-bin/carddisp.pl?gene=RNF217-AS1
NLRP2	NLR Family Pyrin Domain Containing 2	Protein Coding	Q9NX02	50	GC19P054953	3.5022	https://www.genecards.org/cgi-bin/carddisp.pl?gene=NLRP2
DANCR	Differentiation Antagonizing Non-Protein Coding RNA	RNA Gene	P0C864	29	GC04P052712	3.50142	https://www.genecards.org/cgi-bin/carddisp.pl?gene=DANCR
ITPR1	Inositol 1,4,5-Trisphosphate Receptor Type 1	Protein Coding	Q14643	57	GC03P004486	3.50114	https://www.genecards.org/cgi-bin/carddisp.pl?gene=ITPR1
RGS1	Regulator Of G Protein Signaling 1	Protein Coding	Q08116	45	GC01P192575	3.49962	https://www.genecards.org/cgi-bin/carddisp.pl?gene=RGS1
MIR208A	MicroRNA 208a	RNA Gene		25	GC14M023388	3.49779	https://www.genecards.org/cgi-bin/carddisp.pl?gene=MIR208A
VEGFD	Vascular Endothelial Growth Factor D	Protein Coding	O43915	49	GC0XM015345	3.49598	https://www.genecards.org/cgi-bin/carddisp.pl?gene=VEGFD
ADCY10	Adenylate Cyclase 10	Protein Coding	Q96PN6	52	GC01M167809	3.4953	https://www.genecards.org/cgi-bin/carddisp.pl?gene=ADCY10
BCL2L1	BCL2 Like 1	Protein Coding	Q07817	57	GC20M031664	3.49012	https://www.genecards.org/cgi-bin/carddisp.pl?gene=BCL2L1
TLR7	Toll Like Receptor 7	Protein Coding	Q9NYK1	57	GC0XP012867	3.48616	https://www.genecards.org/cgi-bin/carddisp.pl?gene=TLR7
MT-TA	Mitochondrially Encoded TRNA-Ala (GCN)	RNA Gene		17	GCMTM005589	3.48412	https://www.genecards.org/cgi-bin/carddisp.pl?gene=MT-TA
SPON2	Spondin 2	Protein Coding	Q9BUD6	45	GC04M001166	3.48384	https://www.genecards.org/cgi-bin/carddisp.pl?gene=SPON2
PLEKHH2	Pleckstrin Homology, MyTH4 And FERM Domain Containing H2	Protein Coding	Q8IVE3	44	GC02P043638	3.48345	https://www.genecards.org/cgi-bin/carddisp.pl?gene=PLEKHH2
LOXL2-AS1	LOXL2 Antisense RNA 1	RNA Gene		14	GC08P024214	3.48144	https://www.genecards.org/cgi-bin/carddisp.pl?gene=LOXL2-AS1
CISD3	CDGSH Iron Sulfur Domain 3	Protein Coding	P0C7P0	36	GC17P038730	3.47934	https://www.genecards.org/cgi-bin/carddisp.pl?gene=CISD3
MCL1	MCL1 Apoptosis Regulator, BCL2 Family Member	Protein Coding	Q07820	56	GC01M159611	3.477	https://www.genecards.org/cgi-bin/carddisp.pl?gene=MCL1
PARP3	Poly(ADP-Ribose) Polymerase Family Member 3	Protein Coding	Q9Y6F1	48	GC03P056093	3.47644	https://www.genecards.org/cgi-bin/carddisp.pl?gene=PARP3
BTK	Bruton Tyrosine Kinase	Protein Coding	Q06187	62	GC0XM101349	3.47366	https://www.genecards.org/cgi-bin/carddisp.pl?gene=BTK
DDAH1	Dimethylarginine Dimethylaminohydrolase 1	Protein Coding	O94760	50	GC01M085318	3.47323	https://www.genecards.org/cgi-bin/carddisp.pl?gene=DDAH1
TFEB	Transcription Factor EB	Protein Coding	P19484	50	GC06M090945	3.47296	https://www.genecards.org/cgi-bin/carddisp.pl?gene=TFEB
SCNN1G	Sodium Channel Epithelial 1 Subunit Gamma	Protein Coding	P51170	56	GC16P023182	3.47125	https://www.genecards.org/cgi-bin/carddisp.pl?gene=SCNN1G
CTBP1-DT	CTBP1 Divergent Transcript	RNA Gene		19	GC04P002978	3.46866	https://www.genecards.org/cgi-bin/carddisp.pl?gene=CTBP1-DT
FMN2	Formin 2	Protein Coding	Q9NZ56	46	GC01P240014	3.46448	https://www.genecards.org/cgi-bin/carddisp.pl?gene=FMN2
RPS12	Ribosomal Protein S12	Protein Coding	P25398	50	GC06P132814	3.45498	https://www.genecards.org/cgi-bin/carddisp.pl?gene=RPS12
NDST2	N-Deacetylase And N-Sulfotransferase 2	Protein Coding	P52849	45	GC10M073801	3.45427	https://www.genecards.org/cgi-bin/carddisp.pl?gene=NDST2
ZNRF3	Zinc And Ring Finger 3	Protein Coding	Q9ULT6	44	GC22P028883	3.45005	https://www.genecards.org/cgi-bin/carddisp.pl?gene=ZNRF3
MCTP2	Multiple C2 And Transmembrane Domain Containing 2	Protein Coding	Q6DN12	47	GC15P154391	3.44959	https://www.genecards.org/cgi-bin/carddisp.pl?gene=MCTP2
ASIC5	Acid Sensing Ion Channel Subunit Family Member 5	Protein Coding	Q9NY37	43	GC04M155829	3.44765	https://www.genecards.org/cgi-bin/carddisp.pl?gene=ASIC5
OAT	Ornithine Aminotransferase	Protein Coding	P04181	56	GC10M124397	3.44606	https://www.genecards.org/cgi-bin/carddisp.pl?gene=OAT
CASP12	Caspase 12 (Gene/Pseudogene)	Protein Coding	Q6UXS9	37	GC11M121976	3.4452	https://www.genecards.org/cgi-bin/carddisp.pl?gene=CASP12
SERPINA4	Serpin Family A Member 4	Protein Coding	P29622	47	GC14P094561	3.44507	https://www.genecards.org/cgi-bin/carddisp.pl?gene=SERPINA4
CHEK1	Checkpoint Kinase 1	Protein Coding	O14757	59	GC11P125625	3.44376	https://www.genecards.org/cgi-bin/carddisp.pl?gene=CHEK1
SERPINA3	Serpin Family A Member 3	Protein Coding	P01011	52	GC14P094612	3.44046	https://www.genecards.org/cgi-bin/carddisp.pl?gene=SERPINA3
TCF19	Transcription Factor 19	Protein Coding	Q9Y242	43	GC06P125481	3.43772	https://www.genecards.org/cgi-bin/carddisp.pl?gene=TCF19
SPHK1	Sphingosine Kinase 1	Protein Coding	Q9NYA1	54	GC17P076376	3.43478	https://www.genecards.org/cgi-bin/carddisp.pl?gene=SPHK1
DMD	Dystrophin	Protein Coding	P11532	54	GC0XM031097	3.43276	https://www.genecards.org/cgi-bin/carddisp.pl?gene=DMD
IFNAR1	Interferon Alpha And Beta Receptor Subunit 1	Protein Coding	P17181	57	GC21P033324	3.42219	https://www.genecards.org/cgi-bin/carddisp.pl?gene=IFNAR1
NPM1	Nucleophosmin 1	Protein Coding	P06748	58	GC05P171387	3.42122	https://www.genecards.org/cgi-bin/carddisp.pl?gene=NPM1
MIR29B1	MicroRNA 29b-1	RNA Gene		28	GC07M130877	3.42079	https://www.genecards.org/cgi-bin/carddisp.pl?gene=MIR29B1
NDUFS7	NADH:Ubiquinone Oxidoreductase Core Subunit S7	Protein Coding	O75251	54	GC19P101884	3.41894	https://www.genecards.org/cgi-bin/carddisp.pl?gene=NDUFS7
CASP7	Caspase 7	Protein Coding	P55210	57	GC10P113679	3.4171	https://www.genecards.org/cgi-bin/carddisp.pl?gene=CASP7
GRB2	Growth Factor Receptor Bound Protein 2	Protein Coding	P62993	55	GC17M075318	3.4168	https://www.genecards.org/cgi-bin/carddisp.pl?gene=GRB2
SNHG7	Small Nucleolar RNA Host Gene 7	RNA Gene		28	GC09M138601	3.41629	https://www.genecards.org/cgi-bin/carddisp.pl?gene=SNHG7
MIR4739	MicroRNA 4739	RNA Gene		11	GC17M079707	3.41375	https://www.genecards.org/cgi-bin/carddisp.pl?gene=MIR4739
IRX3	Iroquois Homeobox 3	Protein Coding	P78415	41	GC16M054283	3.41365	https://www.genecards.org/cgi-bin/carddisp.pl?gene=IRX3
LOC102723407	Immunoglobulin Heavy Variable 4-38-2-Like	Protein Coding		14	GC14P8B0041	3.41358	https://www.genecards.org/cgi-bin/carddisp.pl?gene=LOC102723407
REPS1	RALBP1 Associated Eps Domain Containing 1	Protein Coding	Q96D71	46	GC06M138903	3.40434	https://www.genecards.org/cgi-bin/carddisp.pl?gene=REPS1
UCN	Urocortin	Protein Coding	P55089	44	GC02M027308	3.40325	https://www.genecards.org/cgi-bin/carddisp.pl?gene=UCN
SLX1A-SULT1A3	SLX1A-SULT1A3 Readthrough (NMD Candidate)	RNA Gene		18	GC16P066021	3.40157	https://www.genecards.org/cgi-bin/carddisp.pl?gene=SLX1A-SULT1A3
C1QTNF6	C1q And TNF Related 6	Protein Coding	Q9BXI9	42	GC22M037180	3.39981	https://www.genecards.org/cgi-bin/carddisp.pl?gene=C1QTNF6
BCS1L	BCS1 Homolog, Ubiquinol-Cytochrome C Reductase Complex Chaperone	Protein Coding	Q9Y276	54	GC02P218658	3.39866	https://www.genecards.org/cgi-bin/carddisp.pl?gene=BCS1L
PRNP	Prion Protein (Kanno Blood Group)	Protein Coding	F7VJQ1	57	GC20P004686	3.39659	https://www.genecards.org/cgi-bin/carddisp.pl?gene=PRNP
MMP10	Matrix Metallopeptidase 10	Protein Coding	P09238	52	GC11M102770	3.38709	https://www.genecards.org/cgi-bin/carddisp.pl?gene=MMP10
MAGI2	Membrane Associated Guanylate Kinase, WW And PDZ Domain Containing 2	Protein Coding	Q86UL8	51	GC07M078017	3.37999	https://www.genecards.org/cgi-bin/carddisp.pl?gene=MAGI2
TWIST1	Twist Family BHLH Transcription Factor 1	Protein Coding	Q15672	54	GC07M019020	3.37968	https://www.genecards.org/cgi-bin/carddisp.pl?gene=TWIST1
TOPORS	TOP1 Binding Arginine/Serine Rich Protein, E3 Ubiquitin Ligase	Protein Coding	Q9NS56	50	GC09M032540	3.37644	https://www.genecards.org/cgi-bin/carddisp.pl?gene=TOPORS
SPATA7	Spermatogenesis Associated 7	Protein Coding	Q9P0W8	47	GC14P088384	3.37644	https://www.genecards.org/cgi-bin/carddisp.pl?gene=SPATA7
TNFRSF10B	TNF Receptor Superfamily Member 10b	Protein Coding	O14763	58	GC08M023020	3.37623	https://www.genecards.org/cgi-bin/carddisp.pl?gene=TNFRSF10B
DIO3	Iodothyronine Deiodinase 3	Protein Coding	P55073	47	GC14P114733	3.37299	https://www.genecards.org/cgi-bin/carddisp.pl?gene=DIO3
TIMM8A	Translocase Of Inner Mitochondrial Membrane 8A	Protein Coding	O60220	50	GC0XM101345	3.37125	https://www.genecards.org/cgi-bin/carddisp.pl?gene=TIMM8A
KLF6	KLF Transcription Factor 6	Protein Coding	Q99612	52	GC10M003779	3.36688	https://www.genecards.org/cgi-bin/carddisp.pl?gene=KLF6
ENO2	Enolase 2	Protein Coding	P09104	56	GC12P006913	3.36321	https://www.genecards.org/cgi-bin/carddisp.pl?gene=ENO2
IQCB1	IQ Motif Containing B1	Protein Coding	Q15051	49	GC03M121769	3.36279	https://www.genecards.org/cgi-bin/carddisp.pl?gene=IQCB1
HES1	Hes Family BHLH Transcription Factor 1	Protein Coding	Q14469	53	GC03P194136	3.35907	https://www.genecards.org/cgi-bin/carddisp.pl?gene=HES1
COL1A2	Collagen Type I Alpha 2 Chain	Protein Coding	P08123	56	GC07P094394	3.35792	https://www.genecards.org/cgi-bin/carddisp.pl?gene=COL1A2
SLC4A1	Solute Carrier Family 4 Member 1 (Diego Blood Group)	Protein Coding	P02730	56	GC17M071817	3.35728	https://www.genecards.org/cgi-bin/carddisp.pl?gene=SLC4A1
HSP90B1	Heat Shock Protein 90 Beta Family Member 1	Protein Coding	P14625	55	GC12P103930	3.35294	https://www.genecards.org/cgi-bin/carddisp.pl?gene=HSP90B1
NFATC1	Nuclear Factor Of Activated T Cells 1	Protein Coding	O95644	56	GC18P079395	3.35095	https://www.genecards.org/cgi-bin/carddisp.pl?gene=NFATC1
MIR500A	MicroRNA 500a	RNA Gene		22	GC0XP050008	3.34976	https://www.genecards.org/cgi-bin/carddisp.pl?gene=MIR500A
MIR320E	MicroRNA 320e	RNA Gene		17	GC19M089101	3.34941	https://www.genecards.org/cgi-bin/carddisp.pl?gene=MIR320E
CCN1	Cellular Communication Network Factor 1	Protein Coding	O00622	49	GC01P085585	3.34772	https://www.genecards.org/cgi-bin/carddisp.pl?gene=CCN1
SLC26A3	Solute Carrier Family 26 Member 3	Protein Coding	P40879	54	GC07M107765	3.34655	https://www.genecards.org/cgi-bin/carddisp.pl?gene=SLC26A3
MASP2	MBL Associated Serine Protease 2	Protein Coding	O00187	55	GC01M013373	3.34534	https://www.genecards.org/cgi-bin/carddisp.pl?gene=MASP2
DNM3	Dynamin 3	Protein Coding	Q9UQ16	51	GC01P171921	3.34319	https://www.genecards.org/cgi-bin/carddisp.pl?gene=DNM3
INVS	Inversin	Protein Coding	Q9Y283	53	GC09P100099	3.34299	https://www.genecards.org/cgi-bin/carddisp.pl?gene=INVS
SMPD1	Sphingomyelin Phosphodiesterase 1	Protein Coding	P17405	57	GC11P006390	3.3397	https://www.genecards.org/cgi-bin/carddisp.pl?gene=SMPD1
INPP5E	Inositol Polyphosphate-5-Phosphatase E	Protein Coding	Q9NRR6	49	GC09M136428	3.33528	https://www.genecards.org/cgi-bin/carddisp.pl?gene=INPP5E
UROD	Uroporphyrinogen Decarboxylase	Protein Coding	P06132	54	GC01P045983	3.33214	https://www.genecards.org/cgi-bin/carddisp.pl?gene=UROD
HCG18	HLA Complex Group 18	RNA Gene		18	GC06M090642	3.32908	https://www.genecards.org/cgi-bin/carddisp.pl?gene=HCG18
RFX3	Regulatory Factor X3	Protein Coding	P48380	48	GC09M003214	3.32308	https://www.genecards.org/cgi-bin/carddisp.pl?gene=RFX3
VIPAS39	VPS33B Interacting Protein, Apical-Basolateral Polarity Regulator, Spe-39 Homolog	Protein Coding	Q9H9C1	45	GC14M077426	3.32157	https://www.genecards.org/cgi-bin/carddisp.pl?gene=VIPAS39
GCLM	Glutamate-Cysteine Ligase Modifier Subunit	Protein Coding	P48507	49	GC01M093885	3.31981	https://www.genecards.org/cgi-bin/carddisp.pl?gene=GCLM
MIR149	MicroRNA 149	RNA Gene		29	GC02P240456	3.31508	https://www.genecards.org/cgi-bin/carddisp.pl?gene=MIR149
LOC106099062	HBB Recombination Region	Functional Element		10	GC11P007612	3.31452	https://www.genecards.org/cgi-bin/carddisp.pl?gene=LOC106099062
NLRP7	NLR Family Pyrin Domain Containing 7	Protein Coding	Q8WX94	49	GC19M054923	3.31398	https://www.genecards.org/cgi-bin/carddisp.pl?gene=NLRP7
WNK1	WNK Lysine Deficient Protein Kinase 1	Protein Coding	Q9H4A3	57	GC12P000757	3.31241	https://www.genecards.org/cgi-bin/carddisp.pl?gene=WNK1
FLT3	Fms Related Receptor Tyrosine Kinase 3	Protein Coding	P36888	61	GC13M028003	3.30208	https://www.genecards.org/cgi-bin/carddisp.pl?gene=FLT3
RDX	Radixin	Protein Coding	P35241	56	GC11M109864	3.30124	https://www.genecards.org/cgi-bin/carddisp.pl?gene=RDX
FFAR2	Free Fatty Acid Receptor 2	Protein Coding	O15552	48	GC19P102949	3.29627	https://www.genecards.org/cgi-bin/carddisp.pl?gene=FFAR2
SNHG5	Small Nucleolar RNA Host Gene 5	RNA Gene		28	GC06M085650	3.29477	https://www.genecards.org/cgi-bin/carddisp.pl?gene=SNHG5
DES	Desmin	Protein Coding	P17661	56	GC02P219418	3.28807	https://www.genecards.org/cgi-bin/carddisp.pl?gene=DES
SP6	Sp6 Transcription Factor	Protein Coding	Q3SY56	41	GC17M047844	3.28498	https://www.genecards.org/cgi-bin/carddisp.pl?gene=SP6
CCL15-CCL14	CCL15-CCL14 Readthrough (NMD Candidate)	RNA Gene		15	GC17M035983	3.2813	https://www.genecards.org/cgi-bin/carddisp.pl?gene=CCL15-CCL14
CXCR1	C-X-C Motif Chemokine Receptor 1	Protein Coding	P25024	52	GC02M218162	3.28039	https://www.genecards.org/cgi-bin/carddisp.pl?gene=CXCR1
F10	Coagulation Factor X	Protein Coding	P00742	58	GC13P113122	3.27952	https://www.genecards.org/cgi-bin/carddisp.pl?gene=F10
STING1	Stimulator Of Interferon Response CGAMP Interactor 1	Protein Coding	Q86WV6	50	GC05M139489	3.27862	https://www.genecards.org/cgi-bin/carddisp.pl?gene=STING1
AUH	AU RNA Binding Methylglutaconyl-CoA Hydratase	Protein Coding	Q13825	50	GC09M091213	3.27621	https://www.genecards.org/cgi-bin/carddisp.pl?gene=AUH
VASH1	Vasohibin 1	Protein Coding	Q7L8A9	43	GC14P076761	3.27461	https://www.genecards.org/cgi-bin/carddisp.pl?gene=VASH1
IL3	Interleukin 3	Protein Coding	P08700	54	GC05P132060	3.27282	https://www.genecards.org/cgi-bin/carddisp.pl?gene=IL3
PRKCH	Protein Kinase C Eta	Protein Coding	P24723	57	GC14P061187	3.27057	https://www.genecards.org/cgi-bin/carddisp.pl?gene=PRKCH
NCS1	Neuronal Calcium Sensor 1	Protein Coding	P62166	50	GC09P130172	3.2686	https://www.genecards.org/cgi-bin/carddisp.pl?gene=NCS1
LBR	Lamin B Receptor	Protein Coding	Q14739	55	GC01M225401	3.26364	https://www.genecards.org/cgi-bin/carddisp.pl?gene=LBR
PLCG1	Phospholipase C Gamma 1	Protein Coding	P19174	57	GC20P041136	3.26292	https://www.genecards.org/cgi-bin/carddisp.pl?gene=PLCG1
FCGRT	Fc Gamma Receptor And Transporter	Protein Coding	P55899	51	GC19P049506	3.2605	https://www.genecards.org/cgi-bin/carddisp.pl?gene=FCGRT
RPSAP52	Ribosomal Protein SA Pseudogene 52	Pseudogene		16	GC12M065758	3.26041	https://www.genecards.org/cgi-bin/carddisp.pl?gene=RPSAP52
NOX5	NADPH Oxidase 5	Protein Coding	Q96PH1	45	GC15P148667	3.25973	https://www.genecards.org/cgi-bin/carddisp.pl?gene=NOX5
MIR135A1	MicroRNA 135a-1	RNA Gene		27	GC03M053620	3.25953	https://www.genecards.org/cgi-bin/carddisp.pl?gene=MIR135A1
RXRG	Retinoid X Receptor Gamma	Protein Coding	P48443	50	GC01M165401	3.25814	https://www.genecards.org/cgi-bin/carddisp.pl?gene=RXRG
IDH2	Isocitrate Dehydrogenase (NADP(+)) 2	Protein Coding	P48735	60	GC15M090083	3.25784	https://www.genecards.org/cgi-bin/carddisp.pl?gene=IDH2
HIPK2	Homeodomain Interacting Protein Kinase 2	Protein Coding	Q9H2X6	51	GC07M139561	3.25416	https://www.genecards.org/cgi-bin/carddisp.pl?gene=HIPK2
DRD1	Dopamine Receptor D1	Protein Coding	P21728	53	GC05M175440	3.25328	https://www.genecards.org/cgi-bin/carddisp.pl?gene=DRD1
NTN1	Netrin 1	Protein Coding	O95631	54	GC17P100538	3.25246	https://www.genecards.org/cgi-bin/carddisp.pl?gene=NTN1
CDK1	Cyclin Dependent Kinase 1	Protein Coding	P06493	56	GC10P060772	3.25063	https://www.genecards.org/cgi-bin/carddisp.pl?gene=CDK1
KLRK1	Killer Cell Lectin Like Receptor K1	Protein Coding	P26718	49	GC12M028038	3.24936	https://www.genecards.org/cgi-bin/carddisp.pl?gene=KLRK1
TRA	T Cell Receptor Alpha Locus	Protein Coding	P0DSE1	27	GC14P021621	3.2454	https://www.genecards.org/cgi-bin/carddisp.pl?gene=TRA
IFT56	Intraflagellar Transport 56	Protein Coding	A0AVF1	45	GC07P139168	3.24218	https://www.genecards.org/cgi-bin/carddisp.pl?gene=IFT56
USH1C	USH1 Protein Network Component Harmonin	Protein Coding	Q9Y6N9	50	GC11M017907	3.23939	https://www.genecards.org/cgi-bin/carddisp.pl?gene=USH1C
LYVE1	Lymphatic Vessel Endothelial Hyaluronan Receptor 1	Protein Coding	Q9Y5Y7	51	GC11M011735	3.23572	https://www.genecards.org/cgi-bin/carddisp.pl?gene=LYVE1
DOCK8	Dedicator Of Cytokinesis 8	Protein Coding	Q8NF50	54	GC09P000247	3.23515	https://www.genecards.org/cgi-bin/carddisp.pl?gene=DOCK8
NLRC4	NLR Family CARD Domain Containing 4	Protein Coding	Q9NPP4	52	GC02M032224	3.22974	https://www.genecards.org/cgi-bin/carddisp.pl?gene=NLRC4
PLA2G4A	Phospholipase A2 Group IVA	Protein Coding	P47712	56	GC01P186798	3.22923	https://www.genecards.org/cgi-bin/carddisp.pl?gene=PLA2G4A
ELP1	Elongator Acetyltransferase Complex Subunit 1	Protein Coding	O95163	52	GC09M108877	3.22607	https://www.genecards.org/cgi-bin/carddisp.pl?gene=ELP1
LOC130058907	ATAC-STARR-Seq Lymphoblastoid Silent Region 7421	Functional Element		7	GC16P078681	3.21756	https://www.genecards.org/cgi-bin/carddisp.pl?gene=LOC130058907
ACADS	Acyl-CoA Dehydrogenase Short Chain	Protein Coding	P16219	52	GC12P131036	3.21629	https://www.genecards.org/cgi-bin/carddisp.pl?gene=ACADS
MIR32	MicroRNA 32	RNA Gene		29	GC09M109046	3.21515	https://www.genecards.org/cgi-bin/carddisp.pl?gene=MIR32
ANKS1B	Ankyrin Repeat And Sterile Alpha Motif Domain Containing 1B	Protein Coding	Q7Z6G8	45	GC12M098726	3.21474	https://www.genecards.org/cgi-bin/carddisp.pl?gene=ANKS1B
CCR3	C-C Motif Chemokine Receptor 3	Protein Coding	P51677	54	GC03P055840	3.21061	https://www.genecards.org/cgi-bin/carddisp.pl?gene=CCR3
COQ9	Coenzyme Q9	Protein Coding	O75208	50	GC16P057447	3.20829	https://www.genecards.org/cgi-bin/carddisp.pl?gene=COQ9
SKIL	SKI Like Proto-Oncogene	Protein Coding	P12757	48	GC03P170357	3.20811	https://www.genecards.org/cgi-bin/carddisp.pl?gene=SKIL
C4B	Complement C4B (Chido/Rodgers Blood Group)	Protein Coding	P0C0L5	50	GC06P032014	3.20761	https://www.genecards.org/cgi-bin/carddisp.pl?gene=C4B
CYBB	Cytochrome B-245 Beta Chain	Protein Coding	P04839	57	GC0XP037780	3.20514	https://www.genecards.org/cgi-bin/carddisp.pl?gene=CYBB
TLR1	Toll Like Receptor 1	Protein Coding	Q15399	57	GC04M038793	3.20198	https://www.genecards.org/cgi-bin/carddisp.pl?gene=TLR1
CHAT	Choline O-Acetyltransferase	Protein Coding	P28329	57	GC10P049609	3.20095	https://www.genecards.org/cgi-bin/carddisp.pl?gene=CHAT
MT-TN	Mitochondrially Encoded TRNA-Asn (AAU/C)	RNA Gene		19	GCMTM005659	3.19931	https://www.genecards.org/cgi-bin/carddisp.pl?gene=MT-TN
NCAM1	Neural Cell Adhesion Molecule 1	Protein Coding	P13591	57	GC11P112961	3.19563	https://www.genecards.org/cgi-bin/carddisp.pl?gene=NCAM1
GPX4	Glutathione Peroxidase 4	Protein Coding	P36969	56	GC19P001103	3.19504	https://www.genecards.org/cgi-bin/carddisp.pl?gene=GPX4
ISG15	ISG15 Ubiquitin Like Modifier	Protein Coding	P05161	55	GC01P001001	3.19306	https://www.genecards.org/cgi-bin/carddisp.pl?gene=ISG15
PROCR	Protein C Receptor	Protein Coding	Q9UNN8	50	GC20P035171	3.18821	https://www.genecards.org/cgi-bin/carddisp.pl?gene=PROCR
TUBA1A	Tubulin Alpha 1a	Protein Coding	Q71U36	57	GC12M049184	3.18385	https://www.genecards.org/cgi-bin/carddisp.pl?gene=TUBA1A
XIAP	X-Linked Inhibitor Of Apoptosis	Protein Coding	P98170	60	GC0XP123859	3.1821	https://www.genecards.org/cgi-bin/carddisp.pl?gene=XIAP
C1QTNF5	C1q And TNF Related 5	Protein Coding	Q9BXJ0	46	GC11M119338	3.18044	https://www.genecards.org/cgi-bin/carddisp.pl?gene=C1QTNF5
MIR374B	MicroRNA 374b	RNA Gene		22	GC0XM074231	3.17977	https://www.genecards.org/cgi-bin/carddisp.pl?gene=MIR374B
MIRLET7F2	MicroRNA Let-7f-2	RNA Gene		24	GC0XM053715	3.17721	https://www.genecards.org/cgi-bin/carddisp.pl?gene=MIRLET7F2
JPX	JPX Transcript, XIST Activator	RNA Gene		24	GC0XP074111	3.17711	https://www.genecards.org/cgi-bin/carddisp.pl?gene=JPX
RGMA	Repulsive Guidance Molecule BMP Co-Receptor A	Protein Coding	Q96B86	48	GC15M093035	3.17383	https://www.genecards.org/cgi-bin/carddisp.pl?gene=RGMA
SSTR2	Somatostatin Receptor 2	Protein Coding	P30874	55	GC17P073165	3.1731	https://www.genecards.org/cgi-bin/carddisp.pl?gene=SSTR2
MYL2	Myosin Light Chain 2	Protein Coding	P10916	57	GC12M110910	3.17131	https://www.genecards.org/cgi-bin/carddisp.pl?gene=MYL2
FYN	FYN Proto-Oncogene, Src Family Tyrosine Kinase	Protein Coding	P06241	56	GC06M111660	3.16683	https://www.genecards.org/cgi-bin/carddisp.pl?gene=FYN
MIR330	MicroRNA 330	RNA Gene		27	GC19M089054	3.16636	https://www.genecards.org/cgi-bin/carddisp.pl?gene=MIR330
FBXW7	F-Box And WD Repeat Domain Containing 7	Protein Coding	Q969H0	54	GC04M152321	3.16473	https://www.genecards.org/cgi-bin/carddisp.pl?gene=FBXW7
WT1-AS	WT1 Antisense RNA	RNA Gene	Q06250	34	GC11P032434	3.1646	https://www.genecards.org/cgi-bin/carddisp.pl?gene=WT1-AS
EDA2R	Ectodysplasin A2 Receptor	Protein Coding	Q9HAV5	49	GC0XM066595	3.16314	https://www.genecards.org/cgi-bin/carddisp.pl?gene=EDA2R
MIR675	MicroRNA 675	RNA Gene		25	GC11M010283	3.16289	https://www.genecards.org/cgi-bin/carddisp.pl?gene=MIR675
SLC35B3	Solute Carrier Family 35 Member B3	Protein Coding	Q9H1N7	43	GC06M008413	3.15516	https://www.genecards.org/cgi-bin/carddisp.pl?gene=SLC35B3
SLC35A5	Solute Carrier Family 35 Member A5	Protein Coding	Q9BS91	41	GC03P112561	3.15516	https://www.genecards.org/cgi-bin/carddisp.pl?gene=SLC35A5
MIRLET7A3	MicroRNA Let-7a-3	RNA Gene		25	GC22P046112	3.15107	https://www.genecards.org/cgi-bin/carddisp.pl?gene=MIRLET7A3
ALAS2	5'-Aminolevulinate Synthase 2	Protein Coding	P22557	54	GC0XM055009	3.14821	https://www.genecards.org/cgi-bin/carddisp.pl?gene=ALAS2
A2M	Alpha-2-Macroglobulin	Protein Coding	P01023	55	GC12M009067	3.14643	https://www.genecards.org/cgi-bin/carddisp.pl?gene=A2M
FOSL1	FOS Like 1, AP-1 Transcription Factor Subunit	Protein Coding	P15407	54	GC11M121228	3.14396	https://www.genecards.org/cgi-bin/carddisp.pl?gene=FOSL1
PIGF	Phosphatidylinositol Glycan Anchor Biosynthesis Class F	Protein Coding	Q07326	45	GC02M046580	3.141	https://www.genecards.org/cgi-bin/carddisp.pl?gene=PIGF
SNORD95	Small Nucleolar RNA, C/D Box 95	RNA Gene		22	GC05M181243	3.13946	https://www.genecards.org/cgi-bin/carddisp.pl?gene=SNORD95
MIR646HG	MIR646 Host Gene	RNA Gene		15	GC20P060088	3.13788	https://www.genecards.org/cgi-bin/carddisp.pl?gene=MIR646HG
MIRLET7A2	MicroRNA Let-7a-2	RNA Gene		25	GC11M122146	3.13714	https://www.genecards.org/cgi-bin/carddisp.pl?gene=MIRLET7A2
OPA3	Outer Mitochondrial Membrane Lipid Metabolism Regulator OPA3	Protein Coding	Q9H6K4	47	GC19M045527	3.13694	https://www.genecards.org/cgi-bin/carddisp.pl?gene=OPA3
BTD	Biotinidase	Protein Coding	P43251	54	GC03P020404	3.13557	https://www.genecards.org/cgi-bin/carddisp.pl?gene=BTD
RASGRF1	Ras Protein Specific Guanine Nucleotide Releasing Factor 1	Protein Coding	Q13972	51	GC15M078959	3.13204	https://www.genecards.org/cgi-bin/carddisp.pl?gene=RASGRF1
CYP11A1	Cytochrome P450 Family 11 Subfamily A Member 1	Protein Coding	P05108	56	GC15M074337	3.13026	https://www.genecards.org/cgi-bin/carddisp.pl?gene=CYP11A1
UHRF1	Ubiquitin Like With PHD And Ring Finger Domains 1	Protein Coding	Q96T88	48	GC19P102040	3.12964	https://www.genecards.org/cgi-bin/carddisp.pl?gene=UHRF1
ALK	ALK Receptor Tyrosine Kinase	Protein Coding	Q9UM73	59	GC02M029190	3.12576	https://www.genecards.org/cgi-bin/carddisp.pl?gene=ALK
MIR34B	MicroRNA 34b	RNA Gene		28	GC11P112364	3.12449	https://www.genecards.org/cgi-bin/carddisp.pl?gene=MIR34B
WNT1	Wnt Family Member 1	Protein Coding	P04628	56	GC12P051341	3.12364	https://www.genecards.org/cgi-bin/carddisp.pl?gene=WNT1
ACTC1	Actin Alpha Cardiac Muscle 1	Protein Coding	P68032	52	GC15M034790	3.12263	https://www.genecards.org/cgi-bin/carddisp.pl?gene=ACTC1
ATF3	Activating Transcription Factor 3	Protein Coding	P18847	53	GC01P212565	3.12013	https://www.genecards.org/cgi-bin/carddisp.pl?gene=ATF3
MIR572	MicroRNA 572	RNA Gene		21	GC04P023728	3.11986	https://www.genecards.org/cgi-bin/carddisp.pl?gene=MIR572
SESN2	Sestrin 2	Protein Coding	P58004	44	GC01P034773	3.11735	https://www.genecards.org/cgi-bin/carddisp.pl?gene=SESN2
P2RX4	Purinergic Receptor P2X 4	Protein Coding	Q99571	51	GC12P131055	3.11243	https://www.genecards.org/cgi-bin/carddisp.pl?gene=P2RX4
ANKRD55	Ankyrin Repeat Domain 55	Protein Coding	Q3KP44	38	GC05M056099	3.11061	https://www.genecards.org/cgi-bin/carddisp.pl?gene=ANKRD55
EYA1	EYA Transcriptional Coactivator And Phosphatase 1	Protein Coding	Q99502	52	GC08M071210	3.11019	https://www.genecards.org/cgi-bin/carddisp.pl?gene=EYA1
GSS	Glutathione Synthetase	Protein Coding	P48637	54	GC20M034928	3.10932	https://www.genecards.org/cgi-bin/carddisp.pl?gene=GSS
MIR519D	MicroRNA 519d	RNA Gene		23	GC19P053713	3.10535	https://www.genecards.org/cgi-bin/carddisp.pl?gene=MIR519D
DGUOK	Deoxyguanosine Kinase	Protein Coding	Q16854	52	GC02P073926	3.10262	https://www.genecards.org/cgi-bin/carddisp.pl?gene=DGUOK
RTEL1-TNFRSF6B	RTEL1-TNFRSF6B Readthrough (NMD Candidate)	RNA Gene		24	GC20P063657	3.10033	https://www.genecards.org/cgi-bin/carddisp.pl?gene=RTEL1-TNFRSF6B
FANCM	FA Complementation Group M	Protein Coding	Q8IYD8	51	GC14P045135	3.09875	https://www.genecards.org/cgi-bin/carddisp.pl?gene=FANCM
MIR770	MicroRNA 770	RNA Gene		20	GC14P115631	3.09858	https://www.genecards.org/cgi-bin/carddisp.pl?gene=MIR770
DACH1	Dachshund Family Transcription Factor 1	Protein Coding	Q9UI36	47	GC13M071437	3.0948	https://www.genecards.org/cgi-bin/carddisp.pl?gene=DACH1
KLF10	KLF Transcription Factor 10	Protein Coding	Q13118	49	GC08M102648	3.09414	https://www.genecards.org/cgi-bin/carddisp.pl?gene=KLF10
ABCG8	ATP Binding Cassette Subfamily G Member 8	Protein Coding	Q9H221	50	GC02P043828	3.09017	https://www.genecards.org/cgi-bin/carddisp.pl?gene=ABCG8
ATP7B	ATPase Copper Transporting Beta	Protein Coding	P35670	56	GC13M051930	3.08925	https://www.genecards.org/cgi-bin/carddisp.pl?gene=ATP7B
DZIP1L	DAZ Interacting Zinc Finger Protein 1 Like	Protein Coding	Q8IYY4	43	GC03M138061	3.08782	https://www.genecards.org/cgi-bin/carddisp.pl?gene=DZIP1L
NPNT	Nephronectin	Protein Coding	Q6UXI9	44	GC04P105894	3.08641	https://www.genecards.org/cgi-bin/carddisp.pl?gene=NPNT
THBS4	Thrombospondin 4	Protein Coding	P35443	50	GC05P079991	3.08533	https://www.genecards.org/cgi-bin/carddisp.pl?gene=THBS4
FBP2	Fructose-Bisphosphatase 2	Protein Coding	O00757	50	GC09M094558	3.08125	https://www.genecards.org/cgi-bin/carddisp.pl?gene=FBP2
ZNF407	Zinc Finger Protein 407	Protein Coding	Q9C0G0	42	GC18P074597	3.07736	https://www.genecards.org/cgi-bin/carddisp.pl?gene=ZNF407
CFLAR	CASP8 And FADD Like Apoptosis Regulator	Protein Coding	O15519	53	GC02P201446	3.07485	https://www.genecards.org/cgi-bin/carddisp.pl?gene=CFLAR
ACVRL1	Activin A Receptor Like Type 1	Protein Coding	P37023	59	GC12P051906	3.06755	https://www.genecards.org/cgi-bin/carddisp.pl?gene=ACVRL1
HCCAT5	Hepatocellular Carcinoma Associated Transcript 5	RNA Gene		20	GC16P073092	3.06485	https://www.genecards.org/cgi-bin/carddisp.pl?gene=HCCAT5
CGAS	Cyclic GMP-AMP Synthase	Protein Coding	Q8N884	44	GC06M091269	3.06467	https://www.genecards.org/cgi-bin/carddisp.pl?gene=CGAS
ZNF365	Zinc Finger Protein 365	Protein Coding	Q70YC4	45	GC10P062374	3.06374	https://www.genecards.org/cgi-bin/carddisp.pl?gene=ZNF365
SRGAP2	SLIT-ROBO Rho GTPase Activating Protein 2	Protein Coding	O75044	45	GC01P206203	3.05854	https://www.genecards.org/cgi-bin/carddisp.pl?gene=SRGAP2
WNT2B	Wnt Family Member 2B	Protein Coding	Q93097	51	GC01P112466	3.0578	https://www.genecards.org/cgi-bin/carddisp.pl?gene=WNT2B
SELENOS	Selenoprotein S	Protein Coding	Q9BQE4	42	GC15M145071	3.05751	https://www.genecards.org/cgi-bin/carddisp.pl?gene=SELENOS
TPMT	Thiopurine S-Methyltransferase	Protein Coding	P51580	55	GC06M018128	3.05418	https://www.genecards.org/cgi-bin/carddisp.pl?gene=TPMT
MIR543	MicroRNA 543	RNA Gene		18	GC14P114638	3.05314	https://www.genecards.org/cgi-bin/carddisp.pl?gene=MIR543
GOSR2	Golgi SNAP Receptor Complex Member 2	Protein Coding	O14653	51	GC17P101776	3.05282	https://www.genecards.org/cgi-bin/carddisp.pl?gene=GOSR2
TSBP1	Testis Expressed Basic Protein 1	Protein Coding	Q5SRN2	36	GC06M032288	3.0523	https://www.genecards.org/cgi-bin/carddisp.pl?gene=TSBP1
NCOA3	Nuclear Receptor Coactivator 3	Protein Coding	Q9Y6Q9	56	GC20P047501	3.05186	https://www.genecards.org/cgi-bin/carddisp.pl?gene=NCOA3
PDSS1	Decaprenyl Diphosphate Synthase Subunit 1	Protein Coding	Q5T2R2	49	GC10P026697	3.0514	https://www.genecards.org/cgi-bin/carddisp.pl?gene=PDSS1
DMGDH	Dimethylglycine Dehydrogenase	Protein Coding	Q9UI17	49	GC05M078997	3.04937	https://www.genecards.org/cgi-bin/carddisp.pl?gene=DMGDH
LOC110006319	Beta-Globin Gene 3' Regulatory Region	Functional Element		9	GC11P005223	3.04749	https://www.genecards.org/cgi-bin/carddisp.pl?gene=LOC110006319
PRICKLE1	Prickle Planar Cell Polarity Protein 1	Protein Coding	Q96MT3	54	GC12M042456	3.0465	https://www.genecards.org/cgi-bin/carddisp.pl?gene=PRICKLE1
BLZF1	Basic Leucine Zipper Nuclear Factor 1	Protein Coding	Q9H2G9	47	GC01P169367	3.04471	https://www.genecards.org/cgi-bin/carddisp.pl?gene=BLZF1
BAK1	BCL2 Antagonist/Killer 1	Protein Coding	Q16611	53	GC06M033572	3.04373	https://www.genecards.org/cgi-bin/carddisp.pl?gene=BAK1
GSK3A	Glycogen Synthase Kinase 3 Alpha	Protein Coding	P49840	57	GC19M088949	3.0434	https://www.genecards.org/cgi-bin/carddisp.pl?gene=GSK3A
ACTL7A	Actin Like 7A	Protein Coding	Q9Y615	43	GC09P108862	3.04142	https://www.genecards.org/cgi-bin/carddisp.pl?gene=ACTL7A
FGFR2	Fibroblast Growth Factor Receptor 2	Protein Coding	P21802	64	GC10M121478	3.03795	https://www.genecards.org/cgi-bin/carddisp.pl?gene=FGFR2
CTSA	Cathepsin A	Protein Coding	P10619	55	GC20P045890	3.03568	https://www.genecards.org/cgi-bin/carddisp.pl?gene=CTSA
ATP5F1B	ATP Synthase F1 Subunit Beta	Protein Coding	P06576	51	GC12M059096	3.03479	https://www.genecards.org/cgi-bin/carddisp.pl?gene=ATP5F1B
IDH1	Isocitrate Dehydrogenase (NADP(+)) 1	Protein Coding	O75874	61	GC02M208236	3.02575	https://www.genecards.org/cgi-bin/carddisp.pl?gene=IDH1
PEG10	Paternally Expressed 10	Protein Coding	Q86TG7	48	GC07P094656	3.02351	https://www.genecards.org/cgi-bin/carddisp.pl?gene=PEG10
PREP	Prolyl Endopeptidase	Protein Coding	P48147	51	GC06M105277	3.02334	https://www.genecards.org/cgi-bin/carddisp.pl?gene=PREP
IGHMBP2	Immunoglobulin Mu DNA Binding Protein 2	Protein Coding	P38935	50	GC11P068903	3.02243	https://www.genecards.org/cgi-bin/carddisp.pl?gene=IGHMBP2
AIM2	Absent In Melanoma 2	Protein Coding	O14862	50	GC01M160098	3.02142	https://www.genecards.org/cgi-bin/carddisp.pl?gene=AIM2
KCNMA1	Potassium Calcium-Activated Channel Subfamily M Alpha 1	Protein Coding	Q12791	57	GC10M076869	3.02024	https://www.genecards.org/cgi-bin/carddisp.pl?gene=KCNMA1
H3-3B	H3.3 Histone B	Protein Coding	P84243	48	GC17M075839	3.01982	https://www.genecards.org/cgi-bin/carddisp.pl?gene=H3-3B
CFI	Complement Factor I	Protein Coding	P05156	55	GC04M109732	3.01601	https://www.genecards.org/cgi-bin/carddisp.pl?gene=CFI
RREB1	Ras Responsive Element Binding Protein 1	Protein Coding	Q92766	48	GC06P007107	3.01526	https://www.genecards.org/cgi-bin/carddisp.pl?gene=RREB1
PDE6C	Phosphodiesterase 6C	Protein Coding	P51160	52	GC10P093612	3.01374	https://www.genecards.org/cgi-bin/carddisp.pl?gene=PDE6C
CSNK2B	Casein Kinase 2 Beta	Protein Coding	P67870	57	GC06P125495	3.01115	https://www.genecards.org/cgi-bin/carddisp.pl?gene=CSNK2B
ZFP36	ZFP36 Ring Finger Protein	Protein Coding	P26651	45	GC19P039406	3.00962	https://www.genecards.org/cgi-bin/carddisp.pl?gene=ZFP36
PIK3R2	Phosphoinositide-3-Kinase Regulatory Subunit 2	Protein Coding	O00459	58	GC19P018153	3.00903	https://www.genecards.org/cgi-bin/carddisp.pl?gene=PIK3R2
LAMA1	Laminin Subunit Alpha 1	Protein Coding	P25391	54	GC18M006941	3.00625	https://www.genecards.org/cgi-bin/carddisp.pl?gene=LAMA1
NUP133	Nucleoporin 133	Protein Coding	Q8WUM0	50	GC01M230139	3.00354	https://www.genecards.org/cgi-bin/carddisp.pl?gene=NUP133
MIR19B2	MicroRNA 19b-2	RNA Gene		17	GC0XM134433	3.00332	https://www.genecards.org/cgi-bin/carddisp.pl?gene=MIR19B2
KHK	Ketohexokinase	Protein Coding	P50053	52	GC02P027086	2.9985	https://www.genecards.org/cgi-bin/carddisp.pl?gene=KHK
LSM2	LSM2 Homolog, U6 Small Nuclear RNA And MRNA Degradation Associated	Protein Coding	Q9Y333	48	GC06M090759	2.99588	https://www.genecards.org/cgi-bin/carddisp.pl?gene=LSM2
ARG2	Arginase 2	Protein Coding	P78540	54	GC14P067619	2.99537	https://www.genecards.org/cgi-bin/carddisp.pl?gene=ARG2
GPR161	G Protein-Coupled Receptor 161	Protein Coding	Q8N6U8	48	GC01M168080	2.99452	https://www.genecards.org/cgi-bin/carddisp.pl?gene=GPR161
XRCC3	X-Ray Repair Cross Complementing 3	Protein Coding	O43542	51	GC14M103697	2.99184	https://www.genecards.org/cgi-bin/carddisp.pl?gene=XRCC3
PIGN	Phosphatidylinositol Glycan Anchor Biosynthesis Class N	Protein Coding	O95427	49	GC18M061905	2.99046	https://www.genecards.org/cgi-bin/carddisp.pl?gene=PIGN
ZNF445	Zinc Finger Protein 445	Protein Coding	P59923	42	GC03M044450	2.98742	https://www.genecards.org/cgi-bin/carddisp.pl?gene=ZNF445
KHDC3L	KH Domain Containing 3 Like, Subcortical Maternal Complex Member	Protein Coding	Q587J8	40	GC06P073362	2.98742	https://www.genecards.org/cgi-bin/carddisp.pl?gene=KHDC3L
FAM50B	Family With Sequence Similarity 50 Member B	Protein Coding	Q9Y247	39	GC06P006052	2.98742	https://www.genecards.org/cgi-bin/carddisp.pl?gene=FAM50B
ZDBF2	Zinc Finger DBF-Type Containing 2	Protein Coding	Q9HCK1	38	GC02P206274	2.98742	https://www.genecards.org/cgi-bin/carddisp.pl?gene=ZDBF2
OOEP	Oocyte Expressed Protein	Protein Coding	A6NGQ2	36	GC06M073368	2.98742	https://www.genecards.org/cgi-bin/carddisp.pl?gene=OOEP
LOC110283621	SPP1 5' Regulatory Region	Functional Element		7	GC04P087973	2.98591	https://www.genecards.org/cgi-bin/carddisp.pl?gene=LOC110283621
IRF8	Interferon Regulatory Factor 8	Protein Coding	Q02556	54	GC16P085900	2.97766	https://www.genecards.org/cgi-bin/carddisp.pl?gene=IRF8
MMRN1	Multimerin 1	Protein Coding	Q13201	48	GC04P089879	2.97197	https://www.genecards.org/cgi-bin/carddisp.pl?gene=MMRN1
MIR503	MicroRNA 503	RNA Gene		26	GC0XM134747	2.96944	https://www.genecards.org/cgi-bin/carddisp.pl?gene=MIR503
MBD2	Methyl-CpG Binding Domain Protein 2	Protein Coding	Q9UBB5	49	GC18M054151	2.96871	https://www.genecards.org/cgi-bin/carddisp.pl?gene=MBD2
CDK5RAP1	CDK5 Regulatory Subunit Associated Protein 1	Protein Coding	Q96SZ6	44	GC20M033358	2.9668	https://www.genecards.org/cgi-bin/carddisp.pl?gene=CDK5RAP1
C1QB	Complement C1q B Chain	Protein Coding	P02746	52	GC01P022652	2.96634	https://www.genecards.org/cgi-bin/carddisp.pl?gene=C1QB
PYCARD	PYD And CARD Domain Containing	Protein Coding	Q9ULZ3	50	GC16M031201	2.9646	https://www.genecards.org/cgi-bin/carddisp.pl?gene=PYCARD
GSTO2	Glutathione S-Transferase Omega 2	Protein Coding	Q9H4Y5	48	GC10P104268	2.95916	https://www.genecards.org/cgi-bin/carddisp.pl?gene=GSTO2
LCK	LCK Proto-Oncogene, Src Family Tyrosine Kinase	Protein Coding	P06239	60	GC01P032251	2.9579	https://www.genecards.org/cgi-bin/carddisp.pl?gene=LCK
CCND3	Cyclin D3	Protein Coding	P30281	54	GC06M041934	2.95751	https://www.genecards.org/cgi-bin/carddisp.pl?gene=CCND3
PPIA	Peptidylprolyl Isomerase A	Protein Coding	P62937	54	GC07P044811	2.95097	https://www.genecards.org/cgi-bin/carddisp.pl?gene=PPIA
BCAR1	BCAR1 Scaffold Protein, Cas Family Member	Protein Coding	P56945	51	GC16M075228	2.94697	https://www.genecards.org/cgi-bin/carddisp.pl?gene=BCAR1
FAH	Fumarylacetoacetate Hydrolase	Protein Coding	P16930	55	GC15P080152	2.94603	https://www.genecards.org/cgi-bin/carddisp.pl?gene=FAH
ANKRD26	Ankyrin Repeat Domain Containing 26	Protein Coding	Q9UPS8	48	GC10M026947	2.94318	https://www.genecards.org/cgi-bin/carddisp.pl?gene=ANKRD26
GPIHBP1	Glycosylphosphatidylinositol Anchored High Density Lipoprotein Binding Protein 1	Protein Coding	Q8IV16	45	GC08P143213	2.93782	https://www.genecards.org/cgi-bin/carddisp.pl?gene=GPIHBP1
CYP2B6	Cytochrome P450 Family 2 Subfamily B Member 6	Protein Coding	P20813	54	GC19P040991	2.93748	https://www.genecards.org/cgi-bin/carddisp.pl?gene=CYP2B6
CCL21	C-C Motif Chemokine Ligand 21	Protein Coding	O00585	49	GC09M034709	2.9363	https://www.genecards.org/cgi-bin/carddisp.pl?gene=CCL21
CFL1	Cofilin 1	Protein Coding	P23528	54	GC11M065823	2.93607	https://www.genecards.org/cgi-bin/carddisp.pl?gene=CFL1
KLF15	KLF Transcription Factor 15	Protein Coding	Q9UIH9	46	GC03M126293	2.93455	https://www.genecards.org/cgi-bin/carddisp.pl?gene=KLF15
GSTA1	Glutathione S-Transferase Alpha 1	Protein Coding	P08263	50	GC06M052791	2.9321	https://www.genecards.org/cgi-bin/carddisp.pl?gene=GSTA1
CELSR2	Cadherin EGF LAG Seven-Pass G-Type Receptor 2	Protein Coding	Q9HCU4	50	GC01P109324	2.9318	https://www.genecards.org/cgi-bin/carddisp.pl?gene=CELSR2
GAA	Alpha Glucosidase	Protein Coding	P10253	58	GC17P080101	2.9288	https://www.genecards.org/cgi-bin/carddisp.pl?gene=GAA
DCC	DCC Netrin 1 Receptor	Protein Coding	P43146	55	GC18P052340	2.9232	https://www.genecards.org/cgi-bin/carddisp.pl?gene=DCC
THY1	Thy-1 Cell Surface Antigen	Protein Coding	P04216	51	GC11M122331	2.92227	https://www.genecards.org/cgi-bin/carddisp.pl?gene=THY1
TPM1	Tropomyosin 1	Protein Coding	P09493	57	GC15P156351	2.9222	https://www.genecards.org/cgi-bin/carddisp.pl?gene=TPM1
GSDMD	Gasdermin D	Protein Coding	P57764	45	GC08P143553	2.92181	https://www.genecards.org/cgi-bin/carddisp.pl?gene=GSDMD
[truncated: 2,051 more rows]

## Sheet: BP
Category	Term	Term	Count	%	PValue		Genes	List Total	Pop Hits	Pop Total	Fold Enrichment	Bonferroni	Benjamini	FDR
GOTERM_BP_DIRECT	GO:0006468	protein phosphorylation	123	19.7749	1.84594e-80	79.7338	APP, CCNT1, MYLK, LIPE, TBK1, CHEK2, RPS6KA1, CHEK1, PIM1, NEK1, AKT1, PIM3, NEK2, PIM2, EPHB2, PRKACA, ROS1, EPHB1, EPHB3, PDK1, PRKCG, EPHA4, MAP2K1, EPHA7, PRKCH, CSNK2A1, DAPK1, PRKCB, PRKCE, PRKCD, DYRK1A, DYRK1B, CSNK1D, PRKCA, TNNI3K, CDC25B, ERN1, MAPKAPK2, BTK, PRKCQ, RAF1, EPHA3, PRKDC, PIK3R1, PRKCZ, GRK3, NUAK1, GRK2, GRK5, GRK6, ABL1, LYN, PLK2, INSR, TNK2, PLK1, EIF2AK3, BRAF, PTK2,…	620	444	19453	8.69195	8.95283e-77	8.95283e-77	7.88772e-77
GOTERM_BP_DIRECT	GO:0046777	protein autophosphorylation	65	10.4502	2.02495e-49	48.6936	ALK, GSK3B, FLT1, FLT3, FLT4, LRRK2, IGF1R, CHEK2, PIM1, KDR, AKT1, PIM3, NEK2, PIM2, JAK2, PRKACA, EPHB1, EPHB4, EPHB3, PDGFRB, PRKCG, PDGFRA, EPHA4, SYK, PDPK1, DAPK1, DYRK1A, DYRK1B, ERN1, ZAP70, MAPKAPK2, KIT, BTK, EPHA1, CAMK2B, CSF1R, SRC, TTK, EGFR, AURKB, AURKA, PAK1, GRK5, MKNK1, ERBB2, MKNK2, ABL1, PTK2B, CSK, NTRK1, LYN, NTRK2, INSR, EIF2AK3, MTOR, CLK3, PTK2, CLK2, FER, CDK5, FES, TEK…	620	182	19453	11.2056	9.82102e-46	4.91051e-46	4.32631e-46
GOTERM_BP_DIRECT	GO:0009410	response to xenobiotic stimulus	73	11.7363	3.08362e-45	44.5109	RET, OXTR, HSP90AB1, CCNT1, HTR2B, HTR2A, AHR, SLC6A2, ADRA1A, LIPA, TNF, SLC6A3, SLC6A4, SLC22A12, CASP3, CD38, TSPO, CA9, ABCC1, CPT1A, HSP90AA1, PARP4, CHUK, PRKCB, ARG1, MMP2, ABCC9, PGF, ADAM17, NPC1, ADORA2A, LCK, PPARG, TOP1, TP53, HDAC4, GRIA1, ABCB1, MAOB, SRC, SLC1A3, ATP1A1, TYMS, PTGS2, ACACB, AGPAT2, RELA, HSD11B2, TBXA2R, NPC1L1, ABL1, PTK2B, DRD1, DRD2, DRD3, SNCA, NTRK1, LYN, BCHE…	620	277	19453	8.26871	1.49555e-41	4.98518e-42	4.3921e-42
GOTERM_BP_DIRECT	GO:0018105	peptidyl-serine phosphorylation	61	9.80707	3.87163e-44	43.4121	GSK3B, DYRK3, LRRK2, ILK, IKBKB, RPS6KA3, TBK1, RPS6KA2, CHEK2, AKT2, RPS6KA1, AKT1, PRKACA, PRKCG, PRKCH, CSNK2A1, SYK, CHUK, PDPK1, PRKCB, PRKCE, PRKCD, DYRK1A, DYRK1B, CSNK1D, PRKCA, TGFBR1, MAPKAPK2, PRKCQ, TOP1, CAMK2B, ROCK1, ROCK2, SRC, TNKS, PRKDC, TTK, PRKCZ, AURKA, MAPK9, MAPK8, GRK2, MKNK1, MKNK2, MAPK1, CSNK1A1, PLK2, PLK1, EIF2AK3, CDC7, MAPK14, MTOR, MAPK13, RPS6KB1, CDK5, CDK2, BCL…	620	184	19453	10.4018	1.87774e-40	4.69435e-41	4.13587e-41
GOTERM_BP_DIRECT	GO:0043066	negative regulation of apoptotic process	88	14.1479	5.33867e-37	36.2726	GSK3B, DYRK3, HSP90AB1, FLT4, HTR2B, AKR1B1, MPO, TNF, IGF1R, GLI2, IKBKB, RPS6KA3, SHH, CASP3, AKT2, RPS6KA1, ADORA1, PIM1, KDR, FFAR4, CD38, AKT1, PIM3, PIM2, TGM2, PDGFRB, NPY5R, DAPK1, AKR1A1, MIF, MMP9, SIRT1, TGFBR1, SMO, RAF1, IL6ST, TP53, BIRC2, PPARD, CSF1R, LTK, BCL2A1, SRC, PRKDC, HDAC1, GSTP1, GLO1, XIAP, PSEN1, PIK3R1, PRKCZ, EGFR, RELA, AURKA, HSP90B1, SLC9A1, MAPK8, GRK5, ERBB2, PT…	620	540	19453	5.11309	2.58926e-33	5.17851e-34	4.56243e-34
GOTERM_BP_DIRECT	GO:0018108	peptidyl-tyrosine phosphorylation	33	5.30547	5.52273e-33	32.2578	CSF1R, FLT1, FLT3, SRC, FLT4, EGFR, ERBB2, KDR, ABL1, PTK2B, EPHB2, JAK2, JAK3, LYN, PDGFRB, NTRK1, PDGFRA, EPHA4, SYK, INSR, DYRK1A, PTK2, CLK2, ZAP70, FER, FES, LCK, BTK, PTPN6, TEK, EPHA1, EPHA3, FGFR1	620	58	19453	17.8518	2.67853e-29	4.46421e-30	3.93311e-30
GOTERM_BP_DIRECT	GO:0007169	transmembrane receptor protein tyrosine kinase signaling pathway	44	7.07395	4.34155e-31	30.3624	RET, ALK, CSF1R, LTK, FLT1, FLT3, SRC, FLT4, MST1R, PIK3CB, EGFR, IGF1R, ERBB2, KDR, PTK2B, EPHB2, ROS1, EPHB1, EPHB4, EPHB3, LYN, PDGFRB, NTRK1, PDGFRA, NTRK2, EPHA4, EPHA7, SYK, TNK2, NTRK3, INSR, PTK2, ZAP70, FER, FES, LCK, AXL, KIT, TEK, EPHA1, MET, EPHA3, FGFR1, EPHA2	620	137	19453	10.0769	2.10565e-27	3.00808e-28	2.65021e-28
GOTERM_BP_DIRECT	GO:0033674	positive regulation of kinase activity	34	5.46624	1.75053e-30	29.7568	RET, ALK, CSF1R, LTK, FLT1, FLT3, FLT4, MST1R, EGFR, IGF1R, ERBB2, KDR, EPHB2, ROS1, EPHB1, EPHB4, DRD4, EPHB3, PDGFRB, NTRK1, PDGFRA, NTRK2, EPHA4, EPHA7, NTRK3, INSR, AXL, KIT, TEK, EPHA1, MET, EPHA3, FGFR1, EPHA2	620	72	19453	14.8164	8.49008e-27	1.06126e-27	9.35003e-28
GOTERM_BP_DIRECT	GO:0008284	positive regulation of cell proliferation	79	12.701	1.35511e-29	28.868	RARG, FLT1, FLT3, FLT4, HTR2B, ILK, ADRA1D, HTR2A, FGF1, FGF2, IGF1R, SHH, AKT2, NAMPT, KDR, AKT1, CAPN1, RAC1, PDGFRB, PDGFRA, EPHA4, CSNK2A1, SPHK2, AVPR2, F2R, AVPR1A, MIF, F2, SIRT1, TGFBR1, ADRA2A, PGF, CDC25B, AR, ADAM17, KIT, RARA, IL6ST, EPHA1, HDAC4, CSF1R, PLA2G1B, HDAC1, TTK, MST1R, PRKCZ, EGFR, RELA, DPP4, PAK1, GRK5, ERBB2, CXCR2, PTK2B, S1PR3, S1PR2, DRD3, LYN, NTRK2, XBP1, NTRK3, I…	620	545	19453	4.54805	6.57228e-26	7.30254e-27	6.43376e-27
GOTERM_BP_DIRECT	GO:0051897	positive regulation of protein kinase B signaling	48	7.71704	2.72924e-29	28.564	RET, CSF1R, APP, LTK, FLT1, HSP90AB1, FLT3, SRC, PIK3CD, MST1R, PIK3CB, FGF2, TNF, EGFR, PIK3CG, IGF1R, KDR, JAK2, PDGFRB, NTRK1, PDGFRA, NTRK2, XBP1, HSP90AA1, F10, PDPK1, NTRK3, INSR, F2R, AKR1C3, AKR1C2, F3, SIRT1, TGFBR1, MTOR, PTK2, VEGFA, F7, PIK3CA, AXL, KIT, NOX4, F2RL1, PTPN6, TEK, HPSE, MET, FGFR1	620	185	19453	8.14075	1.32368e-25	1.32368e-26	1.16621e-26
GOTERM_BP_DIRECT	GO:0043410	positive regulation of MAPK cascade	46	7.3955	1.10446e-28	27.9568	RET, ALK, APP, FLT1, ROCK1, ROCK2, FLT3, FLT4, ADRA1D, ADRB2, ADRA1B, FGF2, ADRA1A, TNF, GRM1, IGF1R, CDC42, GRM5, ERBB2, ADORA1, KDR, JAK2, PDGFRB, NTRK1, NTRK2, MAP2K1, SYK, PRKCE, NTRK3, INSR, F2R, ADRA2C, MMP8, ADRA2B, TGFBR1, ADRA2A, VEGFA, P2RX7, AR, ADRB3, KIT, CTNNB1, TEK, RAF1, PPIA, FGFR1	620	172	19453	8.3912	5.35665e-25	4.86968e-26	4.29034e-26
GOTERM_BP_DIRECT	GO:0007204	positive regulation of cytosolic calcium ion concentration	44	7.07395	1.32425e-28	27.878	PTGER4, APP, OXTR, PTGER1, PTGER2, C5AR1, ADRA1D, HTR2A, FPR2, ADRA1B, ADRA1A, MCHR1, PIK3CG, ADCY5, CXCR1, TBXA2R, P2RY1, CXCR2, ABL1, FFAR4, PTK2B, BDKRB1, CD38, S1PR3, FFAR1, JAK2, CCR5, JAK3, CCR3, PTGDR, CCR1, PDGFRA, PTGIR, TRPC6, GPR35, F2R, TRPV1, TACR1, AVPR1A, OPRM1, ESR1, IL2, AGTR1, F2RL1	620	155	19453	8.90668	6.4226e-25	5.35217e-26	4.71543e-26
GOTERM_BP_DIRECT	GO:0006954	inflammatory response	69	11.0932	4.13135e-28	27.3839	PIK3CD, LIPA, TNF, PIK3CG, LTB4R, POLB, IKBKB, CYP26B1, TBK1, ADORA3, SCN9A, ADORA1, FFAR4, AKT1, BDKRB1, RAC1, CCR5, CCR3, PTGDR, PTGIR, PARP4, CHUK, F2R, MIF, TACR1, ADORA2A, MAPKAPK2, KIT, AGTR1, TLR8, TLR7, PRKCQ, TLR4, MGLL, IDO1, EPHA2, HDAC4, PTGER4, CSF1R, PTGER1, PTGER2, C5AR1, PTAFR, ALOX15, FPR2, PTGS2, PRKCZ, RELA, PTGS1, HRH1, CNR2, TBXA2R, CXCR2, S1PR3, AOC3, CCR1, NOS2, PLA2G2A, ST…	620	436	19453	4.96544	2.0037e-24	1.54131e-25	1.35794e-25
GOTERM_BP_DIRECT	GO:0007200	phospholipase C-activating G-protein coupled receptor signaling pathway	34	5.46624	9.44293e-26	25.0249	OPRD1, C5AR1, PTAFR, HTR2B, HTR2C, ADRA1D, HTR2A, FPR2, ADRA1B, ADRA1A, LTB4R, GRM1, HRH1, GRM5, CCKAR, P2RY1, CXCR2, FFAR4, DRD1, FFAR1, DRD2, DRD3, TGM2, GPR35, GPR55, F2R, OPRK1, TACR1, OPRM1, ESR1, HCRTR2, TRHR, AGTR1, F2RL1	620	95	19453	11.2292	4.57982e-22	3.07495e-23	2.70913e-23
GOTERM_BP_DIRECT	GO:0007165	signal transduction	119	19.1318	9.51015e-26	25.0218	CHRM3, CHRM1, NR3C1, FGF1, FGF2, IGF1R, NR3C2, RPS6KA3, HPGDS, PLAU, ANPEP, RPS6KA2, ADORA3, AKT2, RPS6KA1, NAMPT, ADORA1, AKT1, PDE8B, PDGFRB, UTS2R, MAP2K1, PRKCH, CSNK2A1, DAPK1, PRKCB, PRKCE, PRKCD, CSNK1D, PGF, AR, PGR, RAF1, PDE9A, PTGES, GRIA1, CSF1R, PDE1C, C5AR1, MST1R, PIK3R1, PRKCZ, GRK3, GRK2, GRK5, GRK6, LYN, CREBBP, TNK2, PDE2A, CDC7, BRAF, LNPEP, ESR1, ESR2, NR4A2, BMP1, CDK6, CDK4…	620	1307	19453	2.85671	4.61242e-22	3.07495e-23	2.70913e-23
GOTERM_BP_DIRECT	GO:0030335	positive regulation of cell migration	52	8.36013	1.93314e-25	24.7137	RET, FLT1, FLT4, PIK3CD, FGF1, IGF1R, MYLK, PLAU, AKT2, KDR, EPHB2, JAK2, PDGFRB, PDGFRA, EPHA4, MMP7, MMP2, F2R, PRKCA, MMP9, F3, TGFBR1, ADRA2A, F7, ADAM17, MMP14, SMO, KIT, EPHA1, EPHA2, CSF1R, ROCK2, PIK3R1, EGFR, CDC42, PAK1, S1PR1, PTK2B, DRD1, MAP4K4, CCR1, LYN, XBP1, F10, NTRK3, INSR, STAT3, PTK2, VEGFA, FER, F2RL1, HPSE	620	267	19453	6.11064	9.37574e-22	5.85984e-23	5.1627e-23
GOTERM_BP_DIRECT	GO:0043406	positive regulation of MAP kinase activity	31	4.98392	2.99873e-25	24.5231	APP, FLT1, PLA2G1B, FLT3, SRC, LRRK2, HTR2B, MST1R, HTR2A, PSEN1, FGF1, FGF2, TNF, EGFR, PIK3CG, ERBB2, CSK, ELANE, DRD4, PDGFRB, NTRK3, INSR, MIF, ADRA2A, VEGFA, P2RX7, KIT, NOX4, PDE5A, TLR4, FGFR1	620	77	19453	12.6318	1.45438e-21	8.5552e-23	7.5374e-23
GOTERM_BP_DIRECT	GO:0070374	positive regulation of ERK1 and ERK2 cascade	46	7.3955	5.06987e-23	22.295	CSF1R, APP, SRC, FLT4, C5AR1, ALOX15, HTR2B, HTR2C, HTR2A, FPR2, FGF1, FGF2, ADRA1A, TNF, PRKCZ, EGFR, ICAM1, P2RY1, KDR, ABL1, FFAR4, PTK2B, DRD2, MAPK3, CCR1, PDGFRB, NTRK1, PDGFRA, MAP2K1, NPY5R, PLA2G2A, GPR55, F2R, GPBAR1, PRKCA, PTPN11, BRAF, MIF, OPRM1, HCRTR1, VEGFA, NOX4, F2RL1, TEK, TLR4, MAP3K12	620	230	19453	6.27516	2.45889e-19	1.36605e-20	1.20353e-20
GOTERM_BP_DIRECT	GO:0001934	positive regulation of protein phosphorylation	45	7.23473	1.90925e-22	21.7191	CSF1R, APP, ROCK2, FLT4, LRRK2, ILK, PSEN1, FPR2, FGF1, FGF2, TNF, EGFR, AURKB, PAK1, CHEK2, AKT2, ERBB2, P2RY1, KDR, ABL1, AKT1, RAC1, MAPK3, LYN, NTRK1, NTRK2, XBP1, HSP90AA1, EPHA7, LIMK2, NTRK3, INSR, BRAF, CSNK1D, F2, MMP9, SIRT1, PGF, PTK2, VEGFA, P2RX7, ADAM17, TEK, RAF1, PPIA	620	226	19453	6.2474	9.25986e-19	4.87361e-20	4.2938e-20
GOTERM_BP_DIRECT	GO:0018107	peptidyl-threonine phosphorylation	28	4.50161	2.4984e-22	21.6023	GSK3B, GSK3A, DYRK3, ROCK1, ROCK2, TNKS, PRKDC, LRRK2, TTK, MAPK8, GRK2, TBK1, CHEK1, AKT1, MAPK1, PRKACA, CSNK2A1, PDPK1, PRKCD, DYRK1A, DYRK1B, PRKCA, TGFBR1, MTOR, CDK5, BCL2, CDK1, MAP3K12	620	72	19453	12.2017	1.21172e-18	6.05862e-20	5.33783e-20
GOTERM_BP_DIRECT	GO:0035556	intracellular signal transduction	62	9.96785	1.88889e-21	20.7238	GSK3B, LRRK2, ADRA1B, ADRA1A, RPS6KA3, RPS6KA2, AKT2, RPS6KA1, CHEK1, AKT1, RAC1, JAK2, JAK3, JAK1, PRKCG, PRKCH, SYK, PDPK1, PRKCB, DAPK1, PRKCE, PRKCD, PRKCA, TYK2, IRAK4, TGFBR1, ZAP70, LCK, MAPKAPK2, KIT, BTK, PRKCQ, RAF1, ROCK1, SRC, PLA2G1B, PSEN1, PRKCZ, RELA, ADCY5, MAPK9, NUAK1, PAK1, MAPK8, MKNK1, ERBB2, MKNK2, MAPK1, DRD2, MAPK3, MAP4K4, LYN, BRAF, MAPK14, MAPK13, MAPK10, MAPK11, FER, …	620	462	19453	4.21061	9.16112e-18	4.36244e-19	3.84344e-19
GOTERM_BP_DIRECT	GO:0007187	G-protein coupled receptor signaling pathway, coupled to cyclic nucleotide second messenger	26	4.18006	4.31573e-21	20.3649	CHRM2, OPRD1, CHRM3, CHRM1, HTR2B, HTR2C, HTR2A, HTR4, HRH1, HTR6, CNR2, HRH3, HRH2, CNR1, DRD1, DRD4, CCR1, PTGIR, HTR1D, HTR1A, HTR1B, OPRM1, HTR5A, MTNR1A, ADRB3, MTNR1B	620	65	19453	12.5503	2.09313e-17	9.51423e-19	8.38233e-19
GOTERM_BP_DIRECT	GO:0032496	response to lipopolysaccharide	36	5.78778	6.71864e-21	20.1727	PTGER4, MAOB, HPGD, PTGER1, PTGER2, PTGS2, MPO, RPS6KA3, CASP8, CNR2, CNR1, CASP3, BDKRB1, NOS1, JAK2, ELANE, SNCA, NQO1, PTGIR, ACE, NOS2, CHUK, F2R, OPRM1, SELE, P2RX7, FER, ADAM17, RPS6KB1, MAPKAPK2, CYP1A1, BTK, ALPL, REN, TLR4, IDO1	620	149	19453	7.58073	3.25854e-17	1.41676e-18	1.24821e-18
GOTERM_BP_DIRECT	GO:0007268	chemical synaptic transmission	45	7.23473	3.78424e-20	19.422	GRIA1, CHRM2, CHRM3, CHRM1, HTR2B, HTR2C, SLC1A3, HTR2A, HTR4, SLC6A2, GRM1, GRM2, RPS6KA3, GLRA1, HRH1, HTR6, GRM5, HRH3, HRH2, RPS6KA2, RPS6KA1, KCNN1, MAPK1, DRD4, SLC18A2, DRD5, SNCA, SLC18A3, PRKCG, GABRA1, NPY5R, GABRA5, HTR1D, HTR1A, HTR1B, OPRK1, HTR3A, HTR5A, GRIN2B, HCRTR2, HCRTR1, CDK5, MTNR1B, CTNNB1, KCNK3	620	257	19453	5.49382	1.83536e-16	7.64733e-18	6.73753e-18
GOTERM_BP_DIRECT	GO:0045471	response to ethanol	31	4.98392	9.93201e-20	19.003	MAOB, HPGD, SETD7, TYMS, ABCB11, TNF, SLC6A3, IGF1R, POLB, CASP8, CA3, TBXA2R, CNR1, CTSK, PTK2B, NQO1, CPT1A, G6PD, PRKCB, NTRK3, HTR1B, OPRK1, TACR1, GRIN2B, IL2, RPS6KB1, TBXAS1, CDK1, RARA, PPARA, BIRC2	620	113	19453	8.60752	4.81703e-16	1.92681e-17	1.69758e-17
GOTERM_BP_DIRECT	GO:0010628	positive regulation of gene expression	61	9.80707	2.91997e-18	17.5346	RET, APP, GSK3B, RARG, GSK3A, PIK3CD, PIK3CB, FGF1, FGF2, TNF, SLC6A4, CYP26B1, SHH, RPS6KA2, AKT1, EPHB2, MAP2K1, AVPR2, MMP8, F3, TGFBR1, AR, SMO, RARA, PPARG, PGR, EZR, TLR4, TP53, PPARD, GRIA1, ROCK1, ROCK2, HDAC1, NR1I2, PSEN1, RELA, MAPK9, MAPK8, ERBB2, MAPK1, DRD1, MAPK3, NTRK2, VDR, EPHX2, NTRK3, NR1H2, PDE2A, STAT3, EIF2AK3, BRAF, MAPK14, MTOR, VEGFA, P2RX7, MAPK11, CDK6, CDK1, MDM2, CTN…	620	519	19453	3.68772	1.41619e-14	5.44687e-16	4.79886e-16
GOTERM_BP_DIRECT	GO:0016310	phosphorylation	45	7.23473	5.15356e-18	17.2879	ALK, PANK3, LRRK2, ADK, HTR2B, PIK3CD, TTK, MST1R, PIK3CB, PIK3CG, PAK1, GRK3, AKT2, RPS6KA2, GRK6, PGK1, AKT1, TK1, EPHB2, MAPK3, PDK1, PRKCG, EPHA7, SPHK2, PDPK1, TNK2, LIMK2, NTRK3, STAT3, CDC7, IRAK4, MTOR, GAK, CDK8, MAPK11, WEE1, PKM, PIK3CA, CDK5, AXL, TOP1, PI4KB, MET, MAP3K14, EPHA2	620	291	19453	4.85193	2.49947e-14	9.25731e-16	8.15598e-16
GOTERM_BP_DIRECT	GO:0045907	positive regulation of vasoconstriction	18	2.89389	1.00067e-17	16.9997	FAAH, OXTR, ACE, F2R, AVPR2, ADRA1D, AVPR1A, TACR1, HTR2A, PTGS2, ADRA1B, ADRA1A, HRH1, TBXA2R, HRH2, TBXAS1, ABL1, CD38	620	32	19453	17.6489	4.85326e-14	1.73331e-15	1.5271e-15
GOTERM_BP_DIRECT	GO:0014068	positive regulation of phosphatidylinositol 3-kinase signaling	25	4.01929	1.53528e-17	16.8138	FLT1, FLT3, SRC, FGF2, TNF, IGF1R, KDR, JAK2, PDGFRB, NTRK1, PDGFRA, NTRK2, NTRK3, INSR, F2R, F2, SIRT1, PTK2, VEGFA, KIT, F2RL1, PTPN6, TEK, FGFR1, PPARD	620	79	19453	9.92905	7.44611e-14	2.56762e-15	2.26215e-15
GOTERM_BP_DIRECT	GO:0007186	G-protein coupled receptor signaling pathway	84	13.5048	7.29761e-17	16.1368	CHRM2, APP, CHRM3, OXTR, CHRM1, PTGDR2, PDE3B, HTR2B, ADRA1D, PIK3CB, RORB, ADRA1B, HTR4, ADRA1A, PIK3CG, LTB4R, GRM1, BRS3, CCKAR, ADORA1, FFAR4, PDE4A, OXER1, AKT1, BDKRB1, FFAR1, RAC1, JAK2, CCR5, TGM2, PTGDR, PDGFRB, GHSR, PTGIR, NPY5R, GPR35, AVPR2, F2R, GPBAR1, AVPR1A, ADRA2C, F2, ADRA2B, ADRA2A, TRHR, AR, MTNR1A, SMO, ADORA2B, MTNR1B, AGTR1, PPARG, PGR, OPRD1, PTGER1, PTGER2, PTAFR, FPR2, …	620	966	19453	2.72833	5.38458e-13	1.17978e-14	1.03942e-14
GOTERM_BP_DIRECT	GO:0007275	multicellular organism development	31	4.98392	1.46811e-16	15.8332	RET, ALK, CSF1R, LTK, FLT1, FLT3, FLT4, MST1R, EGFR, IGF1R, ERBB2, KDR, PIM1, ROS1, EPHB4, PDGFRB, NTRK1, PDGFRA, NTRK2, VDR, NTRK3, INSR, BMP1, AXL, KIT, TEK, EPHA1, MET, FGFR1, ATR, EPHA2	620	144	19453	6.75451	5.38458e-13	2.29688e-14	2.02362e-14
GOTERM_BP_DIRECT	GO:0071222	cellular response to lipopolysaccharide	34	5.46624	5.17117e-15	14.2864	SRC, GSTP1, TNF, RELA, CASP7, MAPK8, TBXA2R, CASP1, PDE4B, ABL1, TSPO, CTSG, EPHB2, JAK2, CCR5, GHSR, XBP1, NOS2, ARG1, MMP3, NR1H4, NR1H3, OPRK1, IRAK4, MAPK14, MMP8, MMP9, NFKB1, AXL, CDK4, RARA, PDCD4, TLR4, PPARD	620	198	19453	5.38776	2.53075e-11	7.83755e-13	6.90512e-13
GOTERM_BP_DIRECT	GO:0038083	peptidyl-tyrosine autophosphorylation	14	2.2508	1.15646e-14	13.9369	ALK, NTRK1, LTK, SRC, INSR, DYRK1A, EGFR, IGF1R, LCK, KDR, ABL1, PTK2B, ROS1, MAPK3	620	22	19453	19.9664	5.59996e-11	1.69965e-12	1.49744e-12
GOTERM_BP_DIRECT	GO:0071880	adenylate cyclase-activating adrenergic receptor signaling pathway	13	2.09003	1.5127e-14	13.8202	ADRA1D, ADRB1, ADRB2, ADRA1B, ADRA2C, ADRA1A, ADRA2B, ADRA2A, ADRB3, DRD1, DRD2, DRD3, DRD5	620	18	19453	22.6603	7.32303e-11	2.15783e-12	1.90111e-12
GOTERM_BP_DIRECT	GO:0032869	cellular response to insulin stimulus	25	4.01929	2.52839e-14	13.5972	GSK3A, PLA2G1B, PRKDC, SRC, PDE3B, PIK3R1, PRKCZ, SLC9A1, SLC22A12, AKT2, AKT1, GHSR, XBP1, PARP1, PDPK1, INSR, GCK, MTOR, FER, PKM, PIK3CA, RPS6KB1, CDK4, PPARG, FBP1	620	106	19453	7.39995	1.22768e-10	3.50363e-12	3.0868e-12
GOTERM_BP_DIRECT	GO:0006508	proteolysis	50	8.03859	1.06094e-13	12.9743	PRSS1, PREP, CTSS, CASP7, CASP8, PLAU, CTSL, ANPEP, CASP3, CTSK, CASP1, CTSG, CAPN1, CTSE, CTSD, CTSC, TGM2, CTSB, CPA1, MMP7, MME, MMP1, MMP2, MMP3, CTRB1, MMP8, F2, MMP9, F3, BACE1, MMP12, BACE2, F7, ADAM17, MMP14, FOLH1, MMP13, CFD, PRCP, KLK2, DPP4, PSMB5, ELANE, ACE, F10, LNPEP, BMP1, REN, CTRC, LGMN	620	458	19453	3.42531	5.14766e-10	1.42933e-11	1.25928e-11
GOTERM_BP_DIRECT	GO:0001666	response to hypoxia	30	4.82315	3.20898e-13	12.4936	KCNA5, TNF, SLC6A4, HSP90B1, DPP4, HSD11B2, PLAU, CASP3, ADORA1, PTK2B, EP300, CD38, CA9, NOS1, DRD2, CREBBP, ACE, NOS2, MMP2, PGF, VEGFA, NR4A2, F7, ADAM17, MMP14, P2RX3, CYP1A1, TEK, PPARA, BIRC2	620	176	19453	5.34815	1.55614e-09	4.20637e-11	3.70594e-11
GOTERM_BP_DIRECT	GO:1904646	cellular response to beta-amyloid	17	2.73312	3.72883e-13	12.4284	GSK3B, EPHA4, APP, ABCC1, PARP1, FPR2, ADRB2, PSEN1, TNF, ICAM1, IGF1R, BACE1, GRM5, CDK5, EPHB2, TLR4, LGMN	620	46	19453	11.5954	1.80868e-09	4.75916e-11	4.19297e-11
GOTERM_BP_DIRECT	GO:0043491	protein kinase B signaling	21	3.37621	6.40309e-13	12.1936	STAT3, HTR2B, PIK3CD, ILK, PIK3CB, PIK3R1, HTR2A, FGF2, TNF, PIK3CG, SIRT2, IGF1R, PIK3CA, RPS6KB1, AXL, AKT2, ERBB2, KDR, AKT1, DRD2, EPHA2	620	81	19453	8.13447	3.10529e-09	7.96282e-11	7.01549e-11
GOTERM_BP_DIRECT	GO:0043065	positive regulation of apoptotic process	41	6.59164	7.00583e-13	12.1545	TOP2A, APP, RARG, BCL2A1, HPGD, PRKDC, SRC, PSEN1, PTGS2, TNF, SLC9A1, PTPA, CASP7, MAPK8, CASP8, CNR1, CASP3, RPS6KA2, ABL1, TSPO, CYP1B1, CTSD, MCL1, TGM2, SNCA, PDGFRB, ACE, DAPK1, SPHK2, MMP2, TRPV1, MMP9, SIRT1, TGFBR1, BCL2, CTNNB1, RARB, PPARG, TP53, BCL2L1, IDO1	620	336	19453	3.8286	3.39767e-09	8.49457e-11	7.48398e-11
GOTERM_BP_DIRECT	GO:0030522	intracellular receptor signaling pathway	15	2.41158	7.3014e-13	12.1366	NR1H2, NR1I3, STAT3, NR1I2, RORC, NR1H4, NR1H3, RORA, AHR, RORB, NR4A2, AR, HNF4A, PPARA, PPARD	620	34	19453	13.8423	3.54144e-09	8.63702e-11	7.60948e-11
GOTERM_BP_DIRECT	GO:0019722	calcium-mediated signaling	22	3.53698	8.92188e-13	12.0495	CCR1, CHRM3, APP, SYK, PDPK1, PTGDR2, LRRK2, EIF2AK3, HTR2B, AVPR1A, FPR2, SELE, TNF, GRIN2B, ZAP70, CXCR1, CXCR2, BTK, AGTR1, TRPM8, CCR5, CCR3	620	92	19453	7.50291	4.32705e-09	1.03026e-10	9.07695e-11
GOTERM_BP_DIRECT	GO:0033138	positive regulation of peptidyl-serine phosphorylation	22	3.53698	1.11862e-12	11.9513	OPRD1, NTRK2, APP, GSK3A, HSP90AA1, HSP90AB1, NTRK3, BRAF, MIF, PTGS2, TNF, EGFR, HDAC6, VEGFA, PAK1, TBK1, PIK3CA, BCL2, AKT1, NOS1, RAF1, SNCA	620	93	19453	7.42223	5.4255e-09	1.2617e-10	1.1116e-10
GOTERM_BP_DIRECT	GO:0042752	regulation of circadian rhythm	19	3.05466	1.44573e-12	11.8399	PRKCG, TOP2A, GSK3B, ROCK2, PRKDC, NR1H3, CSNK1D, RORB, MTOR, PPP1CA, MAPK10, MAPK9, PPP1CC, MAPK8, HNF4A, CDK1, PPARG, PPARA, DRD4	620	66	19453	9.03243	7.0118e-09	1.59359e-10	1.404e-10
GOTERM_BP_DIRECT	GO:0048013	ephrin receptor signaling pathway	17	2.73312	1.64513e-12	11.7838	LYN, NTRK1, EPHA4, EPHA7, SRC, MMP2, PTPN11, MMP9, PTK2, PAK1, EPHB2, EPHA1, EPHB1, EPHB4, EPHA3, EPHB3, EPHA2	620	50	19453	10.6678	7.97887e-09	1.735e-10	1.52859e-10
GOTERM_BP_DIRECT	GO:0045893	positive regulation of transcription, DNA-templated	63	10.1286	1.64557e-12	11.7837	RET, SETD7, RORC, ILK, RORA, AHR, RORB, FGF2, TNF, GLI2, IKBKB, SHH, CHEK2, HNF4A, RPS6KA1, PIM1, CD38, AKT1, EP300, PIM2, NOS1, KCNH2, MAP2K1, CHUK, PRKCB, F2R, DYRK1A, DYRK1B, TGFBR1, AR, RARA, PPARG, PPARA, TP53, BIRC2, PPARD, HDAC4, SRC, HDAC1, NR1I2, PSEN1, EGFR, RELA, RXRB, RXRA, BRD4, ESRRA, CREBBP, BRPF1, PTGES2, INSR, NR1H2, ESRRB, STAT3, NR1H4, NR1H3, ESR1, ESR2, NFKB1, CDK2, CTNNB1, PK…	620	728	19453	2.71521	7.98103e-09	1.735e-10	1.52859e-10
GOTERM_BP_DIRECT	GO:0042127	regulation of cell proliferation	29	4.66238	1.73592e-12	11.7605	ALK, CSF1R, LTK, FLT3, FLT4, PTGER2, XIAP, EGFR, PTGS1, SHH, NUAK1, PLAU, ERBB2, CHEK1, TSPO, PTK2B, PDGFRB, ESRRA, NOS2, STAT3, PLA2G4A, BRAF, SIRT1, PTK2, SQLE, FES, KIT, AGTR1, BIRC2	620	175	19453	5.19942	8.41933e-09	1.79132e-10	1.57821e-10
GOTERM_BP_DIRECT	GO:0006915	apoptotic process	57	9.16399	1.92853e-12	11.7148	APP, RARG, PRF1, AHR, CTSV, NR3C1, ADRA1A, CTSS, CASP7, CASP8, CASP3, CTSK, CHEK1, PIM1, CASP1, EP300, PIM3, PIM2, JAK2, CTSC, EPHA7, PARP1, CSNK2A1, PRKCB, DAPK1, PRKCE, PRKCD, MMP9, TGFBR1, ADORA2A, SMO, RARB, RAF1, PPIA, TP53, BIRC2, PPARD, ROCK1, BCL2A1, PSEN1, AURKA, PPP2CA, PAK1, GRK5, PTK2B, MAPK1, MCL1, MAPK3, XBP1, MAPK14, NFKB1, RPS6KB1, BCL2, CDK1, MDM2, PDCD4, BCL2L1	620	619	19453	2.88921	9.35356e-09	1.94861e-10	1.71679e-10
GOTERM_BP_DIRECT	GO:0042220	response to cocaine	15	2.41158	2.9326e-12	11.5327	GRIA1, HSP90AA1, OXTR, HSP90AB1, TACR3, HTR1B, OPRM1, SLC6A3, GRM2, CNR1, MDM2, PTK2B, DRD2, DRD3, DRD5	620	37	19453	12.7199	1.42234e-08	2.90268e-10	2.55735e-10
GOTERM_BP_DIRECT	GO:0030168	platelet activation	19	3.05466	3.32748e-12	11.4779	PRKCG, PRKCH, SYK, SRC, PRKCE, F2R, PRKCA, PIK3CB, F2, ADRA2C, MAPK14, ADRA2B, ADRA2A, PIK3CA, AXL, LCK, P2RY1, CTSG, PPIA	620	69	19453	8.63971	1.61381e-08	3.22766e-10	2.84367e-10
GOTERM_BP_DIRECT	GO:0045944	positive regulation of transcription from RNA polymerase II promoter	87	13.9871	4.0288e-12	11.3948	TOP2A, APP, RARG, GSK3A, THRB, CCNT1, THRA, RORA, AHR, RORB, FGF1, NR3C1, FGF2, TNF, GLI2, IKBKB, RPS6KA3, SHH, TBK1, HNF4A, NAMPT, RPS6KA1, AKT1, EP300, NOS1, JAK2, PARP1, CHUK, SIRT1, SIRT2, SREBF2, MMP12, AR, SMO, RARA, RARB, TLR7, PPARG, PGR, RAF1, PPARA, MET, TLR4, TP53, PPARD, HDAC4, PLA2G1B, TNKS, PRKDC, HDAC1, NR1I3, NR1I2, ADRB2, PIK3R1, EGFR, RELA, SLC9A1, RXRB, RXRA, P2RY1, ABL1, S1PR1…	620	1232	19453	2.21566	1.95396e-08	3.83131e-10	3.3755e-10
GOTERM_BP_DIRECT	GO:0019233	sensory perception of pain	17	2.73312	4.53897e-12	11.343	ACE, MME, TRPA1, OPRK1, TACR1, OPRM1, PTGS2, GRM1, P2RX7, CNR2, CDK5, CNR1, P2RY1, SCN9A, BDKRB1, PTGES, MAPK3	620	53	19453	10.0639	2.20138e-08	4.23347e-10	3.72981e-10
GOTERM_BP_DIRECT	GO:0022617	extracellular matrix disassembly	16	2.57235	6.02737e-12	11.2199	PRSS1, MMP7, MMP1, CMA1, MMP2, MMP3, CTSV, MMP8, MMP9, CTSS, MMP12, MMP14, MMP13, CTSK, CTSG, ELANE	620	46	19453	10.9133	2.92329e-08	5.51562e-10	4.85943e-10
GOTERM_BP_DIRECT	GO:0032355	response to estradiol	22	3.53698	6.14612e-12	11.2114	PDGFRB, GRIA1, ESRRA, NQO1, GHSR, OXTR, HPGD, STAT3, TACR3, TACR1, HTR5A, PTGS2, ESR1, CYP19A1, SLC6A4, F7, CASP8, CASP3, RARA, CYP1B1, CD38, CTNNB1	620	101	19453	6.83433	2.98085e-08	5.52012e-10	4.8634e-10
GOTERM_BP_DIRECT	GO:0048511	rhythmic process	20	3.21543	6.50801e-12	11.1866	PRKCG, TOP2A, GSK3B, CREBBP, CSNK2A1, ROCK2, PRKDC, AHR, RORB, MTOR, MAPK10, MAPK9, MAPK8, CDK5, HNF4A, CDK1, EP300, PPARG, TP53, DRD4	620	81	19453	7.74711	3.15639e-08	5.73889e-10	5.05614e-10
GOTERM_BP_DIRECT	GO:0098664	G-protein coupled serotonin receptor signaling pathway	11	1.76849	6.67728e-12	11.1754	CHRM2, CHRM3, HTR6, HRH1, CHRM1, HRH3, HRH2, HTR2B, HTR2C, HTR2A, HTR4	620	16	19453	21.5709	3.2385e-08	5.78103e-10	5.09327e-10
GOTERM_BP_DIRECT	GO:0007568	aging	26	4.18006	6.7942e-12	11.1679	HTR2A, TYMS, PTGS2, MPO, FGF2, ADRA1A, SLC6A3, AURKB, POLB, CNR1, P2RY1, TSPO, CTSC, PDGFRB, NTRK1, NQO1, ACE, MME, NPY5R, ARG1, MMP2, TACR3, RPS6KB1, APEX1, CYP1A1, GRB2	620	147	19453	5.54946	3.2952e-08	5.78103e-10	5.09327e-10
GOTERM_BP_DIRECT	GO:0010629	negative regulation of gene expression	38	6.10932	1.13578e-11	10.9447	OPRD1, APP, GSK3B, ROCK2, HDAC1, SRC, PSEN1, FGF2, TNF, ACACB, AURKA, SHH, TBK1, TERT, KDR, AKT1, XDH, ROS1, CCR1, ACE, NOS2, NR1H2, STAT3, MIF, MMP8, ESR1, SIRT1, NFKB1, VEGFA, PARP10, SMO, PIK3CA, CDK1, CTNNB1, PPARG, PGR, MAPT, LGMN	620	319	19453	3.73756	5.50853e-08	9.49744e-10	8.36753e-10
GOTERM_BP_DIRECT	GO:0006805	xenobiotic metabolic process	23	3.69775	1.91138e-11	10.7187	NQO1, BCHE, ABCC1, ABCB1, GSTP1, EPHX1, NR1I2, RORC, RORA, AHR, ABCB11, CYP2C19, CYP2C9, CYP26A1, ALDH3A1, CYP26B1, CYP2D6, HNF4A, CYP1A1, CYP1B1, SLC29A1, UGT2B7, CES2	620	118	19453	6.11562	9.2702e-08	1.57122e-09	1.38429e-09
GOTERM_BP_DIRECT	GO:0007193	adenylate cyclase-inhibiting G-protein coupled receptor signaling pathway	17	2.73312	2.109e-11	10.6759	OPRD1, APP, PTGDR2, PDE2A, HTR1D, HTR1B, OPRK1, FPR2, MCHR1, ADRA2A, ADCY5, MTNR1A, P2RY1, ADORA1, S1PR1, OXER1, S1PR3	620	58	19453	9.19636	1.02287e-07	1.70477e-09	1.50196e-09
GOTERM_BP_DIRECT	GO:0060079	excitatory postsynaptic potential	18	2.89389	5.92479e-11	10.2273	GSK3B, GSK3A, LRRK2, HTR3A, TRPV1, OPRM1, GRIN2B, P2RX7, GLRA1, P2RX3, ADORA2A, CDK5, ADORA1, AKT1, S1PR2, SLC29A1, DRD2, SNCA	620	71	19453	7.95443	2.87352e-07	4.68481e-09	4.12746e-09
GOTERM_BP_DIRECT	GO:0034614	cellular response to reactive oxygen species	16	2.57235	5.98882e-11	10.2227	PDGFRA, CHUK, MMP2, LRRK2, MMP3, AKR1C3, MMP9, EGFR, MAPK9, FER, MAPK8, BTK, AKT1, MAPK1, MAPT, MAPK3	620	53	19453	9.47194	2.90458e-07	4.68481e-09	4.12746e-09
GOTERM_BP_DIRECT	GO:0009636	response to toxic substance	19	3.05466	6.17809e-11	10.2091	LYN, PDGFRB, PRKCG, NQO1, MAOB, CHUK, EPHX2, EPHX1, AHR, TYMS, SLC6A4, RPS6KB1, SCN9A, MDM2, BCL2, CDK1, CYP1B1, DRD2, SLC18A2	620	81	19453	7.35976	2.99637e-07	4.75615e-09	4.19032e-09
GOTERM_BP_DIRECT	GO:0009755	hormone-mediated signaling pathway	15	2.41158	6.33328e-11	10.1984	GHSR, RARG, THRB, THRA, NR1H2, NR1H3, PTPN11, RXRB, RXRA, RARA, RARB, REN, PPARG, PPARA, PPARD	620	45	19453	10.4586	3.07164e-07	4.79944e-09	4.22845e-09
GOTERM_BP_DIRECT	GO:0048384	retinoic acid receptor signaling pathway	11	1.76849	7.0641e-11	10.1509	RXRB, CYP26B1, RARG, RXRA, THRB, THRA, NR1H2, RARA, RARB, PPARG, RXRG	620	19	19453	18.1649	3.42608e-07	5.2709e-09	4.64383e-09
GOTERM_BP_DIRECT	GO:0048009	insulin-like growth factor receptor signaling pathway	13	2.09003	7.8686e-11	10.1041	GHSR, MAP2K1, PDPK1, EIF2AK3, PIK3R1, IGF1R, AR, PIK3CA, AKT1, MAPK1, GRB2, RAF1, MAPK3	620	31	19453	13.1576	3.81627e-07	5.70907e-09	5.02987e-09
GOTERM_BP_DIRECT	GO:0042327	positive regulation of phosphorylation	14	2.2508	7.88676e-11	10.1031	PDGFRB, CSF1R, APP, FLT1, FLT3, FLT4, ILK, MIF, PSEN1, EGFR, VEGFA, AR, KIT, KDR	620	38	19453	11.5595	3.82508e-07	5.70907e-09	5.02987e-09
GOTERM_BP_DIRECT	GO:0045766	positive regulation of angiogenesis	26	4.18006	1.04542e-10	9.98071	FLT1, C5AR1, PIK3CD, FGF1, FGF2, TERT, TBXA2R, CXCR2, KDR, PTK2B, CYP1B1, CCR3, NTRK1, XBP1, PRKCB, PDPK1, CMA1, STAT3, PRKCA, F3, SIRT1, PGF, VEGFA, TEK, HPSE, EPHA1	620	166	19453	4.91428	5.07028e-07	7.45629e-09	6.56923e-09
GOTERM_BP_DIRECT	GO:0007249	I-kappaB kinase/NF-kappaB signaling	17	2.73312	1.07918e-10	9.9669	ROCK1, CHUK, ROCK2, AVPR2, TNF, RELA, NFKB1, IKBKB, TBK1, BTK, ABL1, TLR8, AKT1, CTNNB1, TLR7, MAP3K14, BIRC2	620	64	19453	8.3342	5.23404e-07	7.58556e-09	6.68311e-09
GOTERM_BP_DIRECT	GO:0000165	MAPK cascade	25	4.01929	1.80318e-10	9.74396	RET, LRRK2, ADRA1A, TNF, EGFR, RASGRP3, PPP1CC, PSMB5, PTK2B, CCR5, MAPK3, MAP4K4, MAP2K1, PRKCE, BRAF, ADRA2B, PSMB8, P2RX7, AR, MAPKAPK2, CTNNB1, PTPN6, RAF1, MAP3K14, FGFR1	620	157	19453	4.99615	8.74544e-07	1.24935e-08	1.10072e-08
GOTERM_BP_DIRECT	GO:0007189	adenylate cyclase-activating G-protein coupled receptor signaling pathway	23	3.69775	1.87767e-10	9.72638	PTGER4, APP, PTGIR, PTGER1, PTGER2, ADRB2, HTR5A, CRHR1, ADRA2A, ADCY5, MC4R, ADORA2A, CNR2, ADRB3, TBXA2R, ADORA2B, CNR1, S1PR1, S1PR3, S1PR2, DRD1, PRKACA, DRD5	620	132	19453	5.467	9.10667e-07	1.28263e-08	1.13004e-08
GOTERM_BP_DIRECT	GO:0048661	positive regulation of smooth muscle cell proliferation	16	2.57235	2.46019e-10	9.60903	PDGFRB, HDAC4, NPY5R, HDAC1, PTAFR, IRAK4, PTGS2, FGF2, TNF, IGF1R, PIK3CA, RPS6KB1, S1PR1, AKT1, TLR4, ELANE	620	58	19453	8.65539	1.19319e-06	1.65721e-08	1.46005e-08
GOTERM_BP_DIRECT	GO:0007611	learning or memory	17	2.73312	2.8846e-10	9.53991	PRKCG, NTRK1, GHSR, APP, MME, THRA, SRC, PSEN1, GRIN2B, EGFR, GRM5, CASP3, EP300, MAPK1, MAPT, EPHB2, DRD3	620	68	19453	7.84395	1.39903e-06	1.91648e-08	1.68848e-08
GOTERM_BP_DIRECT	GO:0070301	cellular response to hydrogen peroxide	17	2.73312	3.64614e-10	9.43817	NQO1, TRPA1, SRC, ARG1, PRKCD, SIRT1, RELA, HDAC6, MAPK13, ERN1, FABP1, AXL, APEX1, MDM2, CDK1, ABL1, CYP1B1	620	69	19453	7.73027	1.76838e-06	2.3897e-08	2.1054e-08
GOTERM_BP_DIRECT	GO:0001525	angiogenesis	31	4.98392	7.36741e-10	9.13269	FLT1, FLT4, PDE3B, RORA, FGF1, PTGS2, PIK3CG, CASP8, ANPEP, KDR, S1PR1, CYP1B1, EPHB2, EPHB1, EPHB4, EPHB3, PDGFRB, XBP1, SYK, MMP2, EIF2AK3, PRKCA, MAPK14, ADRA2B, SIRT1, PTK2, VEGFA, MMP14, PIK3CA, TEK, EPHA1	620	255	19453	3.81431	3.57319e-06	4.76426e-08	4.19746e-08
GOTERM_BP_DIRECT	GO:0032755	positive regulation of interleukin-6 production	20	3.21543	7.73303e-10	9.11165	APP, XBP1, SYK, NOS2, SPHK2, F2R, STAT3, PTAFR, PTPN11, MMP8, TNF, RELA, MAPK13, P2RX7, ADORA2B, BTK, F2RL1, TLR8, TLR7, TLR4	620	105	19453	5.97634	3.75051e-06	4.9349e-08	4.3478e-08
GOTERM_BP_DIRECT	GO:0042755	eating behavior	12	1.92926	9.77086e-10	9.01007	OPRD1, OXTR, CPT1A, ACE, ADORA2A, NPY5R, ADRB3, P2RY1, STAT3, OPRK1, TACR1, OPRM1	620	30	19453	12.5503	4.73885e-06	6.07547e-08	5.35268e-08
GOTERM_BP_DIRECT	GO:0048010	vascular endothelial growth factor receptor signaling pathway	12	1.92926	9.77086e-10	9.01007	XBP1, FLT1, SRC, AXL, FLT4, MAPKAPK2, KDR, PTK2B, MAPK14, PTK2, PGF, VEGFA	620	30	19453	12.5503	4.73885e-06	6.07547e-08	5.35268e-08
GOTERM_BP_DIRECT	GO:0014065	phosphatidylinositol 3-kinase signaling	13	2.09003	1.23094e-09	8.90976	XBP1, LTK, HTR2B, PIK3CD, PIK3CB, PIK3R1, HTR2A, PIK3CG, SIRT2, IGF1R, PIK3CA, ERBB2, AKT1	620	38	19453	10.7338	5.97005e-06	7.55705e-08	6.65799e-08
GOTERM_BP_DIRECT	GO:0071456	cellular response to hypoxia	22	3.53698	1.56166e-09	8.80641	OPRD1, SRC, PRKCE, RORA, PTGS2, SIRT1, MTOR, SIRT2, SLC9A1, VEGFA, FABP1, TERT, MDM2, PGK1, BCL2, MDM4, PPARG, SLC29A1, KCNK2, TP53, KCNK3, PPARD	620	134	19453	5.15125	7.57401e-06	9.42661e-08	8.30514e-08
GOTERM_BP_DIRECT	GO:0045429	positive regulation of nitric oxide biosynthetic process	14	2.2508	1.57434e-09	8.8029	APP, HSP90AA1, HSP90AB1, INSR, TRPV1, OPRM1, PTGS2, MMP8, ESR1, TNF, PTK2B, AKT1, JAK2, TLR4	620	47	19453	9.34598	7.63553e-06	9.42661e-08	8.30514e-08
GOTERM_BP_DIRECT	GO:2000300	regulation of synaptic vesicle exocytosis	15	2.41158	1.59473e-09	8.79731	CHRM2, PRKCG, GSK3B, PRKCB, LRRK2, HTR1B, HTR2A, ADRA1A, ADRA2A, BACE1, ADORA2A, ADORA2B, P2RY1, DRD1, DRD2	620	56	19453	8.40423	7.73442e-06	9.43226e-08	8.31011e-08
GOTERM_BP_DIRECT	GO:0042593	glucose homeostasis	21	3.37621	1.97316e-09	8.70484	SLC16A1, INSR, STAT3, PRCP, PTPN11, PYGL, GCK, ADRA2A, IGF1R, BACE2, RBP4, FABP5, MTNR1B, CNR1, HNF4A, ALOX5, CYP11B1, AKT1, PPARG, FFAR1, PTPN2	620	123	19453	5.35685	9.5698e-06	1.15299e-07	1.01582e-07
GOTERM_BP_DIRECT	GO:0043524	negative regulation of neuron apoptotic process	24	3.85852	2.16612e-09	8.66432	PRKCG, NTRK1, NTRK2, HSP90AB1, ROCK1, GABRA5, F2R, BRAF, PSEN1, SIRT1, NR4A2, ADORA2A, TERT, PIK3CA, MTNR1B, AXL, KDR, BCL2, PTK2B, JAK2, IL6ST, LGMN, BCL2L1, SNCA	620	163	19453	4.61975	1.05057e-05	1.22817e-07	1.08206e-07
GOTERM_BP_DIRECT	GO:0043552	positive regulation of phosphatidylinositol 3-kinase activity	12	1.92926	2.17779e-09	8.66198	LYN, CDC42, PDGFRB, PDGFRA, FLT1, FLT3, SRC, KIT, PTK2B, TEK, FGF2, PTK2	620	32	19453	11.7659	1.05622e-05	1.22817e-07	1.08206e-07
GOTERM_BP_DIRECT	GO:0046677	response to antibiotic	12	1.92926	2.17779e-09	8.66198	AOC3, HSP90AA1, CPT1A, CASP8, CASP3, MDM2, CYP1A1, ALPL, SLC1A3, JAK2, TP53, JAK1	620	32	19453	11.7659	1.05622e-05	1.22817e-07	1.08206e-07
GOTERM_BP_DIRECT	GO:0071260	cellular response to mechanical stimulus	17	2.73312	2.51294e-09	8.59982	PTGER4, HDAC4, PDE2A, PTGS2, FGF2, NFKB1, SLC9A1, IGF1R, MAPK8, CASP8, CHEK1, CASP1, TLR8, TLR7, TLR4, MAP3K14, MAPK3	620	78	19453	6.83832	1.21877e-05	1.40089e-07	1.23423e-07
GOTERM_BP_DIRECT	GO:0030574	collagen catabolic process	13	2.09003	3.29055e-09	8.48273	MMP7, MMP1, MMP2, MMP3, MMP8, MMP9, CTSS, MMP12, MMP14, MMP13, CTSL, CTSK, CTSB	620	41	19453	9.94843	1.5959e-05	1.81354e-07	1.59779e-07
GOTERM_BP_DIRECT	GO:0009612	response to mechanical stimulus	15	2.41158	3.34551e-09	8.47554	PTGER4, SRC, MMP2, KCNA5, MPO, P2RX7, MMP14, MAPK8, P2RX3, RPS6KB1, P2RY1, PTK2B, BDKRB1, PPARG, KCNK2	620	59	19453	7.9769	1.62256e-05	1.82312e-07	1.60622e-07
GOTERM_BP_DIRECT	GO:0008285	negative regulation of cell proliferation	42	6.75241	3.51623e-09	8.45392	HDAC4, CSF1R, APP, RARG, PTGS2, FGF2, ADRA1A, ADORA3, HNF4A, RPS6KA2, ADORA1, SMYD2, PTK2B, CYP1B1, CSK, PIM2, JAK2, DRD2, LYN, NTRK1, BCHE, MAP2K1, VDR, F2R, AVPR2, STAT3, OPRM1, SIRT2, AR, FABP3, CDK6, ADORA2A, RARA, NOX4, CTNNB1, RARB, PTPN6, MDM4, RAF1, TP53, PTPN2, PTGES	620	462	19453	2.85235	1.70536e-05	1.87986e-07	1.65622e-07
GOTERM_BP_DIRECT	GO:0010863	positive regulation of phospholipase C activity	8	1.28617	3.52717e-09	8.45257	PDGFRB, PDGFRA, FLT1, KIT, PTAFR, ESR1, FGF2, FGFR1	620	10	19453	25.1006	1.71066e-05	1.87986e-07	1.65622e-07
GOTERM_BP_DIRECT	GO:0008286	insulin receptor signaling pathway	16	2.57235	4.18983e-09	8.3778	PTPN1, GSK3B, GSK3A, PDPK1, INSR, PIK3R1, IGF1R, FER, PIK3CA, AKT2, AKT1, MAPK1, GRB2, RAF1, PTPN2, MAPK3	620	70	19453	7.17161	2.03205e-05	2.20877e-07	1.94599e-07
GOTERM_BP_DIRECT	GO:0030307	positive regulation of cell growth	18	2.89389	4.33182e-09	8.36333	CSNK2A1, AVPR1A, F2, EGFR, IL2, TGFBR1, MTOR, SLC9A1, CDC42, RPS6KA3, MMP14, ADAM17, ERBB2, RPS6KA1, BCL2, PTK2B, AKT1, CD38	620	92	19453	6.13874	2.10091e-05	2.25907e-07	1.99031e-07
GOTERM_BP_DIRECT	GO:0003376	sphingosine-1-phosphate signaling pathway	9	1.44695	5.30939e-09	8.27495	SPHK2, S1PR1, AKT1, S1PR3, RAC1, PIK3CB, S1PR2, EZR, PIK3CG	620	15	19453	18.8255	2.57502e-05	2.73942e-07	2.41352e-07
GOTERM_BP_DIRECT	GO:0030154	cell differentiation	55	8.84244	5.69538e-09	8.24448	RARG, FLT1, THRB, THRA, FLT3, LRRK2, FGF1, FGF2, ANPEP, HNF4A, AKT1, JAK2, JAK3, ROS1, JAK1, PRKCH, SYK, TYK2, PGF, ZAP70, LCK, RARA, RARB, PPARG, RAF1, PPARA, PPARD, CAMK2B, SRC, NR1I3, NR1I2, EGFR, RXRB, UGCG, RXRA, PTK2B, RXRG, MCL1, NTRK1, LYN, NTRK2, VDR, NTRK3, TNK2, NR1H2, STAT3, NR1H4, NR1H3, PTK2, VEGFA, FER, BMP1, FES, PTPN6, GRB2	620	723	19453	2.38682	2.76222e-05	2.90764e-07	2.56172e-07
GOTERM_BP_DIRECT	GO:0042307	positive regulation of protein import into nucleus	13	2.09003	6.02848e-09	8.21979	XBP1, HSP90AA1, HSP90AB1, PRKCD, PIK3R1, PSEN1, PTGS2, MAPK14, SHH, SMO, CDK1, EP300, JAK2	620	43	19453	9.48571	2.92377e-05	3.04564e-07	2.6833e-07
GOTERM_BP_DIRECT	GO:0043525	positive regulation of neuron apoptotic process	15	2.41158	6.69892e-09	8.174	HDAC4, NQO1, APP, EPHA7, HTR2A, NR3C1, TNF, BACE1, CDC42, CASP8, CDK5, CASP3, ABL1, CTNNB1, TP53	620	62	19453	7.59092	3.24892e-05	3.34946e-07	2.95098e-07
GOTERM_BP_DIRECT	GO:0006935	chemotaxis	20	3.21543	1.57232e-08	7.80346	PDGFRB, CCR1, MAP2K1, PTGDR2, C5AR1, PTAFR, PIK3CB, FPR2, MAPK14, FGF2, FER, CXCR1, FES, PLAU, CXCR2, S1PR1, ENPP2, MAPK1, CCR5, CCR3	620	125	19453	5.02013	7.62547e-05	7.78139e-07	6.85565e-07
GOTERM_BP_DIRECT	GO:0010613	positive regulation of cardiac muscle hypertrophy	10	1.60772	1.73076e-08	7.76176	CDK9, ROCK1, PARP1, ROCK2, PRKCA, PDE5A, IL6ST, ADRA1A, PDE9A, SLC9A1	620	23	19453	13.6417	8.39383e-05	8.47898e-07	7.47024e-07
GOTERM_BP_DIRECT	GO:0048015	phosphatidylinositol-mediated signaling	13	2.09003	1.82789e-08	7.73805	PDGFRB, PDGFRA, CSF1R, PTAFR, PIK3CD, PIK3CB, PIK3CG, IGF1R, PIK3CA, RPS6KB1, PI4KB, EZR, FGFR1	620	47	19453	8.67841	8.86487e-05	8.86526e-07	7.81057e-07
GOTERM_BP_DIRECT	GO:0048538	thymus development	13	2.09003	2.36729e-08	7.62575	MAP2K1, BRAF, PSEN1, TYR, TGFBR1, SHH, BCL2, ABL1, MAPK1, CTNNB1, RAF1, EPHB3, MAPK3	620	48	19453	8.49761	0.000114807	1.11947e-06	9.86291e-07
GOTERM_BP_DIRECT	GO:0010595	positive regulation of endothelial cell migration	15	2.41158	2.38083e-08	7.62327	ROCK2, FLT4, PIK3CD, PRKCA, PIK3CB, FGF1, FGF2, PIK3CG, VEGFA, KDR, ABL1, PTK2B, AKT1, TEK, RAC1	620	68	19453	6.92113	0.000115464	1.11947e-06	9.86291e-07
GOTERM_BP_DIRECT	GO:0070372	regulation of ERK1 and ERK2 cascade	11	1.76849	2.40052e-08	7.61969	LYN, EPHA7, SYK, GSTP1, ERBB2, PTPN6, HMGCR, ROS1, EPHB1, EGFR, EPHA2	620	31	19453	11.1334	0.000116419	1.11947e-06	9.86291e-07
GOTERM_BP_DIRECT	GO:0032148	activation of protein kinase B activity	11	1.76849	2.40052e-08	7.61969	PDPK1, SRC, NTRK3, INSR, FGF1, ADRA2C, PPIA, PRKCZ, ADRA2B, ADRA2A, MTOR	620	31	19453	11.1334	0.000116419	1.11947e-06	9.86291e-07
GOTERM_BP_DIRECT	GO:0007188	adenylate cyclase-modulating G-protein coupled receptor signaling pathway	14	2.2508	3.18922e-08	7.49632	PTGER4, CHRM2, AVPR2, ADRA1D, ADRB2, ADRA1B, CRHR1, ADCY5, MC4R, ADORA2A, GRK5, ADRB3, CNR1, CCR3	620	59	19453	7.44511	0.000154665	1.47312e-06	1.29786e-06
GOTERM_BP_DIRECT	GO:0051482	positive regulation of cytosolic calcium ion concentration involved in phospholipase C-activating G-protein coupled signaling pathway	11	1.76849	3.39268e-08	7.46946	GPR35, F2R, GPR55, AGTR1, S1PR1, F2RL1, HTR2C, DRD1, DRD2, DRD3, GRM1	620	32	19453	10.7854	0.000164531	1.55231e-06	1.36763e-06
GOTERM_BP_DIRECT	GO:0051402	neuron apoptotic process	16	2.57235	4.06681e-08	7.39075	NTRK1, APP, EPHA7, XIAP, PSEN1, NR4A2, POLB, CASP7, CDK5, AXL, CASP3, BCL2, ABL1, TP53, BCL2L1, SNCA	620	82	19453	6.12211	0.000197221	1.84337e-06	1.62406e-06
GOTERM_BP_DIRECT	GO:0030518	intracellular steroid hormone receptor signaling pathway	8	1.28617	4.63917e-08	7.33356	ESRRA, AR, ESRRB, PGR, NR3C1, ESR1, ESR2, NR3C2	620	13	19453	19.3082	0.000224975	2.08333e-06	1.83548e-06
GOTERM_BP_DIRECT	GO:0050728	negative regulation of inflammatory response	21	3.37621	5.69322e-08	7.24464	PTGER4, GHSR, PRKCD, STAT3, NR1H4, NR1H3, RORA, AHR, FPR2, IL2, NFKB1, ADORA2A, CNR2, ALOX5, FFAR4, PPARG, TEK, PPARA, ELANE, PTPN2, PPARD	620	149	19453	4.42209	0.000276083	2.53322e-06	2.23185e-06
GOTERM_BP_DIRECT	GO:0097190	apoptotic signaling pathway	15	2.41158	6.16928e-08	7.20977	DAPK1, PRKCA, PSEN1, P2RX7, MAPK9, SHH, CASP8, ADORA2A, CASP3, ADORA1, PDE3A, BTK, CD38, CTNNB1, PPARD	620	73	19453	6.44708	0.000299165	2.72009e-06	2.39648e-06
GOTERM_BP_DIRECT	GO:0010033	response to organic substance	11	1.76849	6.51065e-08	7.18638	PPP2CA, SQLE, CDK6, TRPA1, CDK4, CDK2, KCNA5, HPSE, MMP9, RELA, CTSC	620	34	19453	10.151	0.000315717	2.81934e-06	2.48393e-06
GOTERM_BP_DIRECT	GO:2000379	positive regulation of reactive oxygen species metabolic process	11	1.76849	6.51065e-08	7.18638	PDGFRB, AKR1C3, AGTR1, TSPO, PTK2B, CYP1B1, GRB2, F2, MAPK14, TP53, XDH	620	34	19453	10.151	0.000315717	2.81934e-06	2.48393e-06
GOTERM_BP_DIRECT	GO:0032870	cellular response to hormone stimulus	12	1.92926	7.06054e-08	7.15116	OXTR, CCKAR, CYP11B2, CYP11B1, STAT3, AVPR2, FFAR4, AVPR1A, ADRA2A, HCRTR2, PGF, HCRTR1	620	43	19453	8.75604	0.000342378	3.03041e-06	2.66989e-06
GOTERM_BP_DIRECT	GO:0006198	cAMP catabolic process	7	1.1254	7.84542e-08	7.10538	PDE10A, PDE4D, PDE4C, PDE4B, PDE4A, PDE7A, PDE8B	620	9	19453	24.4034	0.000380431	3.33775e-06	2.94066e-06
GOTERM_BP_DIRECT	GO:0033189	response to vitamin A	9	1.44695	9.02464e-08	7.04457	CYP26A1, CYP26B1, ARG1, CYP1A1, RARA, PPARG, TYMS, LIPA, PPARD	620	20	19453	14.1191	0.000437599	3.80604e-06	3.35324e-06
GOTERM_BP_DIRECT	GO:0060326	cell chemotaxis	15	2.41158	1.05026e-07	6.9787	PDGFRB, CCR1, PDGFRA, ABCC1, PRKCD, CXCR1, KIT, CXCR2, AGTR1, PRKCQ, RAC1, CCR5, EPHB1, CCR3, EPHA2	620	76	19453	6.19259	0.000509246	4.39117e-06	3.86875e-06
GOTERM_BP_DIRECT	GO:0038096	Fc-gamma receptor signaling pathway involved in phagocytosis	9	1.44695	1.41727e-07	6.84855	LYN, PAK1, SYK, SRC, PRKCE, LIMK1, PRKCD, ABL1, PTK2	620	21	19453	13.4468	0.000687138	5.8252e-06	5.13218e-06
GOTERM_BP_DIRECT	GO:0006693	prostaglandin metabolic process	9	1.44695	1.41727e-07	6.84855	HPGDS, HPGD, GSTP1, AKR1C3, AKR1B1, AKR1C2, AKR1C4, CES2, PTGES	620	21	19453	13.4468	0.000687138	5.8252e-06	5.13218e-06
GOTERM_BP_DIRECT	GO:0001938	positive regulation of endothelial cell proliferation	15	2.41158	1.47544e-07	6.83108	ARG1, FLT4, HTR2B, PIK3CD, PRKCA, FGF2, F3, SIRT1, TGFBR1, PGF, VEGFA, KDR, AKT1, TEK, CCR3	620	78	19453	6.03381	0.000715331	6.01334e-06	5.29793e-06
GOTERM_BP_DIRECT	GO:0043154	negative regulation of cysteine-type endopeptidase activity involved in apoptotic process	13	2.09003	1.50357e-07	6.82288	CSNK2A1, SRC, XIAP, PTGS2, TNF, VEGFA, FABP1, RPS6KA3, ADORA2A, RPS6KA1, AKT1, RAF1, SNCA	620	56	19453	7.28367	0.000728967	6.02672e-06	5.30972e-06
GOTERM_BP_DIRECT	GO:0008202	steroid metabolic process	13	2.09003	1.50357e-07	6.82288	NR1I2, AKR1C3, AKR1C2, AKR1C4, CYP2C19, CYP17A1, CYP2C9, CYP11B2, CYP2D6, CYP11B1, CYP1A1, TSPO, CYP1B1	620	56	19453	7.28367	0.000728967	6.02672e-06	5.30972e-06
GOTERM_BP_DIRECT	GO:0043123	positive regulation of I-kappaB kinase/NF-kappaB signaling	24	3.85852	1.71314e-07	6.76621	PARP1, CHUK, PRKCB, PRKCE, PLK2, F2R, HTR2B, XIAP, IRAK4, TNF, RELA, FKBP1A, IKBKB, CASP8, TBK1, CASP1, ABL1, F2RL1, CTNNB1, PIM2, TLR4, MAP3K14, BIRC2, BRD4	620	205	19453	3.67327	0.000830529	6.81044e-06	6.00021e-06
GOTERM_BP_DIRECT	GO:0060397	JAK-STAT cascade involved in growth hormone signaling pathway	7	1.1254	1.90845e-07	6.71932	LYN, PTPN1, STAT3, TYK2, JAK2, JAK3, JAK1	620	10	19453	21.9631	0.000925169	7.52518e-06	6.62992e-06
GOTERM_BP_DIRECT	GO:0016125	sterol metabolic process	9	1.44695	2.16519e-07	6.6645	CYP27A1, CYP26A1, CYP26B1, CYP11B2, CYP11B1, CYP51A1, CYP1B1, CYP19A1, LIPA	620	22	19453	12.8356	0.00104957	8.46868e-06	7.46117e-06
GOTERM_BP_DIRECT	GO:0007190	activation of adenylate cyclase activity	11	1.76849	2.7342e-07	6.56317	ADRB3, ADORA2B, ADORA3, AVPR2, ADRB1, DRD1, ADRB2, RAF1, CRHR1, DRD5, ADCY5	620	39	19453	8.84959	0.00132521	1.06087e-05	9.3466e-06
GOTERM_BP_DIRECT	GO:0016477	cell migration	28	4.50161	2.91313e-07	6.53564	GSK3A, FLT1, PIK3CD, MST1R, PIK3CB, PRKCZ, PIK3CG, SLC9A1, CDC42, PAK1, KDR, S1PR1, BDKRB1, RAC1, EPHB3, PDGFRB, PDPK1, MMP2, MMP9, PTK2, PIK3CA, RPS6KB1, AXL, CDK1, MET, EPHA3, FGFR1, EPHA2	620	278	19453	3.16015	0.00141187	1.12133e-05	9.87922e-06
GOTERM_BP_DIRECT	GO:0034097	response to cytokine	12	1.92926	3.0069e-07	6.52188	OXTR, AVPR2, MAPKAPK2, BCL2, RARA, TYMS, IL6ST, SELE, RELA, NFKB1, BCL2L1, MCL1	620	49	19453	7.68387	0.00145728	1.14831e-05	1.01169e-05
GOTERM_BP_DIRECT	GO:0007623	circadian rhythm	14	2.2508	3.22556e-07	6.4914	NTRK1, NTRK2, GSK3B, NOS2, DYRK1A, TYMS, TNF, SLC6A4, F7, MTNR1A, IMPDH2, SCN9A, EP300, TOP1	620	71	19453	6.18678	0.00156317	1.2135e-05	1.06913e-05
GOTERM_BP_DIRECT	GO:0006471	protein ADP-ribosylation	9	1.44695	3.22765e-07	6.49111	PARP10, PARP3, PARP4, PARP1, TNKS2, TNKS, PARP2, SIRT2, SIRT3	620	23	19453	12.2775	0.00156418	1.2135e-05	1.06913e-05
GOTERM_BP_DIRECT	GO:0045776	negative regulation of blood pressure	10	1.60772	3.39901e-07	6.46865	NOS2, CNR1, PTAFR, BDKRB1, ABCC9, NOS1, DRD2, PPARA, DRD3, DRD5	620	31	19453	10.1212	0.00164716	1.25841e-05	1.1087e-05
GOTERM_BP_DIRECT	GO:0010575	positive regulation of vascular endothelial growth factor production	10	1.60772	3.39901e-07	6.46865	ADORA2B, FLT4, C5AR1, EIF2AK3, CYP1B1, RORA, HPSE, IL6ST, PTGS2, RELA	620	31	19453	10.1212	0.00164716	1.25841e-05	1.1087e-05
GOTERM_BP_DIRECT	GO:0006974	cellular response to DNA damage stimulus	29	4.66238	3.48036e-07	6.45838	TOP2A, VCP, PRKDC, SETD7, XIAP, PSEN1, POLB, PAK1, NUAK1, CHEK2, CASP3, CHEK1, ABL1, MAPK1, MCL1, MAPK3, BRD4, LYN, PARP4, PARP1, PARP2, PRKCD, SIRT1, MTOR, MAPKAPK2, BCL2, MAPT, TP53, ATR	620	298	19453	3.05335	0.00168655	1.27877e-05	1.12664e-05
GOTERM_BP_DIRECT	GO:1900182	positive regulation of protein localization to nucleus	11	1.76849	3.54244e-07	6.4507	CREBBP, PARP1, SRC, LIMK2, PLK1, CDK1, EIF2AK3, AKT1, TYK2, F2, JAK1	620	40	19453	8.62835	0.00171661	1.29179e-05	1.13811e-05
GOTERM_BP_DIRECT	GO:0071300	cellular response to retinoic acid	14	2.2508	3.82314e-07	6.41758	LYN, RET, GSK3B, LTK, RARG, NTRK3, RORB, TNF, SLC6A4, CYP26B1, RARA, PTK2B, PPARG, EPHA3	620	72	19453	6.10085	0.00185251	1.38375e-05	1.21913e-05
GOTERM_BP_DIRECT	GO:0007173	epidermal growth factor receptor signaling pathway	12	1.92926	4.63922e-07	6.33355	ADAM17, PIK3CA, PDPK1, SRC, ABL1, PTK2B, AKT1, BRAF, PTPN11, GRB2, PTK2, EGFR	620	51	19453	7.38254	0.00224749	1.65312e-05	1.45645e-05
GOTERM_BP_DIRECT	GO:0031623	receptor internalization	12	1.92926	4.63922e-07	6.33355	GRIA1, ACHE, GRK3, GRK2, SYK, CXCR1, INSR, CXCR2, GRB2, EZR, DNM1, SNCA	620	51	19453	7.38254	0.00224749	1.65312e-05	1.45645e-05
GOTERM_BP_DIRECT	GO:0048143	astrocyte activation	8	1.28617	4.70371e-07	6.32756	APP, SMO, ADORA2A, C5AR1, FPR2, MAPT, PSEN1, TNF	620	17	19453	14.7651	0.0022787	1.65312e-05	1.45645e-05
GOTERM_BP_DIRECT	GO:0038084	vascular endothelial growth factor signaling pathway	8	1.28617	4.70371e-07	6.32756	PDGFRB, FLT1, PIK3CA, FLT3, FLT4, KDR, PGF, VEGFA	620	17	19453	14.7651	0.0022787	1.65312e-05	1.45645e-05
GOTERM_BP_DIRECT	GO:0007565	female pregnancy	15	2.41158	5.17528e-07	6.28607	OXTR, ACE, HPGD, SPHK2, LNPEP, ADRA2B, PGF, CRHR1, ADRA2A, HSD11B2, STS, BCL2, RARA, CD38, IDO1	620	86	19453	5.47252	0.00250687	1.80576e-05	1.59093e-05
GOTERM_BP_DIRECT	GO:0051603	proteolysis involved in cellular protein catabolic process	10	1.60772	6.14255e-07	6.21165	CPA1, CASP8, CTSL, CTSK, MDM2, CTSV, CTSS, CTSC, CTSB, LGMN	620	33	19453	9.50782	0.0029747	2.12795e-05	1.87479e-05
GOTERM_BP_DIRECT	GO:0050729	positive regulation of inflammatory response	17	2.73312	6.52361e-07	6.18551	PTGER4, APP, ABCC1, ACE, PLA2G2A, PDE2A, TNF, IL2, MAPK13, FABP4, CASP1, PDCD4, AGTR1, TLR7, JAK2, TLR4, SNCA	620	114	19453	4.67885	0.00315895	2.24394e-05	1.97698e-05
GOTERM_BP_DIRECT	GO:0007507	heart development	24	3.85852	6.60194e-07	6.18033	MAP2K1, OXTR, PRKDC, NTRK3, MMP2, HTR2B, PTPN11, TGFBR1, GLI2, SHH, CASP7, RBP4, CASP8, GRK2, CASP3, RPS6KA2, ERBB2, SMYD2, EP300, PPARG, TEK, PPARA, RXRG, PPARD	620	221	19453	3.40733	0.00319682	2.25489e-05	1.98663e-05
GOTERM_BP_DIRECT	GO:1902895	positive regulation of pri-miRNA transcription from RNA polymerase II promoter	12	1.92926	7.00828e-07	6.15439	AR, TERT, NR1H2, STAT3, PPARG, NR3C1, TNF, TP53, FGF2, SREBF2, RELA, EGFR	620	53	19453	7.10396	0.00339325	2.37693e-05	2.09415e-05
GOTERM_BP_DIRECT	GO:0009409	response to cold	11	1.76849	7.35179e-07	6.13361	HSP90AA1, CASP8, P2RX3, ADRB3, THRA, TRPA1, ADRB1, PPARG, ADRB2, TRPM8, LIPA	620	43	19453	8.02637	0.00355927	2.45905e-05	2.1665e-05
GOTERM_BP_DIRECT	GO:0031295	T cell costimulation	11	1.76849	7.35179e-07	6.13361	LYN, DPP4, PIK3CA, PDPK1, SRC, LCK, AKT1, PTPN6, CSK, PTPN11, MTOR	620	43	19453	8.02637	0.00355927	2.45905e-05	2.1665e-05
GOTERM_BP_DIRECT	GO:0050927	positive regulation of positive chemotaxis	7	1.1254	7.95061e-07	6.0996	F7, NTRK3, S1PR1, KDR, F2RL1, F3, VEGFA	620	12	19453	18.3026	0.00384862	2.64113e-05	2.32692e-05
GOTERM_BP_DIRECT	GO:0035924	cellular response to vascular endothelial growth factor stimulus	10	1.60772	8.11948e-07	6.09047	ERN1, XBP1, FLT1, FLT4, MAPKAPK2, KDR, AKT1, MAPK14, RELA, VEGFA	620	34	19453	9.22818	0.00393021	2.65251e-05	2.33695e-05
GOTERM_BP_DIRECT	GO:0045931	positive regulation of mitotic cell cycle	10	1.60772	8.11948e-07	6.09047	APP, DUSP3, RPS6KB1, MDM2, ABL1, PTPN11, PRKCA, CDC25B, AURKA, LGMN	620	34	19453	9.22818	0.00393021	2.65251e-05	2.33695e-05
GOTERM_BP_DIRECT	GO:0007166	cell surface receptor signaling pathway	30	4.82315	8.14896e-07	6.0889	OXTR, ADRB2, FPR2, TNF, PRKCZ, MCHR1, EGFR, CRHR1, CXCR1, ERBB2, P2RY1, MKNK2, CXCR2, PTK2B, MAPK1, CCR5, MAPK3, CCR1, TRPA1, CSNK1A1, TNK2, TRPV1, MIF, MAPK14, F2, P2RX7, TDP2, EPHA1, MET, BIRC2	620	329	19453	2.86102	0.00394445	2.65251e-05	2.33695e-05
GOTERM_BP_DIRECT	GO:0006006	glucose metabolic process	13	2.09003	8.35159e-07	6.07823	G6PD, CPT1A, MAPK14, LIPA, TNF, GCK, BRS3, PIK3CA, FABP5, AKT2, AKT1, PDK1, PPARD	620	65	19453	6.27516	0.00404233	2.68247e-05	2.36333e-05
GOTERM_BP_DIRECT	GO:0032757	positive regulation of interleukin-8 production	13	2.09003	8.35159e-07	6.07823	SYK, NOS2, PLA2G1B, F2R, STAT3, F3, TNF, RELA, F2RL1, TLR8, TLR7, TLR4, ELANE	620	65	19453	6.27516	0.00404233	2.68247e-05	2.36333e-05
GOTERM_BP_DIRECT	GO:0019221	cytokine-mediated signaling pathway	20	3.21543	8.4348e-07	6.07393	CCR1, CSF1R, FLT3, STAT3, PTPN11, TYK2, IRAK4, F3, RELA, FER, KIT, AKT1, CTSG, PTPN6, JAK2, IL6ST, PRKACA, JAK3, JAK1, TGM2	620	160	19453	3.92198	0.00408252	2.69137e-05	2.37118e-05
GOTERM_BP_DIRECT	GO:0070371	ERK1 and ERK2 cascade	12	1.92926	8.55068e-07	6.068	PTGER4, MAP2K1, OXTR, CDK1, ABL1, HTR2B, KDR, MAPK1, BRAF, FGF2, TLR4, MAPK3	620	54	19453	6.9724	0.00413849	2.71051e-05	2.38804e-05
GOTERM_BP_DIRECT	GO:0014070	response to organic cyclic compound	13	2.09003	9.91562e-07	6.00368	LYN, G6PD, CPT1A, DUT, TRPA1, EPHX1, ABCB11, ACACB, MMP14, CTSK, CYP1A1, CDK1, PPARA	620	66	19453	6.18008	0.00479754	3.12278e-05	2.75126e-05
GOTERM_BP_DIRECT	GO:1904707	positive regulation of vascular smooth muscle cell proliferation	12	1.92926	1.03843e-06	5.98362	ERN1, XBP1, HPGD, TERT, SRC, MMP2, MDM2, HTR1B, JAK2, TNF, FGF2, MMP9	620	55	19453	6.84563	0.00502372	3.24928e-05	2.86272e-05
GOTERM_BP_DIRECT	GO:0042981	regulation of apoptotic process	25	4.01929	1.13679e-06	5.94432	ALK, VCP, FLT3, XIAP, CASP8, CASP1, ABL1, AKT1, JAK2, JAK3, MCL1, TGM2, CTSB, HSP90AA1, DAPK1, ESR1, SIRT1, CDK5, APEX1, RARA, PTPN6, RAF1, TP53, BIRC2, BCL2L1	620	245	19453	3.20161	0.00549827	3.53425e-05	3.11379e-05
GOTERM_BP_DIRECT	GO:1903078	positive regulation of protein localization to plasma membrane	12	1.92926	1.25551e-06	5.90118	LGALS3, PRKCH, PDPK1, PRKCE, AKT1, PIK3R1, EPHB2, EZR, TNF, EGFR, EPHA3, EPHA2	620	56	19453	6.72339	0.00607074	3.8785e-05	3.41708e-05
GOTERM_BP_DIRECT	GO:2001235	positive regulation of apoptotic signaling pathway	10	1.60772	1.37675e-06	5.86115	MAPK9, ADORA2A, CTSL, CTSK, PRKCD, CTSV, JAK2, CTSS, CTSC, TGFBR1	620	36	19453	8.7155	0.00665499	4.17326e-05	3.67678e-05
GOTERM_BP_DIRECT	GO:0001975	response to amphetamine	10	1.60772	1.37675e-06	5.86115	NR4A2, OXTR, CNR2, ADORA2A, DRD1, DRD2, DRD4, SLC18A2, HDAC6, DRD5	620	36	19453	8.7155	0.00665499	4.17326e-05	3.67678e-05
GOTERM_BP_DIRECT	GO:0019369	arachidonic acid metabolic process	10	1.60772	1.37675e-06	5.86115	FAAH, DAGLA, CYP2D6, ALOX5, EPHX1, ALOX15, PLA2G4A, CYP1B1, ALOX12, MGLL	620	36	19453	8.7155	0.00665499	4.17326e-05	3.67678e-05
GOTERM_BP_DIRECT	GO:0090398	cellular senescence	12	1.92926	1.51151e-06	5.82059	MAPK10, MAPK11, MAPK9, MAP2K1, MAPK8, CDK2, PRKCD, ABL1, MIF, MAPK14, TP53, IGF1R	620	57	19453	6.60543	0.00730401	4.5533e-05	4.01159e-05
GOTERM_BP_DIRECT	GO:0007198	adenylate cyclase-inhibiting serotonin receptor signaling pathway	6	0.96463	1.6603e-06	5.77981	HTR1D, HTR1A, HTR1B, HTR4, HTR5A, DRD4	620	8	19453	23.5319	0.00802014	4.92538e-05	4.33941e-05
GOTERM_BP_DIRECT	GO:0070212	protein poly-ADP-ribosylation	6	0.96463	1.6603e-06	5.77981	PARP10, PARP3, PARP1, TNKS2, TNKS, PARP2	620	8	19453	23.5319	0.00802014	4.92538e-05	4.33941e-05
GOTERM_BP_DIRECT	GO:0032760	positive regulation of tumor necrosis factor production	16	2.57235	1.66549e-06	5.77846	APP, SYK, SPHK2, LRRK2, STAT3, PTAFR, PTPN11, PIK3R1, MIF, PSEN1, MMP8, MAPKAPK2, BTK, EPHB2, JAK2, TLR4	620	108	19453	4.64827	0.00804509	4.92538e-05	4.33941e-05
GOTERM_BP_DIRECT	GO:2000573	positive regulation of DNA biosynthetic process	8	1.28617	1.72491e-06	5.76323	PDGFRB, SRC, PTK2B, CYP1B1, NOX4, TNF, FGF2, VEGFA	620	20	19453	12.5503	0.00833093	4.95019e-05	4.36127e-05
GOTERM_BP_DIRECT	GO:0001516	prostaglandin biosynthetic process	8	1.28617	1.72491e-06	5.76323	HPGDS, PTGES2, TBXAS1, PLA2G4A, MIF, PTGS2, PTGES, PTGS1	620	20	19453	12.5503	0.00833093	4.95019e-05	4.36127e-05
GOTERM_BP_DIRECT	GO:0071375	cellular response to peptide hormone stimulus	8	1.28617	1.72491e-06	5.76323	GRIA1, XBP1, CYP11B2, SRC, CYP11B1, APEX1, MDM2, CSK	620	20	19453	12.5503	0.00833093	4.95019e-05	4.36127e-05
GOTERM_BP_DIRECT	GO:1900034	regulation of cellular response to heat	8	1.28617	1.72491e-06	5.76323	GSK3B, CREBBP, MAPKAPK2, EP300, MAPT, SIRT1, MTOR, ATR	620	20	19453	12.5503	0.00833093	4.95019e-05	4.36127e-05
GOTERM_BP_DIRECT	GO:0019229	regulation of vasoconstriction	8	1.28617	1.72491e-06	5.76323	ACE, HTR1A, AGTR1, KCNA5, ADRA1B, ADRA2C, ADRA1A, ADRA2A	620	20	19453	12.5503	0.00833093	4.95019e-05	4.36127e-05
GOTERM_BP_DIRECT	GO:0006730	one-carbon metabolic process	10	1.60772	1.76827e-06	5.75245	DHFR, CA1, CA3, CA2, CA5A, CA4, CA7, CA6, CA9, CA14	620	37	19453	8.47995	0.00853946	5.04065e-05	4.44097e-05
GOTERM_BP_DIRECT	GO:0050900	leukocyte migration	9	1.44695	1.77722e-06	5.75026	LYN, ROCK1, SRC, LCK, PDE4B, ADORA1, F2RL1, MMP9, ICAM1	620	28	19453	10.0851	0.00858248	5.04065e-05	4.44097e-05
GOTERM_BP_DIRECT	GO:0006919	activation of cysteine-type endopeptidase activity involved in apoptotic process	14	2.2508	1.79731e-06	5.74538	RET, VCP, F2R, EIF2AK3, F3, TNF, CASP8, RPS27, LCK, PPARG, MAPT, JAK2, XDH, SNCA	620	82	19453	5.35685	0.00867907	5.06799e-05	4.46506e-05
GOTERM_BP_DIRECT	GO:0030324	lung development	14	2.2508	2.06994e-06	5.68404	PDGFRA, MME, ARG1, FGF1, FGF2, LIPA, GLI2, PPP1CA, VEGFA, HSD11B1, MMP14, SHH, RBP4, EP300	620	83	19453	5.2923	0.00998901	5.76967e-05	5.08326e-05
GOTERM_BP_DIRECT	GO:0032436	positive regulation of proteasomal ubiquitin-dependent protein catabolic process	14	2.2508	2.06994e-06	5.68404	GSK3B, GSK3A, VCP, CSNK1A1, LRRK2, PLK1, KEAP1, CSNK1D, PSEN1, SIRT2, AURKA, MAPK9, MDM2, AKT1	620	83	19453	5.2923	0.00998901	5.76967e-05	5.08326e-05
GOTERM_BP_DIRECT	GO:0038095	Fc-epsilon receptor signaling pathway	11	1.76849	2.17306e-06	5.66293	MAPK10, LYN, IKBKB, MAPK9, FER, MAPK8, PSMB5, SYK, BTK, PRKCQ, PSMB8	620	48	19453	7.19029	0.010484	6.02249e-05	5.306e-05
GOTERM_BP_DIRECT	GO:0032922	circadian regulation of gene expression	13	2.09003	2.23069e-06	5.65156	HDAC1, RORC, CSNK1D, RORA, AHR, SIRT1, PPP1CA, PPP1CC, NAMPT, TOP1, DRD2, PPARA, DRD3	620	71	19453	5.74487	0.0107606	6.14708e-05	5.41577e-05
GOTERM_BP_DIRECT	GO:1990090	cellular response to nerve growth factor stimulus	10	1.60772	2.25211e-06	5.64741	NTRK1, NTRK2, APP, PARP1, NTRK3, AKT1, BRAF, CSNK1D, TRPV1, MAPT	620	38	19453	8.25679	0.0108633	6.17104e-05	5.43688e-05
GOTERM_BP_DIRECT	GO:0006979	response to oxidative stress	17	2.73312	2.2815e-06	5.64178	NQO1, APP, IDH1, LRRK2, PSEN1, ABCB11, PTGS2, MPO, SIRT1, PTGS1, MMP14, MAPK8, PSMB5, CA3, ABL1, AKT1, TP53	620	125	19453	4.26711	0.0110043	6.21644e-05	5.47688e-05
GOTERM_BP_DIRECT	GO:0048148	behavioral response to cocaine	7	1.1254	2.44669e-06	5.61142	CDK5, OPRK1, DRD1, HTR2A, DRD2, DRD3, DRD4	620	14	19453	15.6879	0.0117963	6.62929e-05	5.84061e-05
GOTERM_BP_DIRECT	GO:0007254	JNK cascade	12	1.92926	2.57476e-06	5.58926	MAPK10, PTGER4, MAPK9, MAPK8, ADORA2B, LRRK2, TLR7, IRAK4, TNF, TLR4, NFKB1, MAP3K12	620	60	19453	6.27516	0.0124099	6.93754e-05	6.11219e-05
GOTERM_BP_DIRECT	GO:0016485	protein processing	14	2.2508	3.1212e-06	5.50568	MME, PSEN1, F3, CTSS, P2RX7, BACE1, BACE2, F7, MMP14, CASP7, ADAM17, BMP1, CASP3, CTSG	620	86	19453	5.10769	0.0150238	8.36343e-05	7.36844e-05
GOTERM_BP_DIRECT	GO:0051930	regulation of sensory perception of pain	9	1.44695	3.1636e-06	5.49982	OPRD1, FABP5, F2R, ADORA1, OPRK1, OPRM1, MGLL, GRM1, SLC9A1	620	30	19453	9.41274	0.0152264	8.43048e-05	7.42751e-05
GOTERM_BP_DIRECT	GO:0042789	mRNA transcription from RNA polymerase II promoter	11	1.76849	3.22282e-06	5.49176	RXRB, RXRA, THRB, THRA, VDR, NR1H2, STAT3, C5AR1, RARA, NR1H3, PPARG	620	50	19453	6.90268	0.0155092	8.54134e-05	7.52519e-05
GOTERM_BP_DIRECT	GO:0006874	cellular calcium ion homeostasis	16	2.57235	3.32484e-06	5.47823	CCR1, TRPA1, PRKCB, VDR, HTR2B, HTR2C, PIK3CB, HTR2A, TRPM8, DRD1, DRD2, CTRC, DRD3, ELANE, DRD4, DRD5	620	114	19453	4.40362	0.0159962	8.76383e-05	7.72121e-05
GOTERM_BP_DIRECT	GO:0031641	regulation of myelination	8	1.28617	3.58983e-06	5.44493	RARG, RARA, CTNNB1, RARB, AKT1, RXRG, SIRT2, MTOR	620	22	19453	11.4094	0.01726	9.31052e-05	8.20285e-05
GOTERM_BP_DIRECT	GO:0006939	smooth muscle contraction	8	1.28617	3.58983e-06	5.44493	CHRM3, ROCK1, ROCK2, TBXA2R, HTR2B, ADRB2, ADRA1A, MYLK	620	22	19453	11.4094	0.01726	9.31052e-05	8.20285e-05
GOTERM_BP_DIRECT	GO:0060292	long term synaptic depression	8	1.28617	3.58983e-06	5.44493	GRIA1, GRM2, PLK2, ADORA1, CD38, PTK2B, DRD1, DRD5	620	22	19453	11.4094	0.01726	9.31052e-05	8.20285e-05
GOTERM_BP_DIRECT	GO:0044597	daunorubicin metabolic process	6	0.96463	3.63761e-06	5.43918	AKR1B10, AKR1C3, AKR1A1, AKR1B1, AKR1C2, AKR1C4	620	9	19453	20.9172	0.0174877	9.38426e-05	8.26783e-05
GOTERM_BP_DIRECT	GO:0008630	intrinsic apoptotic signaling pathway in response to DNA damage	11	1.76849	3.89572e-06	5.40941	POLB, BCL2A1, PRKDC, CHEK2, BCL2, ABL1, PIK3R1, TNF, EPHA2, BCL2L1, MCL1	620	51	19453	6.76733	0.0187169	9.99694e-05	8.80762e-05
GOTERM_BP_DIRECT	GO:0032230	positive regulation of synaptic transmission, GABAergic	7	1.1254	3.96811e-06	5.40142	OXTR, ADORA2A, CA2, PRKCE, CA7, TACR1, ADRA1A	620	15	19453	14.642	0.0190614	0.000101291	8.92408e-05
GOTERM_BP_DIRECT	GO:0030163	protein catabolic process	13	2.09003	4.05363e-06	5.39216	NQO1, MME, CMA1, MMP2, LNPEP, MTOR, RELA, P2RX7, CASP7, CHEK2, CASP3, AKT1, ELANE	620	75	19453	5.43847	0.0194681	0.000102932	9.06866e-05
GOTERM_BP_DIRECT	GO:0043627	response to estrogen	12	1.92926	4.24335e-06	5.37229	PDGFRB, F7, MMP14, HSP90AA1, MME, MMP2, EP300, OPRK1, PPARG, TEK, ABCB11, ESR1	620	63	19453	5.97634	0.0203699	0.000107189	9.44365e-05
GOTERM_BP_DIRECT	GO:0007613	memory	14	2.2508	4.62066e-06	5.3353	APP, OXTR, PLK2, INSR, HTR2A, PSEN1, PTGS2, SLC6A4, HRH1, CNR1, MAPT, DRD1, KCNK2, LGMN	620	89	19453	4.93552	0.022161	0.000116115	0.000102301
GOTERM_BP_DIRECT	GO:0031648	protein destabilization	11	1.76849	4.68716e-06	5.32909	XBP1, CREBBP, PRKDC, SRC, PLK1, MDM2, EP300, SIRT1, MTOR, HDAC6, SNCA	620	52	19453	6.63719	0.0224764	0.000117179	0.000103238
GOTERM_BP_DIRECT	GO:0050727	regulation of inflammatory response	15	2.41158	4.77461e-06	5.32106	CMA1, ALOX15, XIAP, PTGS2, SELE, ESR1, RELA, ALOX5, CASP1, AGTR1, JAK2, BIRC2, MGLL, PTGES, BRD4	620	103	19453	4.56929	0.0228908	0.000118147	0.000104091
GOTERM_BP_DIRECT	GO:0046718	viral entry into host cell	15	2.41158	4.77461e-06	5.32106	INSR, HTR2A, EGFR, ICAM1, DPP4, GRK2, NPC1, CTSL, AXL, ANPEP, CDK1, AGTR1, CCR5, CTSB, EPHA2	620	103	19453	4.56929	0.0228908	0.000118147	0.000104091
GOTERM_BP_DIRECT	GO:0010700	negative regulation of norepinephrine secretion	5	0.803859	4.94966e-06	5.30543	GHSR, P2RY1, ADRA2C, ADRA2B, ADRA2A	620	5	19453	31.3758	0.02372	0.000121857	0.00010736
GOTERM_BP_DIRECT	GO:0051092	positive regulation of NF-kappaB transcription factor activity	19	3.05466	5.07692e-06	5.2944	ALK, NTRK1, APP, PRKCH, CHUK, PLA2G1B, PRKCB, STAT3, TNF, PRKCZ, RELA, IKBKB, AR, FER, BTK, EP300, PRKCQ, PPIA, TLR4	620	164	19453	3.635	0.0243224	0.000124359	0.000109564
GOTERM_BP_DIRECT	GO:0001662	behavioral fear response	9	1.44695	5.37447e-06	5.26966	DPP4, RPS6KB1, GABRA5, BCL2, HTR1A, HTR2C, DRD1, PDE8B, DRD4	620	32	19453	8.82445	0.0257294	0.000130986	0.000115403
GOTERM_BP_DIRECT	GO:0051496	positive regulation of stress fiber assembly	11	1.76849	5.61422e-06	5.25071	CDC42, PAK1, ROCK2, LIMK1, ABL1, BRAF, TACR1, RAC1, EPHA1, TGFBR1, MTOR	620	53	19453	6.51196	0.0268617	0.000136145	0.000119948
GOTERM_BP_DIRECT	GO:2000145	regulation of cell motility	7	1.1254	6.17829e-06	5.20913	CDK6, ROCK1, FES, ROCK2, ABL1, PKN1, RAF1	620	16	19453	13.7269	0.0295203	0.000149078	0.000131342
GOTERM_BP_DIRECT	GO:0043278	response to morphine	8	1.28617	6.89207e-06	5.16165	PRKCG, CNR1, PRKCE, TACR3, OPRK1, TACR1, DRD2, DRD3	620	24	19453	10.4586	0.0328742	0.000165478	0.000145791
GOTERM_BP_DIRECT	GO:0051481	negative regulation of cytosolic calcium ion concentration	6	0.96463	7.08438e-06	5.1497	MTNR1B, KCNA5, OPRM1, DRD2, DRD3, KCNK3	620	10	19453	18.8255	0.0337758	0.000165987	0.000146239
GOTERM_BP_DIRECT	GO:0042053	regulation of dopamine metabolic process	6	0.96463	7.08438e-06	5.1497	NR4A2, HTR1A, TACR3, DRD1, SLC6A3, DRD4	620	10	19453	18.8255	0.0337758	0.000165987	0.000146239
GOTERM_BP_DIRECT	GO:0001963	synaptic transmission, dopaminergic	6	0.96463	7.08438e-06	5.1497	ADORA2A, CDK5, DRD1, DRD3, DRD4, DRD5	620	10	19453	18.8255	0.0337758	0.000165987	0.000146239
GOTERM_BP_DIRECT	GO:0001973	adenosine receptor signaling pathway	6	0.96463	7.08438e-06	5.1497	ADORA2A, ADORA2B, ADORA3, P2RY1, ADORA1, ADCY5	620	10	19453	18.8255	0.0337758	0.000165987	0.000146239
GOTERM_BP_DIRECT	GO:0044598	doxorubicin metabolic process	6	0.96463	7.08438e-06	5.1497	AKR1B10, AKR1C3, AKR1A1, AKR1B1, AKR1C2, AKR1C4	620	10	19453	18.8255	0.0337758	0.000165987	0.000146239
GOTERM_BP_DIRECT	GO:0042632	cholesterol homeostasis	15	2.41158	7.50932e-06	5.1244	XBP1, EPHX2, NR1H2, NR1H4, NR1H3, RORA, ABCB11, SIRT1, SREBF2, FABP3, FABP4, NPC1, NPC1L1, HNF4A, TSPO	620	107	19453	4.39848	0.0357651	0.000175097	0.000154266
GOTERM_BP_DIRECT	GO:0051973	positive regulation of telomerase activity	9	1.44695	8.77029e-06	5.05699	HSP90AA1, HSP90AB1, TNKS, MAPK1, CTNNB1, PRKCQ, NEK2, AURKB, MAPK3	620	34	19453	8.30536	0.0416441	0.000202552	0.000178454
GOTERM_BP_DIRECT	GO:0032212	positive regulation of telomere maintenance via telomerase	9	1.44695	8.77029e-06	5.05699	TNKS2, TNKS, MAPK1, CTNNB1, PRKCQ, NEK2, AURKB, ATR, MAPK3	620	34	19453	8.30536	0.0416441	0.000202552	0.000178454
GOTERM_BP_DIRECT	GO:0048266	behavioral response to pain	7	1.1254	9.29169e-06	5.03191	P2RX3, SCN9A, TSPO, AKT1, TRPV1, TACR1, MTOR	620	17	19453	12.9194	0.0440646	0.000212002	0.000186781
GOTERM_BP_DIRECT	GO:1904355	positive regulation of telomere capping	7	1.1254	9.29169e-06	5.03191	TNKS2, TNKS, MAPK1, PRKCQ, NEK2, AURKB, MAPK3	620	17	19453	12.9194	0.0440646	0.000212002	0.000186781
GOTERM_BP_DIRECT	GO:0051000	positive regulation of nitric-oxide synthase activity	8	1.28617	9.31062e-06	5.03102	DHFR, TERT, HTR2B, PTK2B, AKT1, PIK3CB, ESR1, TNF	620	25	19453	10.0403	0.0441523	0.000212002	0.000186781
GOTERM_BP_DIRECT	GO:0071356	cellular response to tumor necrosis factor	17	2.73312	1.00683e-05	4.99704	HDAC4, ASAH1, CHUK, LRRK2, RORA, TRPV1, MAPK14, SIRT1, RELA, NFKB1, IKBKB, FABP4, CTSK, CYP1B1, AKT1, MAPK1, MAPK3	620	140	19453	3.80992	0.0476586	0.000228184	0.000201037
GOTERM_BP_DIRECT	GO:0000122	negative regulation of transcription from RNA polymerase II promoter	59	9.48553	1.18943e-05	4.92466	APP, RARG, THRB, THRA, RORC, NR3C1, TNF, GLI2, SHH, EP300, PARP1, SIRT1, SIRT2, SREBF2, MMP12, AR, SMO, RARA, RARB, PPARG, EZR, PPARA, FBP1, TP53, PPARD, HDAC4, HDAC1, NR1I3, NR1I2, PSEN1, HDAC6, RELA, AURKB, RXRA, SMYD2, DRD3, ELANE, SNCA, XBP1, CREBBP, VDR, NR1H2, PDE2A, PLK1, STAT3, NR1H4, NR1H3, TRPV1, ESR1, ESR2, NFKB1, VEGFA, NR4A2, CDK6, CDK2, MDM2, CTNNB1, MDM4, PTPN2	620	1016	19453	1.82202	0.0560552	0.000268313	0.000236392
GOTERM_BP_DIRECT	GO:0050796	regulation of insulin secretion	10	1.60772	1.21287e-05	4.91619	CPT1A, SLC16A1, NOS2, MTNR1B, CNR1, ALOX5, HNF4A, KCNA5, TNF, GCK	620	46	19453	6.82083	0.0571278	0.000272334	0.000239935
GOTERM_BP_DIRECT	GO:0043393	regulation of protein binding	8	1.28617	1.23927e-05	4.90684	CDC42, HDAC4, APP, SRC, PLK1, PSEN1, PRKACA, TGFBR1	620	26	19453	9.65409	0.0583342	0.000275708	0.000242908
GOTERM_BP_DIRECT	GO:1900273	positive regulation of long-term synaptic potentiation	8	1.28617	1.23927e-05	4.90684	APP, ADORA2A, MME, EPHB2, DRD2, PDE9A, LGMN, SLC18A3	620	26	19453	9.65409	0.0583342	0.000275708	0.000242908
GOTERM_BP_DIRECT	GO:0060020	Bergmann glial cell differentiation	6	0.96463	1.26476e-05	4.89799	MAP2K1, SHH, ABL1, MAPK1, PTPN11, MAPK3	620	11	19453	17.1141	0.0594976	0.000280095	0.000246772
GOTERM_BP_DIRECT	GO:0000086	G2/M transition of mitotic cell cycle	11	1.76849	1.30221e-05	4.88532	APP, WEE1, ABCB1, CHEK2, PLK1, CHEK1, CDK2, CDK1, CDC25A, CDC25B, AURKA	620	58	19453	5.95058	0.0612044	0.000287078	0.000252924
GOTERM_BP_DIRECT	GO:0070373	negative regulation of ERK1 and ERK2 cascade	13	2.09003	1.35129e-05	4.86925	LYN, PTPN1, EPHA4, XBP1, DUSP3, GSTP1, SIRT3, ABL1, CSK, EPHB2, EZR, TLR4, PTPN2	620	84	19453	4.85578	0.0634365	0.00029655	0.000261269
GOTERM_BP_DIRECT	GO:0042060	wound healing	14	2.2508	1.35958e-05	4.8666	PDGFRB, PDGFRA, ALOX15, OPRM1, FGF1, FGF2, TGFBR1, PAK1, CASP3, ERBB2, RAF1, PPARA, DRD5, PPARD	620	98	19453	4.48226	0.0638129	0.000297025	0.000261688
GOTERM_BP_DIRECT	GO:0060612	adipose tissue development	9	1.44695	1.38191e-05	4.85952	FTO, XBP1, PIK3CA, CDK4, HSD17B1, RORC, DYRK1B, LIPA, PPARD	620	36	19453	7.84395	0.0648263	0.000299208	0.000263611
GOTERM_BP_DIRECT	GO:0071276	cellular response to cadmium ion	9	1.44695	1.38191e-05	4.85952	MAPK9, MAPK8, CHUK, AKR1C3, MAPK1, AKT1, MMP9, EGFR, MAPK3	620	36	19453	7.84395	0.0648263	0.000299208	0.000263611
GOTERM_BP_DIRECT	GO:0045760	positive regulation of action potential	5	0.803859	1.44737e-05	4.83942	TACR1, SCN5A, ADRA1A, TNF, SLC9A1	620	6	19453	26.1465	0.0677908	0.000311989	0.000274872
GOTERM_BP_DIRECT	GO:0032024	positive regulation of insulin secretion	11	1.76849	1.5238e-05	4.81707	CHRM3, RBP4, PRKCB, PRKCE, CD38, FFAR1, F2, JAK2, PRKACA, GCK, SIRT3	620	59	19453	5.84973	0.0712399	0.000325569	0.000286837
GOTERM_BP_DIRECT	GO:0071320	cellular response to cAMP	11	1.76849	1.5238e-05	4.81707	APP, PDE4D, APEX1, PDE2A, PTAFR, CYP1B1, AHR, EZR, FBP1, CFTR, PIK3CG	620	59	19453	5.84973	0.0712399	0.000325569	0.000286837
GOTERM_BP_DIRECT	GO:0008283	cell proliferation	19	3.05466	1.58868e-05	4.79896	CSF1R, LTK, SPHK2, SRC, STAT3, ESRRB, TYR, LIPA, CDC25A, AURKB, CDK9, FER, CYP1A1, CDK1, AKT1, PTGES, PDK1, BCL2L1, PPARD	620	178	19453	3.3491	0.0741579	0.000337943	0.000297738
GOTERM_BP_DIRECT	GO:0007205	protein kinase C-activating G-protein coupled receptor signaling pathway	8	1.28617	1.62731e-05	4.78853	GRM5, CHRM1, ADORA2A, F2R, HTR2B, HTR1B, BDKRB1, IL2	620	27	19453	9.29654	0.075891	0.000341665	0.000301017
GOTERM_BP_DIRECT	GO:0032094	response to food	8	1.28617	1.62731e-05	4.78853	GHSR, HSD11B2, G6PD, SLC16A1, CYP1A1, AKT1, OPRM1, MPO	620	27	19453	9.29654	0.075891	0.000341665	0.000301017
GOTERM_BP_DIRECT	GO:1902894	negative regulation of pri-miRNA transcription from RNA polymerase II promoter	8	1.28617	1.62731e-05	4.78853	HDAC4, APP, RARA, PPARG, PPARA, ESR1, RELA, PPARD	620	27	19453	9.29654	0.075891	0.000341665	0.000301017
GOTERM_BP_DIRECT	GO:0030010	establishment of cell polarity	9	1.44695	1.71434e-05	4.7659	GSK3B, SHH, HSP90AA1, WEE1, HSP90AB1, PRKCZ, EPHB1, PTK2, IGF1R	620	37	19453	7.63195	0.0797836	0.000358387	0.00031575
GOTERM_BP_DIRECT	GO:0071407	cellular response to organic cyclic compound	10	1.60772	1.74456e-05	4.75831	SLC16A1, CASP8, HSP90AB1, LRRK2, CYP1A1, CDK1, ALPL, CYP1B1, TNF, GLI2	620	48	19453	6.53663	0.0811312	0.000363138	0.000319936
GOTERM_BP_DIRECT	GO:0034446	substrate adhesion-dependent cell spreading	11	1.76849	1.77706e-05	4.7503	FER, SRC, AXL, ABL1, ILK, BRAF, TEK, RAC1, PIK3R1, EPHA1, EPHB3	620	60	19453	5.75223	0.0825785	0.000366755	0.000323123
GOTERM_BP_DIRECT	GO:0030155	regulation of cell adhesion	11	1.76849	1.77706e-05	4.7503	PPP2CA, RET, NUAK1, ROCK1, PLAU, FES, ROCK2, ABL1, S1PR1, PTK2B, PTK2	620	60	19453	5.75223	0.0825785	0.000366755	0.000323123
GOTERM_BP_DIRECT	GO:0006955	immune response	36	5.78778	1.82858e-05	4.73789	PTGER4, OPRD1, PTGDR2, C5AR1, PTAFR, PIK3CD, CTSV, PIK3R1, TNF, LTB4R, PIK3CG, CTSS, CRHR1, IGF1R, CNR2, CXCR1, HRH2, CTSL, CTSK, CXCR2, ENPP2, CTSG, JAK2, CCR5, CCR3, CTSC, CCR1, XBP1, CHUK, OPRK1, TYK2, IL2, ZAP70, CYP11B1, TLR4, MAP3K14	620	510	19453	2.21476	0.0848682	0.000375789	0.000331082
GOTERM_BP_DIRECT	GO:2000811	negative regulation of anoikis	7	1.1254	1.92912e-05	4.71464	NTRK2, PIK3CA, SRC, BCL2, PTK2, BCL2L1, MCL1	620	19	19453	11.5595	0.0893193	0.000393118	0.000346349
GOTERM_BP_DIRECT	GO:0051403	stress-activated MAPK cascade	7	1.1254	1.92912e-05	4.71464	IKBKB, MAPK11, MAPK8, MAPK1, MAPK14, MAPK13, MAPK3	620	19	19453	11.5595	0.0893193	0.000393118	0.000346349
GOTERM_BP_DIRECT	GO:0034644	cellular response to UV	11	1.76849	2.06566e-05	4.68494	CREBBP, PARP1, PRKCD, EP300, PIK3R1, PTGS2, TP53, CDC25A, AURKB, ATR, MAPK13	620	61	19453	5.65793	0.0953306	0.000419183	0.000369313
GOTERM_BP_DIRECT	GO:0043200	response to amino acid	8	1.28617	2.11051e-05	4.67561	LYN, GLRA1, CHUK, ARG1, CASP3, BCL2, RELA, MTOR	620	28	19453	8.96452	0.0972961	0.000419693	0.000369763
GOTERM_BP_DIRECT	GO:0051928	positive regulation of calcium ion transport	8	1.28617	2.11051e-05	4.67561	CCR1, TRPC6, F2R, TSPO, FFAR1, JAK3, MCHR1, MYLK	620	28	19453	8.96452	0.0972961	0.000419693	0.000369763
GOTERM_BP_DIRECT	GO:0070213	protein auto-ADP-ribosylation	6	0.96463	2.11137e-05	4.67544	PARP10, PARP3, PARP1, TNKS2, TNKS, PARP2	620	12	19453	15.6879	0.0973337	0.000419693	0.000369763
GOTERM_BP_DIRECT	GO:0048678	response to axon injury	9	1.44695	2.11145e-05	4.67542	NTRK1, LYN, AXL, ARG1, NTRK3, CDK1, DRD2, KCNK2, FGF2	620	38	19453	7.43111	0.0973372	0.000419693	0.000369763
GOTERM_BP_DIRECT	GO:0006695	cholesterol biosynthetic process	9	1.44695	2.11145e-05	4.67542	G6PD, NPC1L1, CYP51A1, HMGCR, DHCR7, LIPA, LSS, CFTR, FDFT1	620	38	19453	7.43111	0.0973372	0.000419693	0.000369763
GOTERM_BP_DIRECT	GO:0032526	response to retinoic acid	10	1.60772	2.46266e-05	4.6086	RXRB, PDGFRB, CYP26A1, RARG, RBP4, RXRA, MMP2, RARA, CD38, RXRG	620	50	19453	6.27516	0.112583	0.000485524	0.000427762
GOTERM_BP_DIRECT	GO:0008542	visual learning	10	1.60772	2.46266e-05	4.6086	APP, HRH1, CDK5, KIT, BRAF, HMGCR, DRD1, DRD2, PDE8B, DRD3	620	50	19453	6.27516	0.112583	0.000485524	0.000427762
GOTERM_BP_DIRECT	GO:0032930	positive regulation of superoxide anion generation	7	1.1254	2.68195e-05	4.57155	APP, SYK, GSTP1, PRKCD, F2RL1, FPR2, MAPT	620	20	19453	10.9815	0.121972	0.000526619	0.000463967
GOTERM_BP_DIRECT	GO:0010507	negative regulation of autophagy	11	1.76849	2.76514e-05	4.55828	STAT3, BCL2, HTR2B, EP300, AKT1, ADRA1A, MET, SIRT2, MTOR, BCL2L1, MCL1	620	63	19453	5.47832	0.125507	0.000540763	0.000476429
GOTERM_BP_DIRECT	GO:0048584	positive regulation of response to stimulus	5	0.803859	3.29195e-05	4.48255	PDGFRB, CSF1R, FLT3, FLT4, KIT	620	7	19453	22.4113	0.147568	0.000641203	0.000564919
GOTERM_BP_DIRECT	GO:0050435	beta-amyloid metabolic process	6	0.96463	3.34117e-05	4.4761	BACE1, BACE2, ACE, MME, REN, PSEN1	620	13	19453	14.4811	0.149601	0.000643043	0.000566541
GOTERM_BP_DIRECT	GO:0033628	regulation of cell adhesion mediated by integrin	6	0.96463	3.34117e-05	4.4761	LYN, PLAU, PTPN11, PTK2, PIK3CG, EPHA2	620	13	19453	14.4811	0.149601	0.000643043	0.000566541
GOTERM_BP_DIRECT	GO:0071872	cellular response to epinephrine stimulus	6	0.96463	3.34117e-05	4.4761	PDE4D, PDE4B, PRKACA, SIRT2, SLC9A1, SNCA	620	13	19453	14.4811	0.149601	0.000643043	0.000566541
GOTERM_BP_DIRECT	GO:0001935	endothelial cell proliferation	8	1.28617	3.43342e-05	4.46427	ERN1, MMP14, XBP1, TEK, PIK3CB, LIPA, FGF2, TGFBR1	620	30	19453	8.36688	0.153397	0.000653024	0.000575334
GOTERM_BP_DIRECT	GO:0007202	activation of phospholipase C activity	8	1.28617	3.43342e-05	4.46427	C5AR1, GPR55, HTR2B, AVPR1A, HTR2A, SELE, ADRA1A, EGFR	620	30	19453	8.36688	0.153397	0.000653024	0.000575334
GOTERM_BP_DIRECT	GO:0001774	microglial cell activation	8	1.28617	3.43342e-05	4.46427	APP, C5AR1, TRPV1, FPR2, MAPT, JAK2, TNF, SNCA	620	30	19453	8.36688	0.153397	0.000653024	0.000575334
GOTERM_BP_DIRECT	GO:0043401	steroid hormone mediated signaling pathway	7	1.1254	3.65408e-05	4.43722	RXRB, RXRA, PDE3A, MAPK1, PPARA, RXRG, PPARD	620	21	19453	10.4586	0.162409	0.000692276	0.000609917
GOTERM_BP_DIRECT	GO:0035094	response to nicotine	9	1.44695	3.79271e-05	4.42105	CNR1, CASP3, MMP2, BCL2, MAPK1, TACR1, DRD2, SLC6A3, IGF1R	620	41	19453	6.88737	0.168022	0.000715745	0.000630593
GOTERM_BP_DIRECT	GO:0032729	positive regulation of interferon-gamma production	12	1.92926	3.93067e-05	4.40553	APP, PDE4D, PDE4B, ABL1, F2RL1, TLR8, TLR7, TYK2, JAK2, TNF, TLR4, IL2	620	79	19453	4.76595	0.173571	0.000738904	0.000650998
GOTERM_BP_DIRECT	GO:0031667	response to nutrient levels	10	1.60772	4.00134e-05	4.39779	NTRK1, CPT1A, ACE, RPS6KB1, SRC, NR1H2, ACACB, TNF, FBP1, MTOR	620	53	19453	5.91996	0.176399	0.000749286	0.000660144
GOTERM_BP_DIRECT	GO:0060291	long-term synaptic potentiation	11	1.76849	4.19026e-05	4.37776	PRKCG, NTRK2, PLK2, PTK2B, MAPK1, BRAF, HMGCR, DRD1, PRKCZ, GRIN2B, SNCA	620	66	19453	5.2293	0.183911	0.000781645	0.000688654
GOTERM_BP_DIRECT	GO:0030878	thyroid gland development	8	1.28617	4.31392e-05	4.36513	MAP2K1, SHH, THRA, TUBB1, MAPK1, BRAF, RAF1, MAPK3	620	31	19453	8.09698	0.188791	0.000801629	0.00070626
GOTERM_BP_DIRECT	GO:0002244	hematopoietic progenitor cell differentiation	12	1.92926	4.42834e-05	4.35376	TOP2A, LYN, PDGFRA, CSF1R, FLT1, FLT4, KIT, KDR, PTPN6, PSEN1, LIPA, TP53	620	80	19453	4.70637	0.193281	0.000819751	0.000722226
GOTERM_BP_DIRECT	GO:0046627	negative regulation of insulin receptor signaling pathway	9	1.44695	4.55573e-05	4.34144	PTPN1, GSK3A, RPS6KB1, PRKCB, PRKCD, PRKCQ, PRKCZ, RELA, PTPN2	620	42	19453	6.72339	0.19825	0.000833785	0.00073459
GOTERM_BP_DIRECT	GO:1901796	regulation of signal transduction by p53 class mediator	9	1.44695	4.55573e-05	4.34144	NUAK1, CHEK2, CHEK1, SMYD2, EP300, AKT1, MTOR, AURKB, AURKA	620	42	19453	6.72339	0.19825	0.000833785	0.00073459
GOTERM_BP_DIRECT	GO:0031663	lipopolysaccharide-mediated signaling pathway	9	1.44695	4.55573e-05	4.34144	LYN, PRKCE, PTAFR, MAPK1, AKT1, MAPK14, TNF, TLR4, MAPK3	620	42	19453	6.72339	0.19825	0.000833785	0.00073459
GOTERM_BP_DIRECT	GO:0051209	release of sequestered calcium ion into cytosol	10	1.60772	4.6677e-05	4.3309	P2RX7, TRPA1, LCK, F2R, HTR2B, HTR2C, TRPV1, HTR2A, DRD2, FGF2	620	54	19453	5.81033	0.202592	0.000851065	0.000749814
GOTERM_BP_DIRECT	GO:0032731	positive regulation of interleukin-1 beta production	11	1.76849	4.78694e-05	4.31994	P2RX7, APP, CASP8, STAT3, CASP1, F2RL1, TLR8, JAK2, TNF, TLR4, RELA	620	67	19453	5.15125	0.207191	0.000869539	0.00076609
GOTERM_BP_DIRECT	GO:0050852	T cell receptor signaling pathway	16	2.57235	4.81295e-05	4.31759	PDE4D, PIK3CD, BRAF, PSEN1, PSMB8, IKBKB, ZAP70, PSMB5, PIK3CA, LCK, PDE4B, BTK, ABL1, MAPK1, CSK, PTPN6	620	142	19453	3.5353	0.20819	0.000871001	0.000767378
GOTERM_BP_DIRECT	GO:0007049	cell cycle	28	4.50161	4.91234e-05	4.30871	DYRK3, CCNT1, SRC, AHR, KIF11, NR3C1, AURKA, RPS6KA3, PPP1CC, RPS6KA1, PIM1, NEK1, MAPK1, EP300, PIM3, MAPK3, CSNK2A1, CSNK1A1, PRKCE, PRKCD, PLK1, CDC25A, CDC25B, MAPK13, PPP1CA, GAK, MDM2, TP53	620	366	19453	2.40033	0.211998	0.000885682	0.000780313
GOTERM_BP_DIRECT	GO:0060134	prepulse inhibition	6	0.96463	5.06145e-05	4.29573	BACE1, ADORA2A, DRD1, DRD2, DRD3, SLC6A3	620	14	19453	13.4468	0.217676	0.000905831	0.000798065
GOTERM_BP_DIRECT	GO:0070102	interleukin-6-mediated signaling pathway	6	0.96463	5.06145e-05	4.29573	FER, SRC, STAT3, IL6ST, JAK2, JAK1	620	14	19453	13.4468	0.217676	0.000905831	0.000798065
GOTERM_BP_DIRECT	GO:0050731	positive regulation of peptidyl-tyrosine phosphorylation	13	2.09003	5.28249e-05	4.27716	SYK, SRC, TNK2, PTPN11, MIF, HTR2A, MTOR, VEGFA, ENPP2, ABL1, PTK2B, JAK2, TP53	620	96	19453	4.24881	0.226019	0.000941915	0.000829856
GOTERM_BP_DIRECT	GO:0051968	positive regulation of synaptic transmission, glutamatergic	8	1.28617	5.37133e-05	4.26992	NTRK1, OXTR, ADORA2A, PTK2B, DRD1, PTGS2, GRIN2B, HDAC6	620	32	19453	7.84395	0.229347	0.000950765	0.000837654
GOTERM_BP_DIRECT	GO:0030225	macrophage differentiation	8	1.28617	5.37133e-05	4.26992	CDC42, CSF1R, L3MBTL3, CASP8, PARP1, SIRT1, MMP9, VEGFA	620	32	19453	7.84395	0.229347	0.000950765	0.000837654
GOTERM_BP_DIRECT	GO:0034599	cellular response to oxidative stress	13	2.09003	5.85687e-05	4.23233	NQO1, XBP1, ABCC1, G6PD, PARP1, LRRK2, KEAP1, SIRT2, NR4A2, MAPK8, ABL1, PPIA, SNCA	620	97	19453	4.205	0.247283	0.00103294	0.000910051
GOTERM_BP_DIRECT	GO:0038061	NIK/NF-kappaB signaling	10	1.60772	6.28406e-05	4.20176	ALK, CREBBP, PSMB5, CHUK, AKT1, MAP3K14, PSMB8, RELA, NFKB1, BIRC2	620	56	19453	5.60282	0.262719	0.00109565	0.000965305
GOTERM_BP_DIRECT	GO:0034983	peptidyl-lysine deacetylation	5	0.803859	6.41786e-05	4.19261	HDAC4, SIRT1, SIRT2, HDAC6, SIRT3	620	8	19453	19.6099	0.267489	0.00109565	0.000965305
GOTERM_BP_DIRECT	GO:0060336	negative regulation of interferon-gamma-mediated signaling pathway	5	0.803859	6.41786e-05	4.19261	ARG1, NR1H2, NR1H3, PPARG, PTPN2	620	8	19453	19.6099	0.267489	0.00109565	0.000965305
GOTERM_BP_DIRECT	GO:0007197	adenylate cyclase-inhibiting G-protein coupled acetylcholine receptor signaling pathway	5	0.803859	6.41786e-05	4.19261	CHRM2, CHRM3, CHRM1, HRH3, OPRM1	620	8	19453	19.6099	0.267489	0.00109565	0.000965305
GOTERM_BP_DIRECT	GO:0060324	face development	7	1.1254	6.43838e-05	4.19122	MAP2K1, RARG, RARA, MAPK1, BRAF, RAF1, MAPK3	620	23	19453	9.54916	0.268217	0.00109565	0.000965305
GOTERM_BP_DIRECT	GO:0006809	nitric oxide biosynthetic process	7	1.1254	6.43838e-05	4.19122	NQO1, NOS2, CYP1B1, AKT1, RORA, NOS1, TLR4	620	23	19453	9.54916	0.268217	0.00109565	0.000965305
GOTERM_BP_DIRECT	GO:0006509	membrane protein ectodomain proteolysis	7	1.1254	6.43838e-05	4.19122	P2RX7, BACE1, BACE2, ADAM17, MMP7, PRKCQ, PSEN1	620	23	19453	9.54916	0.268217	0.00109565	0.000965305
GOTERM_BP_DIRECT	GO:0014911	positive regulation of smooth muscle cell migration	7	1.1254	6.43838e-05	4.19122	PDGFRB, HDAC4, RPS6KB1, SRC, BCL2, CYP1B1, TLR4	620	23	19453	9.54916	0.268217	0.00109565	0.000965305
GOTERM_BP_DIRECT	GO:0045861	negative regulation of proteolysis	7	1.1254	6.43838e-05	4.19122	CDK5, NR1H2, NR1H3, AKT1, F2, TP53, HDAC6	620	23	19453	9.54916	0.268217	0.00109565	0.000965305
GOTERM_BP_DIRECT	GO:0080090	regulation of primary metabolic process	7	1.1254	6.43838e-05	4.19122	PRKCG, PRKCH, PRKCE, PRKCD, EIF2AK3, PRKCA, TGFBR1	620	23	19453	9.54916	0.268217	0.00109565	0.000965305
GOTERM_BP_DIRECT	GO:0097067	cellular response to thyroid hormone stimulus	6	0.96463	7.39377e-05	4.13113	GHSR, THRB, CTSL, KIT, CTSS, CTSB	620	15	19453	12.5503	0.301354	0.00124947	0.00110082
GOTERM_BP_DIRECT	GO:0006476	protein deacetylation	6	0.96463	7.39377e-05	4.13113	HDAC4, HDAC1, SIRT1, SIRT2, HDAC6, SIRT3	620	15	19453	12.5503	0.301354	0.00124947	0.00110082
GOTERM_BP_DIRECT	GO:0001933	negative regulation of protein phosphorylation	12	1.92926	7.81247e-05	4.10721	LYN, PRKDC, NTRK3, LRRK2, BDKRB1, PKN1, PSEN1, EPHB2, DRD2, PPIA, XDH, IL2	620	85	19453	4.42953	0.315399	0.00131564	0.00115912
GOTERM_BP_DIRECT	GO:0032956	regulation of actin cytoskeleton organization	13	2.09003	7.91524e-05	4.10154	PDGFRB, PDGFRA, CSF1R, ROCK1, ROCK2, PRKCD, MTOR, CDC42, PAK1, ABL1, PTK2B, RAC1, EPHA3	620	100	19453	4.07885	0.318803	0.00132834	0.0011703
GOTERM_BP_DIRECT	GO:0071466	cellular response to xenobiotic stimulus	11	1.76849	7.95269e-05	4.09949	KCNH2, NOS2, CHEK2, PDE2A, PDE4B, PDE4A, HTR1B, BRAF, REN, TP53, FBP1	620	71	19453	4.86104	0.32004	0.00133002	0.00117179
GOTERM_BP_DIRECT	GO:0007626	locomotory behavior	12	1.92926	8.70518e-05	4.06022	APP, GRM5, HPGDS, ADORA2A, OPRK1, HTR2C, DRD2, DRD3, SLC6A3, SLC18A2, GRM1, ADCY5	620	86	19453	4.37802	0.34441	0.00144589	0.00127388
GOTERM_BP_DIRECT	GO:0008203	cholesterol metabolic process	12	1.92926	8.70518e-05	4.06022	CYP27A1, CYP2C9, LIPE, SQLE, APP, RXRA, NPC1, CYP11B2, CYP2D6, CYP11B1, SREBF2, PPARD	620	86	19453	4.37802	0.34441	0.00144589	0.00127388
GOTERM_BP_DIRECT	GO:1901224	positive regulation of NIK/NF-kappaB signaling	11	1.76849	8.97613e-05	4.04691	APP, PDCD4, EP300, ILK, TLR7, MMP8, TNF, TLR4, RELA, EGFR, NR3C2	620	72	19453	4.79353	0.352969	0.00147551	0.00129997
GOTERM_BP_DIRECT	GO:0002223	stimulatory C-type lectin receptor signaling pathway	9	1.44695	9.0052e-05	4.04551	LYN, IKBKB, PAK1, CREBBP, PSMB5, SYK, SRC, EP300, PSMB8	620	46	19453	6.13874	0.353881	0.00147551	0.00129997
GOTERM_BP_DIRECT	GO:0042311	vasodilation	9	1.44695	9.0052e-05	4.04551	ADORA2A, ADORA2B, ADORA1, F2RL1, DRD1, NOS1, TNF, ADRA2A, PPARD	620	46	19453	6.13874	0.353881	0.00147551	0.00129997
GOTERM_BP_DIRECT	GO:0042177	negative regulation of protein catabolic process	9	1.44695	9.0052e-05	4.04551	PRKCG, NQO1, NOS2, CYP51A1, MDM4, HMGCR, RELA, EGFR, SIRT2	620	46	19453	6.13874	0.353881	0.00147551	0.00129997
GOTERM_BP_DIRECT	GO:0048167	regulation of synaptic plasticity	10	1.60772	9.57595e-05	4.01882	HRH1, ACE, P2RX3, CDK5, PLK2, RARA, PTK2B, MAPT, PSEN1, GRIN2B	620	59	19453	5.31793	0.371523	0.00156375	0.00137771
GOTERM_BP_DIRECT	GO:0097192	extrinsic apoptotic signaling pathway in absence of ligand	8	1.28617	9.8783e-05	4.00532	GSK3B, GSK3A, BCL2A1, MKNK2, BCL2, IL2, BCL2L1, MCL1	620	35	19453	7.17161	0.380672	0.00160233	0.0014117
GOTERM_BP_DIRECT	GO:0051966	regulation of synaptic transmission, glutamatergic	8	1.28617	9.8783e-05	4.00532	GRM2, GRM5, CDK5, CNR1, LRRK2, PSEN1, TNF, GRM1	620	35	19453	7.17161	0.380672	0.00160233	0.0014117
GOTERM_BP_DIRECT	GO:0090399	replicative senescence	6	0.96463	0.000104737	3.9799	MME, TERT, CHEK2, CHEK1, TP53, ATR	620	16	19453	11.7659	0.398304	0.00168204	0.00148193
GOTERM_BP_DIRECT	GO:0015909	long-chain fatty acid transport	6	0.96463	0.000104737	3.9799	FABP1, FABP2, FABP3, FABP4, FABP5, PPARG	620	16	19453	11.7659	0.398304	0.00168204	0.00148193
GOTERM_BP_DIRECT	GO:1903351	cellular response to dopamine	6	0.96463	0.000104737	3.9799	LRRK2, ABL1, MAPK1, DRD1, MAPK3, TGM2	620	16	19453	11.7659	0.398304	0.00168204	0.00148193
GOTERM_BP_DIRECT	GO:0050673	epithelial cell proliferation	9	1.44695	0.000105533	3.97661	AR, SMO, KIT, KDR, PSEN1, DRD2, FGF1, EGFR, BCL2L1	620	47	19453	6.00813	0.400621	0.00168922	0.00148826
GOTERM_BP_DIRECT	GO:0007569	cell aging	7	1.1254	0.000106991	3.97065	PDCD4, BCL2, CDK1, NOX4, MIF, SIRT1, TP53	620	25	19453	8.78523	0.404845	0.00169025	0.00148916
GOTERM_BP_DIRECT	GO:0071353	cellular response to interleukin-4	7	1.1254	0.000106991	3.97065	XBP1, HSP90AB1, CDK4, ARG1, FASN, IMPDH2, KEAP1	620	25	19453	8.78523	0.404845	0.00169025	0.00148916
GOTERM_BP_DIRECT	GO:0019222	regulation of metabolic process	7	1.1254	0.000106991	3.97065	MC4R, HDAC4, CNR2, CNR1, S1PR1, S1PR3, S1PR2	620	25	19453	8.78523	0.404845	0.00169025	0.00148916
GOTERM_BP_DIRECT	GO:0009314	response to radiation	7	1.1254	0.000106991	3.97065	NTRK1, BACE1, BCL2, OPRK1, OPRM1, TNF, CDC25A	620	25	19453	8.78523	0.404845	0.00169025	0.00148916
GOTERM_BP_DIRECT	GO:0019371	cyclooxygenase pathway	5	0.803859	0.000112611	3.94842	PTGES2, TBXAS1, AKR1C3, PTGS2, PTGS1	620	9	19453	17.431	0.420852	0.00175616	0.00154723
GOTERM_BP_DIRECT	GO:0071875	adrenergic receptor signaling pathway	5	0.803859	0.000112611	3.94842	PDE4D, ADRB2, ADRA2C, ADRA2B, ADRA2A	620	9	19453	17.431	0.420852	0.00175616	0.00154723
GOTERM_BP_DIRECT	GO:0045822	negative regulation of heart contraction	5	0.803859	0.000112611	3.94842	PDE4D, ADORA1, ATP1A1, JAK2, IL2	620	9	19453	17.431	0.420852	0.00175616	0.00154723
GOTERM_BP_DIRECT	GO:0051122	hepoxilin biosynthetic process	5	0.803859	0.000112611	3.94842	GSTM2, ALOX5, GSTP1, ALOX15, ALOX12	620	9	19453	17.431	0.420852	0.00175616	0.00154723
GOTERM_BP_DIRECT	GO:0032570	response to progesterone	8	1.28617	0.000119291	3.92339	OXTR, PTGER2, TSPO, CD38, NR1H3, TACR1, TYMS, RELA	620	36	19453	6.9724	0.439316	0.00185437	0.00163376
GOTERM_BP_DIRECT	GO:0001996	positive regulation of heart rate by epinephrine-norepinephrine	4	0.643087	0.000125225	3.90231	ADRA1D, ADRB1, ADRA1B, ADRA1A	620	4	19453	31.3758	0.455223	0.00193421	0.0017041
GOTERM_BP_DIRECT	GO:0050955	thermoception	4	0.643087	0.000125225	3.90231	TRPA1, TRPV1, TRPM8, ADRA2A	620	4	19453	31.3758	0.455223	0.00193421	0.0017041
GOTERM_BP_DIRECT	GO:0032091	negative regulation of protein binding	11	1.76849	0.000127407	3.89481	GSK3B, MAPK8, ACE, ROCK1, LRRK2, PRKCD, AKT1, PPARA, AURKB, AURKA, PPP1CA	620	75	19453	4.60178	0.46096	0.00196167	0.00172829
GOTERM_BP_DIRECT	GO:0046697	decidualization	7	1.1254	0.00013537	3.86848	GHSR, PARP1, PARP2, VDR, PTGS2, CTSB, PPARD	620	26	19453	8.44733	0.481384	0.00207113	0.00182473
GOTERM_BP_DIRECT	GO:0051894	positive regulation of focal adhesion assembly	7	1.1254	0.00013537	3.86848	ROCK1, ABL1, KDR, TEK, RAC1, MAP4K4, VEGFA	620	26	19453	8.44733	0.481384	0.00207113	0.00182473
GOTERM_BP_DIRECT	GO:0032868	response to insulin	11	1.76849	0.000142598	3.84589	MC4R, LYN, HSD11B2, CTSK, ALPL, OPRK1, MAPK14, PPARA, SIRT1, RELA, MTOR	620	76	19453	4.54124	0.49925	0.0021625	0.00190523
GOTERM_BP_DIRECT	GO:0009611	response to wounding	11	1.76849	0.000142598	3.84589	CCR1, RPS6KB1, CDK5, CASP3, ADORA3, F2R, CYP1A1, SLC1A3, RAC1, F2, AURKA	620	76	19453	4.54124	0.49925	0.0021625	0.00190523
GOTERM_BP_DIRECT	GO:1901216	positive regulation of neuron death	8	1.28617	0.000143126	3.84428	GSK3B, APP, CASP8, PARP1, ADORA1, MAPT, GRIN2B, SNCA	620	37	19453	6.78396	0.500532	0.0021625	0.00190523
GOTERM_BP_DIRECT	GO:0043536	positive regulation of blood vessel endothelial cell migration	9	1.44695	0.000143126	3.84428	ADAM17, PDPK1, KDR, AKT1, PRKCA, SIRT1, FGF2, FGFR1, VEGFA	620	49	19453	5.7629	0.500532	0.0021625	0.00190523
GOTERM_BP_DIRECT	GO:0051726	regulation of cell cycle	22	3.53698	0.000144205	3.84102	L3MBTL1, HSP90AB1, CSNK2A1, PLK1, STAT3, XIAP, FGF2, TGFBR1, SIRT2, CDK9, CDK8, CDK6, GRK5, CDK5, CDK4, AKT2, MDM2, ABL1, MDM4, PRKACA, TP53, BIRC2	620	268	19453	2.57563	0.503139	0.00216314	0.00190579
GOTERM_BP_DIRECT	GO:0045777	positive regulation of blood pressure	6	0.96463	0.000144506	3.84011	OXTR, TBXA2R, CNR1, TACR3, TACR1, ADRA2B	620	17	19453	11.0738	0.503865	0.00216314	0.00190579
GOTERM_BP_DIRECT	GO:0042770	signal transduction in response to DNA damage	6	0.96463	0.000144506	3.84011	CHEK2, CHEK1, ABL1, GRB2, MAPK14, MAPK3	620	17	19453	11.0738	0.503865	0.00216314	0.00190579
GOTERM_BP_DIRECT	GO:0045087	innate immune response	39	6.2701	0.000150626	3.8221	CSF1R, APP, PRKDC, SRC, PIK3CD, MST1R, RELA, PIK3CG, IKBKB, LGALS3, TBK1, PTK2B, JAK3, LYN, NQO1, SYK, PARP1, CHUK, DAPK1, ARG1, TNK2, MMP3, NR1H4, MIF, IRAK4, SIRT2, PTK2, NFKB1, ZAP70, FER, FES, LCK, AXL, BTK, F2RL1, TLR8, TLR7, PPARG, TLR4	620	634	19453	1.93006	0.518377	0.00224781	0.00198039
GOTERM_BP_DIRECT	GO:0071333	cellular response to glucose stimulus	11	1.76849	0.000159287	3.79782	ERN1, XBP1, ACE, PIK3CA, CMA1, OPRK1, NOX4, PRKACA, SLC29A1, ICAM1, IGF1R	620	77	19453	4.48226	0.53819	0.00236976	0.00208783
GOTERM_BP_DIRECT	GO:0050482	arachidonic acid secretion	7	1.1254	0.000169398	3.77109	ACE, PLA2G1B, PLA2G2A, PLA2G4A, DRD2, DRD3, DRD4	620	27	19453	8.13447	0.560295	0.00250086	0.00220333
GOTERM_BP_DIRECT	GO:0045453	bone resorption	7	1.1254	0.000169398	3.77109	SRC, CTSK, GPR55, PTK2B, NOX4, CTNNB1, ADRB2	620	27	19453	8.13447	0.560295	0.00250086	0.00220333
GOTERM_BP_DIRECT	GO:0070555	response to interleukin-1	8	1.28617	0.000170677	3.76782	HDAC4, APP, SRC, CD38, PRKCA, SELE, RELA, SNCA	620	38	19453	6.60543	0.563014	0.00250086	0.00220333
GOTERM_BP_DIRECT	GO:0031333	negative regulation of protein complex assembly	8	1.28617	0.000170677	3.76782	CDC42, OPRD1, GSK3B, SRC, EP300, RAF1, PRKCZ, HDAC6	620	38	19453	6.60543	0.563014	0.00250086	0.00220333
GOTERM_BP_DIRECT	GO:0048709	oligodendrocyte differentiation	8	1.28617	0.000170677	3.76782	NTRK2, SHH, CDK5, HDAC1, ERBB2, CTNNB1, CSK, MTOR	620	38	19453	6.60543	0.563014	0.00250086	0.00220333
GOTERM_BP_DIRECT	GO:0071230	cellular response to amino acid stimulus	10	1.60772	0.000182267	3.73929	GRIA1, NTRK2, PDGFRA, GLRA1, XBP1, MMP2, TNF, EGFR, MTOR, BCL2L1	620	64	19453	4.90247	0.586903	0.00264098	0.00232679
GOTERM_BP_DIRECT	GO:0003084	positive regulation of systemic arterial blood pressure	5	0.803859	0.000182963	3.73764	ACE, AVPR2, ADORA1, AVPR1A, ADRA1A	620	10	19453	15.6879	0.588296	0.00264098	0.00232679
GOTERM_BP_DIRECT	GO:0031401	positive regulation of protein modification process	5	0.803859	0.000182963	3.73764	PDGFRB, CSF1R, FLT1, FLT3, KIT	620	10	19453	15.6879	0.588296	0.00264098	0.00232679
GOTERM_BP_DIRECT	GO:0051967	negative regulation of synaptic transmission, glutamatergic	5	0.803859	0.000182963	3.73764	ADORA1, HTR1B, HTR2A, DRD2, DRD3	620	10	19453	15.6879	0.588296	0.00264098	0.00232679
GOTERM_BP_DIRECT	GO:0007191	adenylate cyclase-activating dopamine receptor signaling pathway	5	0.803859	0.000182963	3.73764	PTGER1, DRD1, DRD3, DRD5, ADCY5	620	10	19453	15.6879	0.588296	0.00264098	0.00232679
GOTERM_BP_DIRECT	GO:0007267	cell-cell signaling	20	3.21543	0.000187288	3.72749	CCR1, PTGIR, LNPEP, ADRA1D, ADRA1B, ADRA2C, ADRA1A, ADRA2B, IL2, PGF, ESR2, AR, SHH, ADORA2A, NAMPT, ADORA1, PGR, TEK, MAPT, CCR5	620	234	19453	2.68169	0.596844	0.00269539	0.00237472
GOTERM_BP_DIRECT	GO:0071380	cellular response to prostaglandin E stimulus	6	0.96463	0.000194869	3.71026	PTGER4, PTGER2, PRKCE, AKT1, PPARG, ACACA	620	18	19453	10.4586	0.611401	0.0027716	0.00244187
GOTERM_BP_DIRECT	GO:0050995	negative regulation of lipid catabolic process	6	0.96463	0.000194869	3.71026	ALK, HCAR2, PDE3B, ADORA1, TNF, ADRA2A	620	18	19453	10.4586	0.611401	0.0027716	0.00244187
GOTERM_BP_DIRECT	GO:0051770	positive regulation of nitric-oxide synthase biosynthetic process	6	0.96463	0.000194869	3.71026	LRRK2, NAMPT, KDR, JAK2, JAK3, TLR4	620	18	19453	10.4586	0.611401	0.0027716	0.00244187
GOTERM_BP_DIRECT	GO:0032270	positive regulation of cellular protein metabolic process	6	0.96463	0.000194869	3.71026	NR1H2, AGTR1, MAPK1, NR1H3, AKT1, MAPK3	620	18	19453	10.4586	0.611401	0.0027716	0.00244187
GOTERM_BP_DIRECT	GO:0033209	tumor necrosis factor-mediated signaling pathway	11	1.76849	0.000197632	3.70414	IKBKB, PSMB5, CHUK, PTK2B, ILK, JAK2, TNF, TP53, PSMB8, RELA, BIRC2	620	79	19453	4.36878	0.616575	0.00280268	0.00246925
GOTERM_BP_DIRECT	GO:0097746	regulation of blood vessel diameter	7	1.1254	0.000209842	3.67811	UTS2R, ACE, ROCK1, ROCK2, P2RY1, AGTR1, ADRB2	620	28	19453	7.84395	0.638625	0.00294142	0.00259149
GOTERM_BP_DIRECT	GO:1903672	positive regulation of sprouting angiogenesis	7	1.1254	0.000209842	3.67811	GHSR, PKM, PDPK1, FGF1, FGF2, JAK1, VEGFA	620	28	19453	7.84395	0.638625	0.00294142	0.00259149
GOTERM_BP_DIRECT	GO:0002224	toll-like receptor signaling pathway	7	1.1254	0.000209842	3.67811	RPS6KA3, MAPKAPK2, TLR8, TLR7, IRAK4, TLR4, CTSS	620	28	19453	7.84395	0.638625	0.00294142	0.00259149
GOTERM_BP_DIRECT	GO:2001243	negative regulation of intrinsic apoptotic signaling pathway	7	1.1254	0.000209842	3.67811	HDAC1, SRC, BCL2, AKT1, MMP9, BCL2L1, MCL1	620	28	19453	7.84395	0.638625	0.00294142	0.00259149
GOTERM_BP_DIRECT	GO:0034605	cellular response to heat	9	1.44695	0.000219653	3.65826	LYN, VCP, HSP90AA1, HSP90AB1, TRPV1, MAPT, FGF1, PRKACA, PTGS2	620	52	19453	5.43043	0.655421	0.00307007	0.00270483
GOTERM_BP_DIRECT	GO:0002931	response to ischemia	10	1.60772	0.00023154	3.63537	P2RX7, NQO1, CSF1R, ROCK2, BCL2, PTK2B, MLYCD, PIK3CB, TP53, RELA	620	66	19453	4.75391	0.674729	0.00322692	0.00284301
GOTERM_BP_DIRECT	GO:0008584	male gonad development	13	2.09003	0.000235617	3.62779	PDGFRB, ACE, INSR, AKR1C3, ESR1, TGFBR1, AR, MMP14, KIT, BCL2, CYP1B1, REN, BCL2L1	620	112	19453	3.64183	0.681099	0.00327433	0.00288479
GOTERM_BP_DIRECT	GO:0033077	T cell differentiation in thymus	8	1.28617	0.000238629	3.62228	ADAM17, SHH, CDK6, PRKDC, BCL2, CTNNB1, BRAF, TP53	620	40	19453	6.27516	0.685725	0.00330671	0.00291331
GOTERM_BP_DIRECT	GO:0007218	neuropeptide signaling pathway	13	2.09003	0.000256141	3.59152	OPRD1, UTS2R, NPY5R, PTGDR2, OPRK1, OPRM1, MCHR1, RELA, HCRTR2, LTB4R, BRS3, HCRTR1, GLRA1	620	113	19453	3.60961	0.711322	0.00351899	0.00310034
GOTERM_BP_DIRECT	GO:0061098	positive regulation of protein tyrosine kinase activity	7	1.1254	0.000257524	3.58918	PTPN1, EPHA4, CSF1R, APP, GRM5, ACE, NOX4	620	29	19453	7.57347	0.713252	0.00351899	0.00310034
GOTERM_BP_DIRECT	GO:0006694	steroid biosynthetic process	7	1.1254	0.000257524	3.58918	HSD17B1, CYP51A1, CYP1A1, CYP19A1, LSS, CYP17A1, FDFT1	620	29	19453	7.57347	0.713252	0.00351899	0.00310034
GOTERM_BP_DIRECT	GO:0010971	positive regulation of G2/M transition of mitotic cell cycle	7	1.1254	0.000257524	3.58918	APP, CDK4, CDK1, CDC7, CDC25A, CDC25B, BRD4	620	29	19453	7.57347	0.713252	0.00351899	0.00310034
GOTERM_BP_DIRECT	GO:2000251	positive regulation of actin cytoskeleton reorganization	6	0.96463	0.000257576	3.5891	CDC42, CDK5, FES, NTRK3, ABL1, TEK	620	19	19453	9.90815	0.713324	0.00351899	0.00310034
GOTERM_BP_DIRECT	GO:0006629	lipid metabolic process	19	3.05466	0.000263826	3.57868	G6PD, SLC16A1, PTGES2, NR1H2, ALOX15, AKR1A1, NR1H3, ALOX12, TRPV1, LIPA, SREBF2, ALDH3A1, FABP5, HNF4A, PDE3A, PPARG, UGT2B7, MGLL, PPARD	620	221	19453	2.69747	0.721886	0.00359425	0.00316665
GOTERM_BP_DIRECT	GO:0071902	positive regulation of protein serine/threonine kinase activity	8	1.28617	0.00027995	3.55292	PPP2CA, CSF1R, MAP2K1, HSP90AB1, SRC, PIM1, ADRB2, SNCA	620	41	19453	6.12211	0.742811	0.00374487	0.00329934
GOTERM_BP_DIRECT	GO:0051591	response to cAMP	8	1.28617	0.00027995	3.55292	PTK2B, BRAF, REN, TEK, TYR, RELA, SLC6A3, BIRC2	620	41	19453	6.12211	0.742811	0.00374487	0.00329934
GOTERM_BP_DIRECT	GO:0019370	leukotriene biosynthetic process	5	0.803859	0.000280286	3.5524	SYK, PLA2G1B, ALOX5, ALOX5AP, PLA2G4A	620	11	19453	14.2617	0.743231	0.00374487	0.00329934
GOTERM_BP_DIRECT	GO:0010887	negative regulation of cholesterol storage	5	0.803859	0.000280286	3.5524	NR1H2, NR1H3, PPARG, PPARA, PPARD	620	11	19453	14.2617	0.743231	0.00374487	0.00329934
GOTERM_BP_DIRECT	GO:0019372	lipoxygenase pathway	5	0.803859	0.000280286	3.5524	HPGD, ALOX5, ALOX5AP, ALOX15, ALOX12	620	11	19453	14.2617	0.743231	0.00374487	0.00329934
GOTERM_BP_DIRECT	GO:0071492	cellular response to UV-A	5	0.803859	0.000280286	3.5524	MME, MMP1, MMP2, MMP3, MMP9	620	11	19453	14.2617	0.743231	0.00374487	0.00329934
GOTERM_BP_DIRECT	GO:0043279	response to alkaloid	5	0.803859	0.000280286	3.5524	NQO1, BCHE, CPT1A, PDCD4, IGF1R	620	11	19453	14.2617	0.743231	0.00374487	0.00329934
GOTERM_BP_DIRECT	GO:0006469	negative regulation of protein kinase activity	10	1.60772	0.000291387	3.53553	FABP4, ADORA2A, PDPK1, GSTP1, AKT1, PKN1, EPHB2, EPHA1, PPIA, SNCA	620	68	19453	4.61409	0.756693	0.00388249	0.00342059
GOTERM_BP_DIRECT	GO:0008217	regulation of blood pressure	11	1.76849	0.00029784	3.52602	UTS2R, ACE, CYP11B1, ANPEP, REN, PPARG, LNPEP, ATP1A1, PTGS2, BRS3, PTGS1	620	83	19453	4.15824	0.764193	0.00395292	0.00348264
GOTERM_BP_DIRECT	GO:0045923	positive regulation of fatty acid metabolic process	4	0.643087	0.000305638	3.51479	GHSR, PPARG, PPARA, PPARD	620	5	19453	25.1006	0.772947	0.00395292	0.00348264
GOTERM_BP_DIRECT	GO:0046069	cGMP catabolic process	4	0.643087	0.000305638	3.51479	PDE10A, PDE2A, PDE5A, PDE9A	620	5	19453	25.1006	0.772947	0.00395292	0.00348264
GOTERM_BP_DIRECT	GO:0043266	regulation of potassium ion transport	4	0.643087	0.000305638	3.51479	KCNA5, DRD2, DRD3, GCK	620	5	19453	25.1006	0.772947	0.00395292	0.00348264
GOTERM_BP_DIRECT	GO:0006700	C21-steroid hormone biosynthetic process	4	0.643087	0.000305638	3.51479	CYP11B2, CYP11B1, TSPO, AKR1B1	620	5	19453	25.1006	0.772947	0.00395292	0.00348264
GOTERM_BP_DIRECT	GO:0007195	adenylate cyclase-inhibiting dopamine receptor signaling pathway	4	0.643087	0.000305638	3.51479	DRD2, DRD3, DRD4, ADCY5	620	5	19453	25.1006	0.772947	0.00395292	0.00348264
GOTERM_BP_DIRECT	GO:0035509	negative regulation of myosin-light-chain-phosphatase activity	4	0.643087	0.000305638	3.51479	IKBKB, ROCK1, ROCK2, TNF	620	5	19453	25.1006	0.772947	0.00395292	0.00348264
GOTERM_BP_DIRECT	GO:0001992	regulation of systemic arterial blood pressure by vasopressin	4	0.643087	0.000305638	3.51479	OXTR, AVPR2, AVPR1A, DRD5	620	5	19453	25.1006	0.772947	0.00395292	0.00348264
GOTERM_BP_DIRECT	GO:0035624	receptor transactivation	4	0.643087	0.000305638	3.51479	ADAM17, ADRA2C, ADRA2B, ADRA2A	620	5	19453	25.1006	0.772947	0.00395292	0.00348264
GOTERM_BP_DIRECT	GO:0014063	negative regulation of serotonin secretion	4	0.643087	0.000305638	3.51479	MAOB, HRH3, CNR1, HTR1B	620	5	19453	25.1006	0.772947	0.00395292	0.00348264
GOTERM_BP_DIRECT	GO:0060338	regulation of type I interferon-mediated signaling pathway	4	0.643087	0.000305638	3.51479	PTPN1, HSP90AB1, PTPN6, PTPN11	620	5	19453	25.1006	0.772947	0.00395292	0.00348264
GOTERM_BP_DIRECT	GO:0000082	G1/S transition of mitotic cell cycle	10	1.60772	0.000325795	3.48706	CDK6, RPS6KB1, CDK4, PLK2, CDK2, BCL2, CDK1, CDC7, PIM2, CDC25A	620	69	19453	4.54722	0.7941	0.00419409	0.00369513
GOTERM_BP_DIRECT	GO:0030217	T cell differentiation	8	1.28617	0.000326828	3.48568	ZAP70, LCK, KIT, PIK3CD, PIK3R1, LIPA, IL2, PTPN2	620	42	19453	5.97634	0.795129	0.00419409	0.00369513
GOTERM_BP_DIRECT	GO:0042572	retinol metabolic process	9	1.44695	0.00032688	3.48561	LIPE, RBP4, AKR1B10, TTR, CYP2D6, AKR1C3, CYP1A1, AKR1B1, CYP1B1	620	55	19453	5.13422	0.795181	0.00419409	0.00369513
GOTERM_BP_DIRECT	GO:0090263	positive regulation of canonical Wnt signaling pathway	14	2.2508	0.000327912	3.48424	VCP, TNKS, SRC, LRRK2, XIAP, ILK, CSNK1D, FGF2, PSMB8, EGFR, NFKB1, PPM1B, PSMB5, TNKS2	620	133	19453	3.30272	0.796203	0.00419623	0.00369701
GOTERM_BP_DIRECT	GO:0035994	response to muscle stretch	6	0.96463	0.000334494	3.47561	PIK3CA, RAF1, MAPK14, RELA, NFKB1, SLC9A1	620	20	19453	9.41274	0.802609	0.00422473	0.00372212
GOTERM_BP_DIRECT	GO:0050965	detection of temperature stimulus involved in sensory perception of pain	6	0.96463	0.000334494	3.47561	NTRK1, SCN9A, ADORA1, TRPV1, HTR2A, EPHB1	620	20	19453	9.41274	0.802609	0.00422473	0.00372212
GOTERM_BP_DIRECT	GO:0071548	response to dexamethasone	6	0.96463	0.000334494	3.47561	GHSR, ACE, PIK3CA, PTAFR, CYP1B1, HDAC6	620	20	19453	9.41274	0.802609	0.00422473	0.00372212
GOTERM_BP_DIRECT	GO:0051492	regulation of stress fiber assembly	6	0.96463	0.000334494	3.47561	PTGER4, CDC42, ROCK1, ROCK2, RAC1, SLC9A1	620	20	19453	9.41274	0.802609	0.00422473	0.00372212
GOTERM_BP_DIRECT	GO:0071318	cellular response to ATP	6	0.96463	0.000334494	3.47561	P2RX7, P2RX3, P2RY1, TRPV1, PTGS2, HSP90B1	620	20	19453	9.41274	0.802609	0.00422473	0.00372212
GOTERM_BP_DIRECT	GO:0048146	positive regulation of fibroblast proliferation	9	1.44695	0.000370886	3.43076	PDGFRB, PDGFRA, CDK6, PLA2G1B, CDK4, ABL1, MIF, ESR1, EGFR	620	56	19453	5.04254	0.834558	0.00464806	0.00409508
GOTERM_BP_DIRECT	GO:0043124	negative regulation of I-kappaB kinase/NF-kappaB signaling	9	1.44695	0.000370886	3.43076	PPM1B, CASP8, HDAC1, GSTP1, NR1H4, ABL1, RORA, ESR1, SIRT1	620	56	19453	5.04254	0.834558	0.00464806	0.00409508
GOTERM_BP_DIRECT	GO:0006968	cellular defense response	9	1.44695	0.000370886	3.43076	ADORA2A, ADORA2B, C5AR1, CXCR2, PRF1, PTK2B, CCR5, CCR3, RELA	620	56	19453	5.04254	0.834558	0.00464806	0.00409508
GOTERM_BP_DIRECT	GO:0051281	positive regulation of release of sequestered calcium ion into cytosol	7	1.1254	0.000378165	3.42232	PDPK1, F2R, ABL1, BDKRB1, DRD1, F2, SNCA	620	31	19453	7.08486	0.840298	0.00471491	0.00415398
GOTERM_BP_DIRECT	GO:0014059	regulation of dopamine secretion	7	1.1254	0.000378165	3.42232	GRM2, PRKCB, HTR1B, HTR2A, DRD2, DRD3, SNCA	620	31	19453	7.08486	0.840298	0.00471491	0.00415398
GOTERM_BP_DIRECT	GO:0043507	positive regulation of JUN kinase activity	8	1.28617	0.000379795	3.42045	ERN1, PTPN1, EPHA4, PAK1, SYK, PTK2B, TNF, MAP3K12	620	43	19453	5.83736	0.841556	0.00472309	0.00416119
GOTERM_BP_DIRECT	GO:0043304	regulation of mast cell degranulation	5	0.803859	0.000409872	3.38735	LYN, FER, PDPK1, FES, RAC1	620	12	19453	13.0733	0.86307	0.00507112	0.00446781
GOTERM_BP_DIRECT	GO:0065008	regulation of biological quality	5	0.803859	0.000409872	3.38735	MDM2, SLC29A1, TNF, PTK2, ADCY5	620	12	19453	13.0733	0.86307	0.00507112	0.00446781
GOTERM_BP_DIRECT	GO:0061028	establishment of endothelial barrier	6	0.96463	0.000427605	3.36896	PDE4D, PDE2A, F2RL1, HPSE, EZR, ICAM1	620	21	19453	8.96452	0.874359	0.00527706	0.00464925
GOTERM_BP_DIRECT	GO:0009725	response to hormone	8	1.28617	0.000439411	3.35713	LYN, NQO1, GHSR, NOS2, PDCD4, PTK2B, NOS1, ADRA1A	620	44	19453	5.70469	0.881354	0.00540899	0.00476549
GOTERM_BP_DIRECT	GO:0010592	positive regulation of lamellipodium assembly	7	1.1254	0.000453038	3.34387	CDC42, HDAC4, HSP90AA1, PIK3CA, RAC1, PIK3R1, MTOR	620	32	19453	6.86346	0.888945	0.00554857	0.00488847
GOTERM_BP_DIRECT	GO:0051602	response to electrical stimulus	7	1.1254	0.000453038	3.34387	NTRK1, P2RX7, GRIA1, NQO1, SRC, MMP2, TACR1	620	32	19453	6.86346	0.888945	0.00554857	0.00488847
GOTERM_BP_DIRECT	GO:1901215	negative regulation of neuron death	9	1.44695	0.000473374	3.3248	GSK3B, APP, CDK5, PARP2, LRRK2, AKT1, PPARA, SIRT1, SNCA	620	58	19453	4.86866	0.899381	0.00578304	0.00509503
GOTERM_BP_DIRECT	GO:0032722	positive regulation of chemokine production	8	1.28617	0.000506263	3.29562	CSF1R, APP, ADAM17, ADORA2B, F2RL1, TLR7, TNF, TLR4	620	45	19453	5.57792	0.914222	0.00616261	0.00542945
GOTERM_BP_DIRECT	GO:0006338	chromatin remodeling	24	3.85852	0.000506985	3.295	HDAC4, BRD2, CREBBP, BRPF1, PRKCB, HDAC1, DYRK1A, BAZ2A, PRKCA, BAZ2B, ESR1, AURKA, SIRT3, CECR2, PAK1, CHEK1, CDK2, SMYD2, CDK1, TOP1, PKN1, JAK2, TGM2, BRD4	620	336	19453	2.24113	0.914523	0.00616261	0.00542945
GOTERM_BP_DIRECT	GO:0007411	axon guidance	17	2.73312	0.00052398	3.28069	NTRK1, RET, EPHA4, CSF1R, EPHA7, PTK2, GLI2, SHH, TUBB3, PRKCQ, EPHB2, EPHA1, EPHB1, EPHB4, EPHA3, EPHB3, EPHA2	620	195	19453	2.73533	0.921289	0.00635283	0.00559704
GOTERM_BP_DIRECT	GO:0010508	positive regulation of autophagy	11	1.76849	0.000525255	3.27963	GSK3B, GSK3A, XBP1, TBK1, ROCK1, DAPK1, PLK2, LRRK2, PIM2, HPSE, PIK3CB	620	89	19453	3.87791	0.921774	0.00635283	0.00559704
GOTERM_BP_DIRECT	GO:0008210	estrogen metabolic process	7	1.1254	0.000538976	3.26843	PDGFRA, CYP2C9, CYP2D6, HSD17B1, CYP1A1, CYP1B1, UGT2B7	620	33	19453	6.65547	0.926813	0.00647054	0.00570075
GOTERM_BP_DIRECT	GO:1902004	positive regulation of beta-amyloid formation	6	0.96463	0.00053899	3.26842	EPHA4, GSK3A, ROCK2, CASP3, TNF, RELA	620	22	19453	8.55704	0.926818	0.00647054	0.00570075
GOTERM_BP_DIRECT	GO:0001659	temperature homeostasis	6	0.96463	0.00053899	3.26842	FTO, STAT3, ADORA1, DRD1, HTR2A, DRD2	620	22	19453	8.55704	0.926818	0.00647054	0.00570075
GOTERM_BP_DIRECT	GO:0032092	positive regulation of protein binding	10	1.60772	0.000552053	3.25802	FKBP1A, GSK3B, APP, ACE, HSP90AB1, TERT, CDK5, LRRK2, EP300, PSEN1	620	74	19453	4.23997	0.931313	0.00661101	0.0058245
GOTERM_BP_DIRECT	GO:0035815	positive regulation of renal sodium excretion	5	0.803859	0.000577188	3.23868	ADORA2A, TACR1, AVPR1A, DRD2, DRD3	620	13	19453	12.0676	0.9392	0.0068111	0.00600079
GOTERM_BP_DIRECT	GO:0043951	negative regulation of cAMP-mediated signaling	5	0.803859	0.000577188	3.23868	PDE4D, PDE2A, PDE3B, PDE3A, OPRM1	620	13	19453	12.0676	0.9392	0.0068111	0.00600079
GOTERM_BP_DIRECT	GO:0043117	positive regulation of vascular permeability	5	0.803859	0.000577188	3.23868	PDE2A, CXCR2, PDE3A, TACR1, VEGFA	620	13	19453	12.0676	0.9392	0.0068111	0.00600079
GOTERM_BP_DIRECT	GO:0048598	embryonic morphogenesis	5	0.803859	0.000577188	3.23868	FLT1, ROCK1, ROCK2, HTR2B, FGF2	620	13	19453	12.0676	0.9392	0.0068111	0.00600079
GOTERM_BP_DIRECT	GO:0042711	maternal behavior	5	0.803859	0.000577188	3.23868	OXTR, OPRK1, DRD1, AVPR1A, NR3C1	620	13	19453	12.0676	0.9392	0.0068111	0.00600079
GOTERM_BP_DIRECT	GO:0002024	diet induced thermogenesis	5	0.803859	0.000577188	3.23868	MC4R, ADRB3, ADRB1, TRPV1, ADRB2	620	13	19453	12.0676	0.9392	0.0068111	0.00600079
GOTERM_BP_DIRECT	GO:0072089	stem cell proliferation	8	1.28617	0.000580967	3.23585	SHH, RARG, ABCB1, KDR, CTNNB1, RARB, TP53, FGF2	620	46	19453	5.45666	0.940305	0.0068225	0.00601083
GOTERM_BP_DIRECT	GO:0043407	negative regulation of MAP kinase activity	8	1.28617	0.000580967	3.23585	LYN, PTPN1, GSTP1, PRKCD, PTPN6, PPARG, HMGCR, PIK3CB	620	46	19453	5.45666	0.940305	0.0068225	0.00601083
GOTERM_BP_DIRECT	GO:0042596	fear response	4	0.643087	0.000596802	3.22417	ADRB1, CRHR1, ADRA2A, DRD4	620	6	19453	20.9172	0.944721	0.00689165	0.00607175
GOTERM_BP_DIRECT	GO:0051583	dopamine uptake involved in synaptic transmission	4	0.643087	0.000596802	3.22417	DRD2, SLC6A2, SLC6A3, SNCA	620	6	19453	20.9172	0.944721	0.00689165	0.00607175
GOTERM_BP_DIRECT	GO:0032229	negative regulation of synaptic transmission, GABAergic	4	0.643087	0.000596802	3.22417	CNR2, NPY5R, ADORA1, HTR1B	620	6	19453	20.9172	0.944721	0.00689165	0.00607175
GOTERM_BP_DIRECT	GO:0042713	sperm ejaculation	4	0.643087	0.000596802	3.22417	OXTR, TACR1, AVPR1A, SLC6A4	620	6	19453	20.9172	0.944721	0.00689165	0.00607175
GOTERM_BP_DIRECT	GO:0071312	cellular response to alkaloid	4	0.643087	0.000596802	3.22417	MDM2, HTR1B, TRPV1, BCL2L1	620	6	19453	20.9172	0.944721	0.00689165	0.00607175
GOTERM_BP_DIRECT	GO:1903347	negative regulation of bicellular tight junction assembly	4	0.643087	0.000596802	3.22417	IKBKB, ROCK1, ROCK2, TNF	620	6	19453	20.9172	0.944721	0.00689165	0.00607175
GOTERM_BP_DIRECT	GO:0002068	glandular epithelial cell development	4	0.643087	0.000596802	3.22417	RARG, FASN, RARA, RARB	620	6	19453	20.9172	0.944721	0.00689165	0.00607175
GOTERM_BP_DIRECT	GO:0030183	B cell differentiation	11	1.76849	0.000627309	3.20252	NTRK1, HDAC4, ADAM17, SYK, FLT3, KIT, EP300, PIK3CD, PIK3R1, JAK3, PTPN2	620	91	19453	3.79268	0.952328	0.00722672	0.00636696
GOTERM_BP_DIRECT	GO:0060078	regulation of postsynaptic membrane potential	7	1.1254	0.000637063	3.19582	GRIA1, GABRA1, GRM5, CHRM1, GABRA5, ADRB1, GRM1	620	34	19453	6.45972	0.954532	0.0073217	0.00645064
GOTERM_BP_DIRECT	GO:0048870	cell motility	8	1.28617	0.000664168	3.17772	MMP14, MAP2K1, ADAM17, ENPP2, RAC1, PTK2, TGFBR1, EPHA2	620	47	19453	5.34056	0.960136	0.00757933	0.00667762
GOTERM_BP_DIRECT	GO:0046427	positive regulation of JAK-STAT cascade	8	1.28617	0.000664168	3.17772	F2R, KIT, EP300, CYP1B1, TYK2, F2, JAK2, TNF	620	47	19453	5.34056	0.960136	0.00757933	0.00667762
GOTERM_BP_DIRECT	GO:0003007	heart morphogenesis	8	1.28617	0.000664168	3.17772	FKBP1A, INSR, HTR2B, ABCC9, EPHB4, PTK2, MTOR, VEGFA	620	47	19453	5.34056	0.960136	0.00757933	0.00667762
GOTERM_BP_DIRECT	GO:0042178	xenobiotic catabolic process	6	0.96463	0.000670824	3.17339	CYP2C9, GSTM2, CYP2D6, NR1I2, NOS1, CYP2C19	620	23	19453	8.18499	0.961403	0.00760163	0.00669727
GOTERM_BP_DIRECT	GO:0032331	negative regulation of chondrocyte differentiation	6	0.96463	0.000670824	3.17339	RARG, CTNNB1, RARB, PTPN11, TGFBR1, GLI2	620	23	19453	8.18499	0.961403	0.00760163	0.00669727
GOTERM_BP_DIRECT	GO:0048754	branching morphogenesis of an epithelial tube	6	0.96463	0.000670824	3.17339	PAK1, MMP14, SHH, MET, GLI2, PPP1CA	620	23	19453	8.18499	0.961403	0.00760163	0.00669727
GOTERM_BP_DIRECT	GO:0043687	post-translational protein modification	10	1.60772	0.00067274	3.17215	PSMB5, PRKCB, CDK2, PRKCD, PRKCA, PKN1, JAK2, PSMB8, AURKB, MAP3K12	620	76	19453	4.1284	0.96176	0.00760556	0.00670074
GOTERM_BP_DIRECT	GO:0007584	response to nutrient	9	1.44695	0.00074714	3.1266	NQO1, RPS6KB1, TBXA2R, CNR1, AKR1C3, CYP1B1, PPARG, MTOR, SLC6A4	620	62	19453	4.55455	0.97335	0.00842202	0.00742006
GOTERM_BP_DIRECT	GO:0050873	brown fat cell differentiation	7	1.1254	0.000748431	3.12585	FABP3, FABP4, ADRB3, FFAR4, ADRB1, ADRB2, PTGS2	620	35	19453	6.27516	0.973517	0.00842202	0.00742006
GOTERM_BP_DIRECT	GO:0009615	response to virus	12	1.92926	0.000764159	3.11682	CHRM2, IKBKB, TBK1, CDK6, CHUK, SRC, CYP1A1, TLR8, PIM2, MST1R, TNF, BCL2L1	620	110	19453	3.42282	0.975463	0.0085791	0.00755845
GOTERM_BP_DIRECT	GO:0071498	cellular response to fluid shear stress	5	0.803859	0.000787817	3.10357	XBP1, SRC, MMP2, PTK2B, PTGS2	620	14	19453	11.2056	0.978125	0.00880395	0.00775655
GOTERM_BP_DIRECT	GO:0048011	neurotrophin TRK receptor signaling pathway	5	0.803859	0.000787817	3.10357	NTRK1, SRC, CASP3, PTPN11, RAF1	620	14	19453	11.2056	0.978125	0.00880395	0.00775655
GOTERM_BP_DIRECT	GO:0045821	positive regulation of glycolytic process	6	0.96463	0.000825371	3.08335	P2RX7, APP, INSR, HTR2A, PSEN1, MTOR	620	24	19453	7.84395	0.98177	0.00911856	0.00803374
GOTERM_BP_DIRECT	GO:2000378	negative regulation of reactive oxygen species metabolic process	6	0.96463	0.000825371	3.08335	G6PD, MMP3, BCL2, TP53, SIRT2, SIRT3	620	24	19453	7.84395	0.98177	0.00911856	0.00803374
GOTERM_BP_DIRECT	GO:0010906	regulation of glucose metabolic process	6	0.96463	0.000825371	3.08335	RORC, RORA, MLYCD, ACACB, SIRT1, PDK1	620	24	19453	7.84395	0.98177	0.00911856	0.00803374
GOTERM_BP_DIRECT	GO:0051247	positive regulation of protein metabolic process	6	0.96463	0.000825371	3.08335	APP, MAPK8, NR1H2, AGTR1, NR1H3, AKT1	620	24	19453	7.84395	0.98177	0.00911856	0.00803374
GOTERM_BP_DIRECT	GO:0043303	mast cell degranulation	6	0.96463	0.000825371	3.08335	SYK, ADORA2B, KIT, PIK3CD, PIK3CG, PTGDR	620	24	19453	7.84395	0.98177	0.00911856	0.00803374
GOTERM_BP_DIRECT	GO:0006836	neurotransmitter transport	8	1.28617	0.000858772	3.06612	SLC6A15, SLC1A3, SLC29A1, SLC6A2, SLC6A3, SLC18A2, SLC6A4, SLC18A3	620	49	19453	5.12258	0.984499	0.00946601	0.00833985
GOTERM_BP_DIRECT	GO:0098586	cellular response to virus	11	1.76849	0.000880773	3.05514	MMP12, MAPK11, HSP90AA1, CHUK, TLR7, TYK2, JAK2, MAPK14, NFKB1, GLI2, JAK1	620	95	19453	3.63299	0.986069	0.00968651	0.00853411
GOTERM_BP_DIRECT	GO:0070527	platelet aggregation	8	1.28617	0.000971598	3.01251	PDGFRA, TUBB1, ILK, PTPN6, PIK3CB, PPIA, PIK3CG, SLC6A4	620	50	19453	5.02013	0.991036	0.0106612	0.00939285
GOTERM_BP_DIRECT	GO:0051893	regulation of focal adhesion assembly	6	0.96463	0.00100497	2.99785	DUSP3, ROCK1, ROCK2, PTK2, EPHA3, SLC9A1	620	25	19453	7.53019	0.992377	0.0108695	0.00957635
GOTERM_BP_DIRECT	GO:0046686	response to cadmium ion	6	0.96463	0.00100497	2.99785	CPA1, NPC1, TERT, ARG1, KIT, CDK1	620	25	19453	7.53019	0.992377	0.0108695	0.00957635
GOTERM_BP_DIRECT	GO:2001237	negative regulation of extrinsic apoptotic signaling pathway	7	1.1254	0.00101577	2.99321	LGALS3, AR, RPS6KB1, SRC, GSTP1, RELA, TGFBR1	620	37	19453	5.93596	0.992766	0.0108695	0.00957635
GOTERM_BP_DIRECT	GO:2000352	negative regulation of endothelial cell apoptotic process	7	1.1254	0.00101577	2.99321	TERT, PDPK1, ABL1, KDR, BRAF, TEK, ICAM1	620	37	19453	5.93596	0.992766	0.0108695	0.00957635
GOTERM_BP_DIRECT	GO:0045765	regulation of angiogenesis	7	1.1254	0.00101577	2.99321	ERBB2, ENPP2, PTK2B, CTNNB1, FGF2, PIK3CG, EPHA2	620	37	19453	5.93596	0.992766	0.0108695	0.00957635
GOTERM_BP_DIRECT	GO:0008306	associative learning	7	1.1254	0.00101577	2.99321	APP, GABRA5, ABL1, TACR1, DRD2, DRD5, LGMN	620	37	19453	5.93596	0.992766	0.0108695	0.00957635
GOTERM_BP_DIRECT	GO:0046326	positive regulation of glucose import	7	1.1254	0.00101577	2.99321	TERT, AKT2, INSR, AKT1, PTPN11, PIK3R1, MAPK14	620	37	19453	5.93596	0.992766	0.0108695	0.00957635
GOTERM_BP_DIRECT	GO:0046321	positive regulation of fatty acid oxidation	4	0.643087	0.00101971	2.99152	PPARG, MLYCD, PPARA, PPARD	620	7	19453	17.929	0.992903	0.0108695	0.00957635
GOTERM_BP_DIRECT	GO:0090330	regulation of platelet aggregation	4	0.643087	0.00101971	2.99152	LYN, SYK, PRKCQ, PRKCA	620	7	19453	17.929	0.992903	0.0108695	0.00957635
GOTERM_BP_DIRECT	GO:0040012	regulation of locomotion	4	0.643087	0.00101971	2.99152	CHRM1, LRRK2, HTR1D, SNCA	620	7	19453	17.929	0.992903	0.0108695	0.00957635
GOTERM_BP_DIRECT	GO:0009624	response to nematode	4	0.643087	0.00101971	2.99152	PTGER4, PTGER2, CYP1A1, PTGS2	620	7	19453	17.929	0.992903	0.0108695	0.00957635
GOTERM_BP_DIRECT	GO:0060440	trachea formation	4	0.643087	0.00101971	2.99152	MAP2K1, MAPK1, CTNNB1, MAPK3	620	7	19453	17.929	0.992903	0.0108695	0.00957635
GOTERM_BP_DIRECT	GO:0014047	glutamate secretion	4	0.643087	0.00101971	2.99152	P2RX7, GRM2, NTRK2, TRPV1	620	7	19453	17.929	0.992903	0.0108695	0.00957635
GOTERM_BP_DIRECT	GO:0050966	detection of mechanical stimulus involved in sensory perception of pain	5	0.803859	0.00104741	2.97988	NTRK1, BACE1, TRPA1, HTR2A, TNF	620	15	19453	10.4586	0.993796	0.0110674	0.00975072
GOTERM_BP_DIRECT	GO:1904645	response to beta-amyloid	5	0.803859	0.00104741	2.97988	MMP12, MMP13, MMP2, MMP3, MMP9	620	15	19453	10.4586	0.993796	0.0110674	0.00975072
GOTERM_BP_DIRECT	GO:0080135	regulation of cellular response to stress	5	0.803859	0.00104741	2.97988	DYRK3, BCL2, OPRM1, BCL2L1, MCL1	620	15	19453	10.4586	0.993796	0.0110674	0.00975072
GOTERM_BP_DIRECT	GO:0043518	negative regulation of DNA damage response, signal transduction by p53 class mediator	5	0.803859	0.00104741	2.97988	DYRK3, MDM2, DYRK1A, MIF, SIRT1	620	15	19453	10.4586	0.993796	0.0110674	0.00975072
GOTERM_BP_DIRECT	GO:0042113	B cell activation	7	1.1254	0.00117422	2.93025	HDAC4, ZAP70, CASP8, PRKCB, BTK, PIK3CD, EPHB2	620	38	19453	5.77975	0.996648	0.0123268	0.0108603
GOTERM_BP_DIRECT	GO:0048469	cell maturation	7	1.1254	0.00117422	2.93025	AXL, BTK, KDR, CTNNB1, REN, PPARG, VEGFA	620	38	19453	5.77975	0.996648	0.0123268	0.0108603
GOTERM_BP_DIRECT	GO:0019228	neuronal action potential	7	1.1254	0.00117422	2.93025	GRIA1, GLRA1, P2RX3, SCN9A, DRD1, SCN5A, MTOR	620	38	19453	5.77975	0.996648	0.0123268	0.0108603
GOTERM_BP_DIRECT	GO:0034142	toll-like receptor 4 signaling pathway	6	0.96463	0.00121201	2.91649	LYN, CHUK, NR1H4, IRAK4, TLR4, RELA	620	26	19453	7.24057	0.99721	0.0125686	0.0110733
GOTERM_BP_DIRECT	GO:0019934	cGMP-mediated signaling	6	0.96463	0.00121201	2.91649	ADORA2B, PDE2A, PDE3A, HTR2B, HTR2C, PDE9A	620	26	19453	7.24057	0.99721	0.0125686	0.0110733
GOTERM_BP_DIRECT	GO:0051896	regulation of protein kinase B signaling	6	0.96463	0.00121201	2.91649	NTRK1, GRM2, NTRK2, NTRK3, EGFR, MTOR	620	26	19453	7.24057	0.99721	0.0125686	0.0110733
GOTERM_BP_DIRECT	GO:0032727	positive regulation of interferon-alpha production	6	0.96463	0.00121201	2.91649	MMP12, TBK1, CHUK, TLR8, TLR7, TLR4	620	26	19453	7.24057	0.99721	0.0125686	0.0110733
GOTERM_BP_DIRECT	GO:0030325	adrenal gland development	6	0.96463	0.00121201	2.91649	PDGFRA, INSR, TSPO, CYP1B1, NR3C1, CRHR1	620	26	19453	7.24057	0.99721	0.0125686	0.0110733
GOTERM_BP_DIRECT	GO:0006631	fatty acid metabolic process	11	1.76849	0.0012128	2.91621	FABP2, ASAH1, CPT1A, FASN, CYP1A1, PPARG, ABCB11, PPARA, LIPA, PPARD, SNCA	620	99	19453	3.4862	0.997221	0.0125686	0.0110733
GOTERM_BP_DIRECT	GO:0043280	positive regulation of cysteine-type endopeptidase activity involved in apoptotic process	8	1.28617	0.00123205	2.90937	APP, SYK, DAPK1, F2R, CASP1, SIRT1, TNF, CTSD	620	52	19453	4.82705	0.997469	0.0126598	0.0111537
GOTERM_BP_DIRECT	GO:0006633	fatty acid biosynthetic process	8	1.28617	0.00123205	2.90937	XBP1, PLA2G1B, SCD, FASN, MLYCD, ACACB, ACACA, MGLL	620	52	19453	4.82705	0.997469	0.0126598	0.0111537
GOTERM_BP_DIRECT	GO:1904263	positive regulation of TORC1 signaling	8	1.28617	0.00123205	2.90937	TBK1, SYK, RPS6KB1, SRC, CSNK1A1, PIM1, EP300, AKT1	620	52	19453	4.82705	0.997469	0.0126598	0.0111537
GOTERM_BP_DIRECT	GO:0097191	extrinsic apoptotic signaling pathway	8	1.28617	0.00123205	2.90937	P2RX7, GSK3B, GSK3A, CASP8, PDPK1, PARP2, JAK2, TNF	620	52	19453	4.82705	0.997469	0.0126598	0.0111537
GOTERM_BP_DIRECT	GO:0030036	actin cytoskeleton organization	18	2.89389	0.00126875	2.89662	PTPN1, ROCK1, ROCK2, PDPK1, LIMK2, LIMK1, ADRA2A, CDC42, FER, PAK1, PIK3CA, KIT, S1PR1, ABL1, GRB2, S1PR2, RAC1, EZR	620	232	19453	2.43433	0.997882	0.0130094	0.0114617
GOTERM_BP_DIRECT	GO:0030593	neutrophil chemotaxis	10	1.60772	0.00127556	2.8943	LGALS3, SYK, CXCR1, PLA2G1B, C5AR1, CXCR2, PDE4B, PIK3CD, PPIA, PIK3CG	620	83	19453	3.78022	0.997951	0.0130516	0.0114989
GOTERM_BP_DIRECT	GO:0000278	mitotic cell cycle	14	2.2508	0.00131146	2.88225	PLK2, PLK1, KIF11, LIPA, AURKB, CDC25B, AURKA, PPP2CA, WEE1, TUBB3, TUBB1, ABL1, NEK2, PTPN6	620	154	19453	2.85235	0.998279	0.0133906	0.0117976
GOTERM_BP_DIRECT	GO:0051301	cell division	25	4.01929	0.00132595	2.87747	DYRK3, CCNT1, TNKS, KIF11, NR3C1, AURKB, AURKA, PPP1CC, CHEK2, NEK1, NEK2, CSNK1A1, PRKCE, CDC7, SIRT2, CDC25A, CDC25B, PPP1CA, CDK8, WEE1, CDK6, CDK5, CDK4, CDK2, CDK1	620	383	19453	2.04803	0.998396	0.0135102	0.0119029
GOTERM_BP_DIRECT	GO:0043408	regulation of MAPK cascade	7	1.1254	0.00135093	2.86937	CSF1R, PAK1, FLT4, KDR, REN, GRB2, MAP4K4	620	39	19453	5.63156	0.998579	0.0136163	0.0119964
GOTERM_BP_DIRECT	GO:0032516	positive regulation of phosphoprotein phosphatase activity	5	0.803859	0.00136163	2.86594	PTPA, PDGFRB, HSP90AB1, JAK2, MTOR	620	16	19453	9.80494	0.998651	0.0136163	0.0119964
GOTERM_BP_DIRECT	GO:0030278	regulation of ossification	5	0.803859	0.00136163	2.86594	ESRRA, PTGER4, MAPK1, MAPK14, MAPK3	620	16	19453	9.80494	0.998651	0.0136163	0.0119964
GOTERM_BP_DIRECT	GO:0070848	response to growth factor	5	0.803859	0.00136163	2.86594	P2RY1, AKT1, OPRM1, HDAC6, EPHA2	620	16	19453	9.80494	0.998651	0.0136163	0.0119964
GOTERM_BP_DIRECT	GO:0051146	striated muscle cell differentiation	5	0.803859	0.00136163	2.86594	CASP7, CHUK, CASP3, AKT1, MAPK14	620	16	19453	9.80494	0.998651	0.0136163	0.0119964
GOTERM_BP_DIRECT	GO:0019395	fatty acid oxidation	5	0.803859	0.00136163	2.86594	ALOX15, PPARG, ALOX12, MLYCD, MAPK14	620	16	19453	9.80494	0.998651	0.0136163	0.0119964
GOTERM_BP_DIRECT	GO:1901386	negative regulation of voltage-gated calcium channel activity	5	0.803859	0.00136163	2.86594	GPR35, DRD2, DRD3, CRHR1, DRD4	620	16	19453	9.80494	0.998651	0.0136163	0.0119964
GOTERM_BP_DIRECT	GO:0002687	positive regulation of leukocyte migration	5	0.803859	0.00136163	2.86594	BDKRB1, TACR1, PIK3R1, SELE, VEGFA	620	16	19453	9.80494	0.998651	0.0136163	0.0119964
GOTERM_BP_DIRECT	GO:2000310	regulation of NMDA receptor activity	5	0.803859	0.00136163	2.86594	APP, DAPK1, PTK2B, CAPN1, OPRM1	620	16	19453	9.80494	0.998651	0.0136163	0.0119964
GOTERM_BP_DIRECT	GO:0050853	B cell receptor signaling pathway	13	2.09003	0.00144826	2.83915	LYN, SYK, PRKCB, PIK3CD, NFKB1, LCK, BCL2, BTK, ABL1, CD38, MAPK1, GRB2, PTPN6	620	137	19453	2.97727	0.999114	0.0144302	0.0127135
GOTERM_BP_DIRECT	GO:0040014	regulation of multicellular organism growth	6	0.96463	0.00144897	2.83894	FTO, APP, PIK3CA, TNKS2, CDK4, STAT3	620	27	19453	6.9724	0.999117	0.0144302	0.0127135
GOTERM_BP_DIRECT	GO:0050804	modulation of synaptic transmission	10	1.60772	0.00151083	2.82079	GRIA1, MAPK9, EPHA7, PTPRS, RPS6KB1, JAK2, PRKACA, EPHB1, DNM1, MAPK3	620	85	19453	3.69127	0.999346	0.0150154	0.013229
GOTERM_BP_DIRECT	GO:0031100	animal organ regeneration	7	1.1254	0.00154721	2.81045	F7, ACE, FLT3, AXL, CDK1, PPARG, PGF	620	40	19453	5.49077	0.999452	0.0153456	0.0135199
GOTERM_BP_DIRECT	GO:0006975	DNA damage induced protein phosphorylation	4	0.643087	0.00159304	2.79777	CHEK2, CHEK1, ABL1, MAPK3	620	8	19453	15.6879	0.999562	0.0154834	0.0136414
GOTERM_BP_DIRECT	GO:0007207	phospholipase C-activating G-protein coupled acetylcholine receptor signaling pathway	4	0.643087	0.00159304	2.79777	CHRM2, CHRM3, CHRM1, PRKCB	620	8	19453	15.6879	0.999562	0.0154834	0.0136414
GOTERM_BP_DIRECT	GO:2000641	regulation of early endosome to late endosome transport	4	0.643087	0.00159304	2.79777	MAP2K1, SRC, MAPK1, MAPK3	620	8	19453	15.6879	0.999562	0.0154834	0.0136414
GOTERM_BP_DIRECT	GO:0070474	positive regulation of uterine smooth muscle contraction	4	0.643087	0.00159304	2.79777	OXTR, TACR3, TACR1, ADRA2B	620	8	19453	15.6879	0.999562	0.0154834	0.0136414
GOTERM_BP_DIRECT	GO:0038003	opioid receptor signaling pathway	4	0.643087	0.00159304	2.79777	OPRD1, SIGMAR1, OPRK1, OPRM1	620	8	19453	15.6879	0.999562	0.0154834	0.0136414
GOTERM_BP_DIRECT	GO:0010883	regulation of lipid storage	4	0.643087	0.00159304	2.79777	FTO, CPT1A, PPARA, SIRT1	620	8	19453	15.6879	0.999562	0.0154834	0.0136414
GOTERM_BP_DIRECT	GO:0071316	cellular response to nicotine	4	0.643087	0.00159304	2.79777	NTRK1, TNF, RELA, NFKB1	620	8	19453	15.6879	0.999562	0.0154834	0.0136414
GOTERM_BP_DIRECT	GO:0007217	tachykinin receptor signaling pathway	4	0.643087	0.00159304	2.79777	GRK2, GRK5, TACR3, TACR1	620	8	19453	15.6879	0.999562	0.0154834	0.0136414
GOTERM_BP_DIRECT	GO:1902961	positive regulation of aspartic-type endopeptidase activity involved in amyloid precursor protein catabolic process	4	0.643087	0.00159304	2.79777	LYN, EPHA4, APP, ROCK2	620	8	19453	15.6879	0.999562	0.0154834	0.0136414
GOTERM_BP_DIRECT	GO:0038110	interleukin-2-mediated signaling pathway	4	0.643087	0.00159304	2.79777	STAT3, JAK3, IL2, JAK1	620	8	19453	15.6879	0.999562	0.0154834	0.0136414
GOTERM_BP_DIRECT	GO:0001819	positive regulation of cytokine production	9	1.44695	0.00167115	2.77698	PTGER4, SRC, HTR2B, PIK3CD, MIF, TNF, AGPAT2, ADRA2A, PIK3CG	620	70	19453	4.03403	0.9997	0.0162102	0.0142816
GOTERM_BP_DIRECT	GO:0031638	zymogen activation	6	0.96463	0.00171835	2.76489	MMP14, KLK1, F10, CTSL, KLK2, F2	620	28	19453	6.72339	0.999762	0.0163818	0.0144329
GOTERM_BP_DIRECT	GO:1905564	positive regulation of vascular endothelial cell proliferation	6	0.96463	0.00171835	2.76489	GHSR, ADAM17, PDPK1, STAT3, FGF2, FGFR1	620	28	19453	6.72339	0.999762	0.0163818	0.0144329
GOTERM_BP_DIRECT	GO:2000773	negative regulation of cellular senescence	6	0.96463	0.00171835	2.76489	CDK6, TERT, PLK2, ABL1, MIF, SIRT1	620	28	19453	6.72339	0.999762	0.0163818	0.0144329
GOTERM_BP_DIRECT	GO:0001954	positive regulation of cell-matrix adhesion	6	0.96463	0.00171835	2.76489	GSK3B, CDK6, PTK2B, HPSE, EPHA1, PRKCZ	620	28	19453	6.72339	0.999762	0.0163818	0.0144329
GOTERM_BP_DIRECT	GO:0031334	positive regulation of protein complex assembly	8	1.28617	0.00172171	2.76404	GSK3B, LGALS3, VCP, SYK, MMP1, MMP3, TNF, VEGFA	620	55	19453	4.56375	0.999765	0.0163818	0.0144329
GOTERM_BP_DIRECT	GO:0030218	erythrocyte differentiation	8	1.28617	0.00172171	2.76404	LYN, DYRK3, THRA, CASP3, KIT, JAK2, JAK3, PTPN2	620	55	19453	4.56375	0.999765	0.0163818	0.0144329
GOTERM_BP_DIRECT	GO:0045786	negative regulation of cell cycle	8	1.28617	0.00172171	2.76404	CDK6, HPGD, CDK5, RPS6KA2, CASP3, PDCD4, PTGS2, SIRT1	620	55	19453	4.56375	0.999765	0.0163818	0.0144329
GOTERM_BP_DIRECT	GO:0002407	dendritic cell chemotaxis	5	0.803859	0.00173613	2.76042	CCR1, CXCR1, CXCR2, CCR5, PIK3CG	620	17	19453	9.22818	0.999781	0.0163818	0.0144329
GOTERM_BP_DIRECT	GO:0050872	white fat cell differentiation	5	0.803859	0.00173613	2.76042	PDGFRA, FABP4, FFAR4, PPARG, SIRT1	620	17	19453	9.22818	0.999781	0.0163818	0.0144329
GOTERM_BP_DIRECT	GO:0046328	regulation of JNK cascade	5	0.803859	0.00173613	2.76042	F2RL1, EPHB1, EGFR, MAP4K4, IGF1R	620	17	19453	9.22818	0.999781	0.0163818	0.0144329
GOTERM_BP_DIRECT	GO:0016242	negative regulation of macroautophagy	5	0.803859	0.00173613	2.76042	NPC1, PIK3CA, LRRK2, AKT1, MTOR	620	17	19453	9.22818	0.999781	0.0163818	0.0144329
GOTERM_BP_DIRECT	GO:0045987	positive regulation of smooth muscle contraction	5	0.803859	0.00173613	2.76042	CHRM3, TBXA2R, F2R, PTGS2, ADRA1A	620	17	19453	9.22818	0.999781	0.0163818	0.0144329
GOTERM_BP_DIRECT	GO:0030194	positive regulation of blood coagulation	5	0.803859	0.00173613	2.76042	F7, TBXA2R, F2R, HPSE, F2	620	17	19453	9.22818	0.999781	0.0163818	0.0144329
GOTERM_BP_DIRECT	GO:0055093	response to hyperoxia	5	0.803859	0.00173613	2.76042	PDGFRB, POLB, MMP2, CYP1A1, KCNA5	620	17	19453	9.22818	0.999781	0.0163818	0.0144329
GOTERM_BP_DIRECT	GO:0032467	positive regulation of cytokinesis	7	1.1254	0.00176446	2.75339	CDC42, PRKCE, DRD2, DRD3, AURKB, CDC25B, IGF1R	620	41	19453	5.35685	0.999809	0.0165845	0.0146115
GOTERM_BP_DIRECT	GO:0007405	neuroblast proliferation	7	1.1254	0.00176446	2.75339	SHH, DAGLA, SMO, CTNNB1, DRD2, TP53, FGF2	620	41	19453	5.35685	0.999809	0.0165845	0.0146115
GOTERM_BP_DIRECT	GO:0010976	positive regulation of neuron projection development	12	1.92926	0.00190869	2.71926	CAMK2B, NTRK1, LYN, RET, NTRK2, LTK, FES, CNR1, NTRK3, EP300, PTK2B, EPHA3	620	123	19453	3.06105	0.999905	0.01788	0.0157529
GOTERM_BP_DIRECT	GO:0006366	transcription from RNA polymerase II promoter	18	2.89389	0.00190966	2.71904	XBP1, CCNT1, PARP1, THRA, NR1H4, PIK3R1, ADRB2, MAPK14, FGF2, IL2, NFKB1, CDK9, NR4A2, AR, HNF4A, EP300, CTNNB1, JAK2	620	241	19453	2.34342	0.999906	0.01788	0.0157529
GOTERM_BP_DIRECT	GO:0001932	regulation of protein phosphorylation	8	1.28617	0.00191469	2.7179	LYN, PPP2CA, FER, GRM5, TLR8, TLR7, DRD1, PTK2	620	56	19453	4.48226	0.999908	0.0178926	0.0157639
GOTERM_BP_DIRECT	GO:0001541	ovarian follicle development	7	1.1254	0.00200406	2.69809	MMP14, MMP2, KIT, BCL2, KDR, BCL2L1, VEGFA	620	42	19453	5.2293	0.99994	0.0186623	0.016442
GOTERM_BP_DIRECT	GO:0050679	positive regulation of epithelial cell proliferation	9	1.44695	0.00200475	2.69794	SMO, ERBB2, C5AR1, TACR1, SCN5A, FGF1, FGF2, EGFR, VEGFA	620	72	19453	3.92198	0.999941	0.0186623	0.016442
GOTERM_BP_DIRECT	GO:0022900	electron transport chain	8	1.28617	0.002124	2.67284	NQO2, MAOB, ALDH2, AKR1B1, NOX4, AKR1C4, CYP19A1, IDO1	620	57	19453	4.40362	0.999967	0.0196592	0.0173204
GOTERM_BP_DIRECT	GO:0009966	regulation of signal transduction	8	1.28617	0.002124	2.67284	PTPN1, UGCG, GRK3, GRK2, GRK5, LRRK2, GRK6, MGLL	620	57	19453	4.40362	0.999967	0.0196592	0.0173204
GOTERM_BP_DIRECT	GO:0016241	regulation of macroautophagy	8	1.28617	0.002124	2.67284	ERN1, MAPK8, CDK5, CASP3, CAPN1, PRKACA, MTOR, HDAC6	620	57	19453	4.40362	0.999967	0.0196592	0.0173204
GOTERM_BP_DIRECT	GO:0010469	regulation of receptor activity	5	0.803859	0.0021765	2.66224	APP, PLAU, PDE4D, P2RY1, PRKCD	620	18	19453	8.7155	0.999974	0.0199546	0.0175807
GOTERM_BP_DIRECT	GO:0008631	intrinsic apoptotic signaling pathway in response to oxidative stress	5	0.803859	0.0021765	2.66224	PRKCD, BCL2, CYP1B1, JAK2, PDK1	620	18	19453	8.7155	0.999974	0.0199546	0.0175807
GOTERM_BP_DIRECT	GO:0044849	estrous cycle	5	0.803859	0.0021765	2.66224	OXTR, CYP1B1, OPRK1, OPRM1, IGF1R	620	18	19453	8.7155	0.999974	0.0199546	0.0175807
GOTERM_BP_DIRECT	GO:0007212	dopamine receptor signaling pathway	5	0.803859	0.0021765	2.66224	GSK3B, GSK3A, DRD1, DRD4, DRD5	620	18	19453	8.7155	0.999974	0.0199546	0.0175807
GOTERM_BP_DIRECT	GO:0010288	response to lead ion	5	0.803859	0.0021765	2.66224	BACE1, PPP2CA, APP, MAPT, PPP1CA	620	18	19453	8.7155	0.999974	0.0199546	0.0175807
GOTERM_BP_DIRECT	GO:0031670	cellular response to nutrient	4	0.643087	0.00233325	2.63204	XBP1, RPS6KB1, CSNK1A1, MTOR	620	9	19453	13.9448	0.999988	0.0210731	0.0185661
GOTERM_BP_DIRECT	GO:0048012	hepatocyte growth factor receptor signaling pathway	4	0.643087	0.00233325	2.63204	PAK1, RAC1, MET, SIRT2	620	9	19453	13.9448	0.999988	0.0210731	0.0185661
[truncated: 818 more rows]

## Sheet: CC
Category	Term	Term	Count	%	PValue	Genes	List Total	Pop Hits	Pop Total	Fold Enrichment	Bonferroni	Benjamini	FDR
[truncated: 161 more rows]

[truncated: 2 more sheets: MF, Sheet5]
