# Supplementary material for: Shenlian (SL) Decoction Treat Diabetic Nephropathy by Regulating M1 Polarization of Macrophages and Pyroptosis of Renal Tubular Epithelial Cells
Source: J Diabetes Res. 2026 Apr 27;2026:1757275. doi: 10.1155/jdr/1757275 (PMC13121875; doi:10.1155/jdr/1757275)
Supplement: Supplementary file 4 — Supporting Information 4 Table S4: KEGG enrichment analysis. [file JDR-2026-1757275-s002.xlsx]

## Sheet: Sheet1
pathway		gene ratio	PValue	Count
PI3K-Akt signaling pathway	17.2012	0.172012	2.85476e-22	59
Ras signaling pathway	13.4111	0.134111	2.58531e-20	46
Apoptosis	10.2041	0.102041	1.99411e-19	35
MAPK signaling pathway	14.5773	0.145773	5.18078e-19	50
Chemokine signaling pathway	11.6618	0.116618	1.03226e-18	40
HIF-1 signaling pathway	8.45481	0.0845481	1.60751e-16	29
T cell receptor signaling pathway	8.74636	0.0874636	3.40327e-16	30
FoxO signaling pathway	9.0379	0.090379	3.94402e-16	31
C-type lectin receptor signaling pathway	7.87172	0.0787172	4.53465e-15	27
TNF signaling pathway	8.16327	0.0816327	5.75467e-15	28
cAMP signaling pathway	11.0787	0.110787	1.28119e-14	38
Neurotrophin signaling pathway	8.16327	0.0816327	1.79478e-14	28
Sphingolipid signaling pathway	8.16327	0.0816327	2.78421e-14	28
Prolactin signaling pathway	6.41399	0.0641399	4.03228e-14	22
Rap1 signaling pathway	10.4956	0.104956	4.6194e-14	36
Th17 cell differentiation	7.58017	0.0758017	1.06428e-13	26
Relaxin signaling pathway	8.16327	0.0816327	1.47597e-13	28
ErbB signaling pathway	6.70554	0.0670554	2.88419e-13	23
Toll-like receptor signaling pathway	7.28863	0.0728863	8.79032e-13	25
Thyroid hormone signaling pathway	7.58017	0.0758017	1.6635e-12	26
VEGF signaling pathway	5.53936	0.0553936	2.02962e-12	19
Growth hormone synthesis, secretion and action	7.28863	0.0728863	9.86306e-12	25
Calcium signaling pathway	10.4956	0.104956	1.26314e-11	36
Efferocytosis	8.16327	0.0816327	1.71447e-11	28
Osteoclast differentiation	7.58017	0.0758017	2.14496e-11	26
NF-kappa B signaling pathway	6.70554	0.0670554	2.30214e-11	23
Insulin signaling pathway	7.58017	0.0758017	3.00329e-11	26
Adipocytokine signaling pathway	5.53936	0.0553936	3.84116e-11	19
Inflammatory mediator regulation of TRP channels	6.41399	0.0641399	5.12701e-11	22
Progesterone-mediated oocyte maturation	6.41399	0.0641399	1.14266e-10	22
Human papillomavirus infection	11.6618	0.116618	1.1899e-10	40
GnRH signaling pathway	6.12245	0.0612245	1.39747e-10	21
B cell receptor signaling pathway	5.8309	0.058309	1.61601e-10	20
Phospholipase D signaling pathway	7.58017	0.0758017	1.71248e-10	26
IL-17 signaling pathway	6.12245	0.0612245	1.71567e-10	21
Glioma	5.53936	0.0553936	1.73727e-10	19
Endometrial cancer	4.95627	0.0495627	1.92148e-10	17
Renal cell carcinoma	5.24781	0.0524781	3.62464e-10	18
Choline metabolism in cancer	6.12245	0.0612245	3.79094e-10	21
Hepatocellular carcinoma	7.87172	0.0787172	5.3485e-10	27
Type II diabetes mellitus	4.37318	0.0437318	6.35804e-10	15
Salmonella infection	9.62099	0.0962099	7.00192e-10	33
Neuroactive ligand-receptor interaction	11.9534	0.119534	7.22328e-10	41
Breast cancer	7.28863	0.0728863	8.29315e-10	25
Platelet activation	6.70554	0.0670554	8.42028e-10	23
Pathogenic Escherichia coli infection	8.45481	0.0845481	9.58428e-10	29
Adherens junction	5.8309	0.058309	1.03479e-09	20
Fc gamma R-mediated phagocytosis	5.8309	0.058309	2.19317e-09	20
Axon guidance	7.87172	0.0787172	3.13952e-09	27
Renin-angiotensin system	3.207	0.03207	3.43158e-09	11
NOD-like receptor signaling pathway	7.87172	0.0787172	5.03051e-09	27
Estrogen signaling pathway	6.70554	0.0670554	5.91396e-09	23
Serotonergic synapse	6.12245	0.0612245	7.22314e-09	21
Diabetic cardiomyopathy	8.16327	0.0816327	7.58088e-09	28
Platinum drug resistance	4.95627	0.0495627	7.60463e-09	17
Neutrophil extracellular trap formation	7.87172	0.0787172	8.89362e-09	27
MicroRNAs in cancer	10.2041	0.102041	1.29696e-08	35
Gap junction	5.24781	0.0524781	1.95109e-08	18
Regulation of actin cytoskeleton	8.45481	0.0845481	2.60168e-08	29
Natural killer cell mediated cytotoxicity	6.12245	0.0612245	4.16179e-08	21
Autophagy - animal	6.99708	0.0699708	4.21487e-08	24
JAK-STAT signaling pathway	6.99708	0.0699708	4.72877e-08	24
Tuberculosis	7.28863	0.0728863	5.0938e-08	25
Alzheimer disease	11.0787	0.110787	9.12666e-08	38
Regulation of lipolysis in adipocytes	4.08163	0.0408163	1.50444e-07	14
Long-term depression	4.08163	0.0408163	2.30239e-07	14
Th1 and Th2 cell differentiation	4.95627	0.0495627	2.38398e-07	17
Signaling pathways regulating pluripotency of stem cells	6.12245	0.0612245	3.11615e-07	21
PPAR signaling pathway	4.37318	0.0437318	5.56166e-07	15
Aldosterone-regulated sodium reabsorption	3.207	0.03207	6.54725e-07	11
Thyroid cancer	3.207	0.03207	6.54725e-07	11
Pertussis	4.37318	0.0437318	6.59063e-07	15
mTOR signaling pathway	6.12245	0.0612245	1.28728e-06	21
Apoptosis - multiple species	2.91545	0.0291545	1.66662e-06	10
Vascular smooth muscle contraction	5.53936	0.0553936	2.23442e-06	19
AMPK signaling pathway	5.24781	0.0524781	2.28798e-06	18
Transcriptional misregulation in cancer	6.70554	0.0670554	2.82189e-06	23
Leishmaniasis	4.08163	0.0408163	4.61357e-06	14
Longevity regulating pathway	4.37318	0.0437318	4.71543e-06	15
Cellular senescence	5.8309	0.058309	5.15406e-06	20
Leukocyte transendothelial migration	4.95627	0.0495627	5.18675e-06	17
Dopaminergic synapse	5.24781	0.0524781	7.65796e-06	18
Parathyroid hormone synthesis, secretion and action	4.66472	0.0466472	8.29373e-06	16
Antifolate resistance	2.62391	0.0262391	9.92985e-06	9
Ovarian steroidogenesis	3.207	0.03207	1.50724e-05	11
Pathways of neurodegeneration - multiple diseases	11.0787	0.110787	1.58908e-05	38
Cholinergic synapse	4.66472	0.0466472	1.82684e-05	16
Necroptosis	5.53936	0.0553936	2.52338e-05	19
cGMP-PKG signaling pathway	5.53936	0.0553936	4.88921e-05	19
Apelin signaling pathway	4.95627	0.0495627	5.80688e-05	17
Arachidonic acid metabolism	3.207	0.03207	7.63364e-05	11
Longevity regulating pathway - multiple species	3.207	0.03207	7.63364e-05	11
Amoebiasis	4.08163	0.0408163	0.000101259	14
GnRH secretion	3.207	0.03207	0.000116096	11
Long-term potentiation	3.207	0.03207	0.00017211	11
Renin secretion	3.207	0.03207	0.000220882	11
RIG-I-like receptor signaling pathway	3.207	0.03207	0.000280755	11
Pancreatic secretion	3.79009	0.0379009	0.000397874	13
Bile secretion	3.49854	0.0349854	0.000450916	12
Oxytocin signaling pathway	4.66472	0.0466472	0.000621354	16
Adrenergic signaling in cardiomyocytes	4.66472	0.0466472	0.000621354	16
Oocyte meiosis	4.08163	0.0408163	0.00119014	14
Melanogenesis	3.49854	0.0349854	0.00131848	12
p53 signaling pathway	2.91545	0.0291545	0.00165225	10
Cushing syndrome	4.37318	0.0437318	0.00193983	15
Glucagon signaling pathway	3.49854	0.0349854	0.00210784	12
Wnt signaling pathway	4.66472	0.0466472	0.00215241	16
African trypanosomiasis	2.04082	0.0204082	0.00226751	7
Salivary secretion	3.207	0.03207	0.00238064	11
Tight junction	4.37318	0.0437318	0.00452356	15
Legionellosis	2.33236	0.0233236	0.00458172	8
Cytosolic DNA-sensing pathway	2.62391	0.0262391	0.00666007	9
Spinocerebellar ataxia	3.79009	0.0379009	0.00717012	13
Gastric acid secretion	2.62391	0.0262391	0.00720886	9
Carbohydrate digestion and absorption	2.04082	0.0204082	0.00766584	7
Bacterial invasion of epithelial cells	2.62391	0.0262391	0.00779111	9
Steroid hormone biosynthesis	2.33236	0.0233236	0.00803477	8
Retrograde endocannabinoid signaling	3.79009	0.0379009	0.00933538	13
Cocaine addiction	2.04082	0.0204082	0.0093822	7
Circadian entrainment	2.91545	0.0291545	0.0101286	10
Endocrine and other factor-regulated calcium reabsorption	2.04082	0.0204082	0.0136078	7
Cell cycle	3.79009	0.0379009	0.0144805	13
Hedgehog signaling pathway	2.04082	0.0204082	0.0175421	7
Parkinson disease	5.24781	0.0524781	0.0215579	18
Alcoholism	4.08163	0.0408163	0.0238048	14
Linoleic acid metabolism	1.45773	0.0145773	0.0243659	5
Mitophagy - animal	2.62391	0.0262391	0.0385323	9
Complement and coagulation cascades	2.33236	0.0233236	0.0413792	8
Amphetamine addiction	2.04082	0.0204082	0.0434719	7
Chemical carcinogenesis - DNA adducts	2.04082	0.0204082	0.0461204	7
TGF-beta signaling pathway	2.62391	0.0262391	0.0487439	9
Rheumatoid arthritis	2.33236	0.0233236	0.0587363	8
Thyroid hormone synthesis	2.04082	0.0204082	0.060847	7
Glutamatergic synapse	2.62391	0.0262391	0.0657677	9
Folate biosynthesis	1.16618	0.0116618	0.0780961	4
Viral protein interaction with cytokine and cytokine receptor	2.33236	0.0233236	0.0800023	8
Prion disease	4.66472	0.0466472	0.0849129	16
Basal cell carcinoma	1.74927	0.0174927	0.0856306	6
Inflammatory bowel disease	1.74927	0.0174927	0.0948995	6
Pyruvate metabolism	1.45773	0.0145773	0.0975068	5
